# Supplementary material for: Genome-wide systematic characterization of the NRT2 gene family and its expression profile in wheat (Triticum aestivum L.) during plant growth and in response to nitrate deficiency
Source: BMC Plant Biol. 2023 Jul 7;23:353. doi: 10.1186/s12870-023-04333-5 (PMC10327373; doi:10.1186/s12870-023-04333-5)
Supplement: Supplementary file 4 — Additional file 4. The raw data of transcriptome in root under nitrogen deficiency condition. [file 12870_2023_4333_MOESM4_ESM.xls]

Additional file 4. The raw data of transcriptome in root under nitrogen deficiency condition.
gene_id	T_R_1	T_R_2	T_R_3	CK_R_1	CK_R_2	CK_R_3	T_R	CK_R	log2FoldChange	pvalue	padj	gene_name	gene_chr	gene_start	gene_end	gene_strand	gene_length	gene_biotype	gene_description	tf_family
TraesCS1B03G0649600	1.959333458	0	5.838207111	2176.36654	1703.415178	1960.532095	2.59918019	1946.771271	-9.485234659	4.66E-62	8.04E-58	TraesCS1B03G0649600	Chr1B	409511546	409514429	+	2177	-	TraesCS1B01G224900 && Q05085.1 RecName: Full=Protein NRT1/ PTR FAMILY 6.3; Short=AtNPF6.3; AltName: Full=Nitrate transporter 1.1; Short=AtNRT1; AltName: Full=Nitrate/chlorate transporter; AltName: Full=Protein CHLORINA 1 && PF00854:POT family && PF00854:POT family	-
TraesCS7A03G0176000	3.918666916	5.669556336	9.730345185	796.6896414	792.2380246	1154.79681	6.439522812	914.5748255	-7.142857013	8.31E-60	1.19E-55	TraesCS7A03G0176000	Chr7A	43863861	43867022	-	1675	-	TraesCS7A01G075600 && P26301.1 RecName: Full=Enolase 1; AltName: Full=2-phospho-D-glycerate hydro-lyase 1; AltName: Full=2-phosphoglycerate dehydratase 1 && PF00113:Enolase, C-terminal TIM barrel domain|PF03952:Enolase, N-terminal domain && PF00113:Enolase, C-terminal TIM barrel domain|PF03952:Enolase, N-terminal domain	-
TraesCS1B03G0960000	7.837333832	5.669556336	15.5685523	681.3440031	675.3674022	930.5293014	9.691814155	762.4135689	-6.278289081	1.19E-56	1.46E-52	TraesCS1B03G0960000	Chr1B	588352397	588353797	-	788	-	TraesCS1B01G350800 && Q42831.1 RecName: Full=Non-symbiotic hemoglobin; AltName: Full=HORvu GLB1; AltName: Full=Non-legume hemoglobin && PF00042:Globin && PF00042:Globin	-
TraesCS1D03G0640700	817.042052	630.4546645	682.0971975	11831.42237	9515.130322	7914.472736	709.864638	9753.675144	-3.780063594	4.92E-56	5.31E-52	TraesCS1D03G0640700	Chr1D	364162175	364163067	+	744	-	TraesCS1D01G266000 && - && - && -	-
TraesCS4D03G0146800	197.8926793	161.0153999	201.4181453	1651.499178	1800.634988	1644.929834	186.7754082	1699.021333	-3.183633148	9.56E-52	9.16E-48	TraesCS4D03G0146800	Chr4D	52124757	52126211	-	693	-	TraesCS4D01G077600 && Q9FN11.1 RecName: Full=LOB domain-containing protein 37; AltName: Full=ASYMMETRIC LEAVES 2-like protein 39; Short=AS2-like protein 39 && PF03195:Protein of unknown function DUF260 && PF03195:Protein of unknown function DUF260	-
novel.2250	6.857667103	0	4.865172593	741.2522028	809.8203307	1119.528936	3.907613232	890.2004898	-7.777218456	2.73E-51	2.35E-47	-	Chr3A	508447979	508454979	-	5165	-	- && - && -	-
TraesCS1A03G0556500	0	7.93737887	6.81124163	697.4387433	697.0867214	575.137644	4.916206833	656.5543696	-7.09373103	3.53E-49	2.53E-45	TraesCS1A03G0556500	Chr1A	375162036	375164480	+	2082	-	TraesCS1A01G210900 && Q05085.1 RecName: Full=Protein NRT1/ PTR FAMILY 6.3; Short=AtNPF6.3; AltName: Full=Nitrate transporter 1.1; Short=AtNRT1; AltName: Full=Nitrate/chlorate transporter; AltName: Full=Protein CHLORINA 1 && PF00854:POT family && PF00854:POT family	-
TraesCS2A03G0337700	2.939000187	7.93737887	0.973034519	656.3077405	727.080067	1074.313712	3.949804525	819.23384	-7.754392986	7.51E-47	4.32E-43	TraesCS2A03G0337700	Chr2A	119508666	119509398	-	733	-	TraesCS2A01G162200 && - && - && -	-
TraesCS4A03G0624000	233.1606815	215.4431408	201.4181453	1658.652396	1791.326708	1527.370253	216.6739892	1659.116452	-2.936683264	9.77E-47	5.27E-43	TraesCS4A03G0624000	Chr4A	543932790	543934974	+	1192	-	TraesCS4A01G236200 && Q9FN11.1 RecName: Full=LOB domain-containing protein 37; AltName: Full=ASYMMETRIC LEAVES 2-like protein 39; Short=AS2-like protein 39 && PF03195:Protein of unknown function DUF260 && PF03195:Protein of unknown function DUF260	-
TraesCS2A03G1146300	6.857667103	20.41040281	6.81124163	749.299573	506.784115	621.2571721	11.35977051	625.7802867	-5.815379948	1.30E-44	6.61E-41	TraesCS2A03G1146300	Chr2A	727865673	727867352	-	1680	-	TraesCS2A01G490700 && A9ZPJ6.1 RecName: Full=Agmatine coumaroyltransferase-1 && PF02458:Transferase family && PF02458:Transferase family	-
TraesCS4B03G0179000	108.7430069	147.4084647	186.8226276	1820.493951	1784.086935	1647.642747	147.6580331	1750.741211	-3.567490572	9.16E-44	4.39E-40	TraesCS4B03G0179000	Chr4B	78824095	78825999	-	1117	-	TraesCS4B01G078800 && Q9SN23.1 RecName: Full=LOB domain-containing protein 38; AltName: Full=ASYMMETRIC LEAVES 2-like protein 40; Short=AS2-like protein 40 && PF03195:Protein of unknown function DUF260 && PF03195:Protein of unknown function DUF260	-
TraesCS7A03G0384000	9.79666729	5.669556336	6.81124163	286.1287152	296.8306959	279.4300818	7.425821752	287.4631643	-5.262752465	3.81E-38	1.73E-34	TraesCS7A03G0384000	Chr7A	122108918	122109301	-	384	-	TraesCS7A01G162300 && - && - && -	-
TraesCS1D03G0805100	41.14600262	17.00866901	60.32814015	896.8346917	865.6700086	1059.844841	39.49427059	940.7831804	-4.564689387	7.13E-34	2.68E-30	TraesCS1D03G0805100	Chr1D	432846731	432848493	-	930	-	TraesCS1D01G340600 && Q42831.1 RecName: Full=Non-symbiotic hemoglobin; AltName: Full=HORvu GLB1; AltName: Full=Non-legume hemoglobin && PF00042:Globin && PF00042:Globin	-
TraesCS1B03G0768600	1185.396742	1040.930543	863.0816179	6992.270478	5840.428362	5665.467515	1029.802968	6166.055452	-2.582034326	1.05E-31	3.50E-28	TraesCS1B03G0768600	Chr1B	490526588	490527470	+	734	-	TraesCS1B01G276800 && - && - && -	-
TraesCS3B03G0619100	6.857667103	7.93737887	16.54158682	371.0731775	366.1256667	217.0330732	10.44554426	318.0773058	-4.91830725	3.43E-29	9.53E-26	TraesCS3B03G0619100	Chr3B	386597225	386599143	-	1294	-	TraesCS3B01G236600 && Q1XDL3.1 RecName: Full=Uncharacterized protein ycf36 && PF06799:Protein of unknown function (DUF1230) && PF06799:Protein of unknown function (DUF1230)	-
TraesCS2A03G1146000	0	10.2052014	1.946069037	349.6135239	256.4948174	375.2863558	4.05042348	327.1315657	-6.414654806	2.03E-28	5.31E-25	TraesCS2A03G1146000	Chr2A	727835396	727837201	+	1682	-	TraesCS2A01G490500 && O64637.1 RecName: Full=Cytochrome P450 76C2; AltName: Full=Protein YELLOW-LEAF-SPECIFIC GENE 6 && PF00067:Cytochrome P450 && PF00067:Cytochrome P450	p450
novel.477	6.857667103	4.535645069	14.59551778	632.1656302	558.4967798	225.1718135	8.662943317	471.9447411	-5.751016819	2.60E-28	6.58E-25	-	Chr1B	686615002	686616164	+	902	-	- && - && -	-
TraesCS4A03G0963200	65.63767084	52.15991829	93.41131378	670.6141763	554.3597666	643.8647839	70.40296764	622.9462422	-3.141295114	4.97E-28	1.23E-24	TraesCS4A03G0963200	Chr4A	666060330	666061248	+	643	-	- && Q8LD26.1 RecName: Full=Dormancy-associated protein homolog 3; AltName: Full=DRM1 homolog 3 && PF05564:Dormancy/auxin associated protein && PF05564:Dormancy/auxin associated protein	-
TraesCS6D03G0714900	58.78000374	47.62427322	85.62703763	512.3492307	600.9011649	600.4581692	64.0104382	571.2361883	-3.153001804	9.90E-28	2.37E-24	TraesCS6D03G0714900	Chr6D	436092183	436095586	-	3048	-	TraesCS6D01G306000 && P27968.1 RecName: Full=Nitrate reductase [NAD(P)H] && PF00175:Oxidoreductase NAD-binding domain|PF00174:Oxidoreductase molybdopterin binding domain|PF00173:Cytochrome b5-like Heme/Steroid binding domain|PF00970:Oxidoreductase FAD-binding domain|PF03404:Mo-co oxidoreductase dimerisation domain && PF00175:Oxidoreductase NAD-binding domain|PF00174:Oxidoreductase molybdopterin b…	NAD_binding_1
TraesCS2A03G1194600	14.69500094	14.74084647	24.32586296	250.3626258	246.1522844	229.6933358	17.92057012	242.0694153	-3.748734647	1.11E-27	2.58E-24	TraesCS2A03G1194600	Chr2A	742325605	742329875	+	333	-	TraesCS2A01G513700 && - && - && -	-
TraesCS5B03G1089700	6.857667103	4.535645069	11.67641422	246.7860169	180.9943268	198.9469838	7.689908798	208.9091091	-4.744871865	4.91E-27	1.09E-23	TraesCS5B03G1089700	Chr5B	620137677	620138828	+	915	-	TraesCS5B01G443400 && P35793.1 RecName: Full=Pathogenesis-related protein PRB1-3; AltName: Full=HV-8; AltName: Full=PR-1B; Flags: Precursor && PF00188:Cysteine-rich secretory protein family && PF00188:Cysteine-rich secretory protein family	SCP
TraesCS6A03G0239000	46.04433626	21.54431408	38.92138074	607.1293676	369.2284266	463.0038895	35.50334369	479.7872279	-3.748900245	1.72E-26	3.52E-23	TraesCS6A03G0239000	Chr6A	74327230	74330601	-	2830	-	TraesCS6A01G102400 && Q5NB82.1 RecName: Full=Protein NLP3; Short=AtNLP3; AltName: Full=NIN-like protein 3; AltName: Full=Nodule inception protein-like protein 3 && PF02042:RWP-RK domain|PF00564:PB1 domain && PF02042:RWP-RK domain|PF00564:PB1 domain	RWP-RK
TraesCS2B03G1303700	3.918666916	9.071290137	2.919103556	300.435151	157.206501	255.013861	5.303020203	237.5518377	-5.520618487	1.01E-25	1.98E-22	TraesCS2B03G1303700	Chr2B	722388020	722389669	-	1650	-	TraesCS2B01G519100 && A9ZPJ6.1 RecName: Full=Agmatine coumaroyltransferase-1 && PF02458:Transferase family && PF02458:Transferase family	-
TraesCS6B03G0173900	12.73566748	6.803467603	27.24496652	361.237503	329.9268014	606.7883005	15.59470053	432.6508683	-4.779284425	1.41E-25	2.71E-22	TraesCS6B03G0173900	Chr6B	55548832	55551559	+	1979	-	TraesCS6B01G074200 && Q339K6.1 RecName: Full=Laccase-15; AltName: Full=Benzenediol:oxygen oxidoreductase 15; AltName: Full=Diphenol oxidase 15; AltName: Full=Urishiol oxidase 15; Flags: Precursor && PF07732:Multicopper oxidase|PF07731:Multicopper oxidase|PF00394:Multicopper oxidase && PF07732:Multicopper oxidase|PF07731:Multicopper oxidase|PF00394:Multicopper oxidase	-
TraesCS6B03G0327700	0.979666729	6.803467603	4.865172593	236.9503423	158.2407543	226.9804224	4.216102308	207.3905063	-5.652730381	2.06E-25	3.71E-22	TraesCS6B03G0327700	Chr6B	133174844	133177935	-	2619	-	TraesCS6B01G130800 && Q5NB82.1 RecName: Full=Protein NLP3; Short=AtNLP3; AltName: Full=NIN-like protein 3; AltName: Full=Nodule inception protein-like protein 3 && PF02042:RWP-RK domain|PF00564:PB1 domain && PF02042:RWP-RK domain|PF00564:PB1 domain	RWP-RK
TraesCS6A03G0982100LC	8.817000561	31.74951548	52.543864	822.6200562	719.8402939	956.7541311	31.03679335	833.0714937	-4.746353445	3.19E-25	5.61E-22	TraesCS6A03G0982100LC	Chr6A	608142614	608143219	-	546	-	TraesCS6A01G589000LC && - && - && -	-
TraesCS6B03G0846400LC	5.878000374	2.267822534	0	172.5713814	257.5290707	345.4443082	2.715274303	258.5149201	-6.566764008	3.48E-24	5.67E-21	TraesCS6B03G0846400LC	Chr6B	534996414	535000838	+	4425	-	TraesCS6B01G549800LC && - && - && -	-
TraesCS2A03G1297600	2.939000187	2.267822534	8.757310667	229.7971244	141.6927015	290.2817354	4.654711129	220.5905205	-5.542236102	2.47E-23	3.62E-20	TraesCS2A03G1297600	Chr2A	768230672	768235888	+	1778	-	TraesCS2A01G589100 && - && PF07468:Agglutinin domain|PF03318:Clostridium epsilon toxin ETX/Bacillus mosquitocidal toxin MTX2 && PF07468:Agglutinin domain|PF03318:Clostridium epsilon toxin ETX/Bacillus mosquitocidal toxin MTX2	-
TraesCS6A03G0859300	263.5303501	158.7475774	306.5058733	1685.476963	1611.366635	1616.896395	242.9279336	1637.913331	-2.75139783	6.36E-23	8.85E-20	TraesCS6A03G0859300	Chr6A	567677930	567681614	+	2598	-	TraesCS6A01G333900 && Q42997.1 RecName: Full=Ferredoxin--nitrite reductase, chloroplastic; Flags: Precursor && PF03460:Nitrite/Sulfite reductase ferredoxin-like half domain|PF01077:Nitrite and sulphite reductase 4Fe-4S domain && PF03460:Nitrite/Sulfite reductase ferredoxin-like half domain|PF01077:Nitrite and sulphite reductase 4Fe-4S domain	-
TraesCS1A03G0709000	144.9906759	150.8101985	174.1731788	1246.448216	731.2170802	1171.074291	156.6580177	1049.579862	-2.744138909	1.33E-22	1.62E-19	TraesCS1A03G0709000	Chr1A	480237002	480240049	-	1205	-	TraesCS1A01G281000 && - && - && -	-
TraesCS3A03G0189700LC	113.6413406	191.6310041	229.6361464	1520.952952	1310.398926	2271.612833	178.3028304	1700.988237	-3.254388522	1.65E-22	1.98E-19	TraesCS3A03G0189700LC	Chr3A	55336861	55337582	-	722	-	TraesCS3A01G107400LC && - && - && -	-
TraesCS2D03G1293000	286.0626849	215.4431408	329.8587018	1432.431881	1412.790002	1907.178131	277.1215091	1584.133338	-2.513958332	3.08E-22	3.54E-19	TraesCS2D03G1293000	Chr2D	645506041	645507330	+	1290	-	TraesCS2D01G588000 && Q7XTL7.3 RecName: Full=Vacuolar iron transporter homolog 5; AltName: Full=Protein NODULIN-LIKE 5 && PF01988:VIT family && PF01988:VIT family	DUF125
TraesCS1D03G0640500	749.4450477	1375.434367	927.3018962	7546.644864	6749.537009	5649.190035	1017.39377	6648.457302	-2.708595543	4.17E-22	4.73E-19	TraesCS1D03G0640500	Chr1D	364057454	364058228	+	668	-	TraesCS1D01G265800 && - && - && -	-
TraesCS4D03G0221200	29.39000187	19.27649154	20.43372489	226.2205155	195.4738729	288.4731265	23.0334061	236.722505	-3.357485213	6.96E-22	7.78E-19	TraesCS4D03G0221200	Chr4D	91868758	91869913	-	1156	-	TraesCS4D01G111000 && - && - && -	-
TraesCS5A03G1072200	133.2346751	86.1772563	132.3326945	794.0071847	618.4834709	689.9843119	117.2482087	700.8249892	-2.576683149	8.16E-22	8.91E-19	TraesCS5A03G1072200	Chr5A	637075536	637077094	-	1425	-	- && Q66PF2.1 RecName: Full=Putative UDP-rhamnose:rhamnosyltransferase 1; Short=FaRT1; AltName: Full=Glycosyltransferase 4; Short=FaGT4 && PF00201:UDP-glucoronosyl and UDP-glucosyl transferase && PF00201:UDP-glucoronosyl and UDP-glucosyl transferase	UDPGT
TraesCS3B03G1106800	69.55633776	65.76685349	59.35510563	509.666774	427.1466112	333.6883501	64.89276563	423.5005784	-2.70655875	9.96E-22	1.06E-18	TraesCS3B03G1106800	Chr3B	702920921	702924733	-	1566	-	TraesCS3B01G448100 && Q9FMK7.1 RecName: Full=BTB/POZ and TAZ domain-containing protein 1; AltName: Full=BTB and TAZ domain protein 1 && PF02135:TAZ zinc finger|PF00651:BTB/POZ domain && PF02135:TAZ zinc finger|PF00651:BTB/POZ domain	zf-TAZ
TraesCS7D03G0762800	16.65433439	14.74084647	13.62248326	170.7830769	147.8982213	188.0953301	15.00588804	168.9255428	-3.492998599	1.03E-21	1.08E-18	TraesCS7D03G0762800	Chr7D	412581583	412583763	-	1964	-	TraesCS7D01G320600 && Q9ZW95.1 RecName: Full=Cytokinin hydroxylase; AltName: Full=Cytochrome P450 35A2 && PF00067:Cytochrome P450 && PF00067:Cytochrome P450	p450
TraesCS2D03G0598600	128.3363415	81.64161123	115.7911077	633.9539346	553.3255133	633.0131302	108.5896868	606.7641927	-2.479246169	1.52E-21	1.53E-18	TraesCS2D03G0598600	Chr2D	317667200	317669364	-	1397	-	TraesCS2D01G259200 && Q9ZQ85.2 RecName: Full=Myb family transcription factor EFM; AltName: Full=Protein EARLY FLOWERING MYB && PF00249:Myb-like DNA-binding domain && PF00249:Myb-like DNA-binding domain	Myb_DNA-binding
TraesCS6D03G0017900	4.898333645	13.60693521	5.838207111	205.6550141	132.3844219	215.2244643	8.114491987	184.4213001	-4.53518799	1.82E-21	1.81E-18	TraesCS6D03G0017900	Chr6D	3419789	3420698	-	821	-	TraesCS6D01G008300 && - && PF00581:Rhodanese-like domain && PF00581:Rhodanese-like domain	Rhodanese
TraesCS6B03G0938900	277.2456843	329.9681787	316.2362185	1334.075135	1645.496994	1188.256076	307.8166939	1389.276068	-2.174392608	2.38E-21	2.28E-18	TraesCS6B03G0938900	Chr6B	591306230	591309300	-	1667	-	TraesCS6B01G331600 && Q6MEW4.1 RecName: Full=2,3-bisphosphoglycerate-dependent phosphoglycerate mutase; Short=BPG-dependent PGAM; Short=PGAM; Short=Phosphoglyceromutase; Short=dPGM && PF00300:Histidine phosphatase superfamily (branch 1) && PF00300:Histidine phosphatase superfamily (branch 1)	-
TraesCS5A03G0467300	5.878000374	7.93737887	11.67641422	194.031035	152.0352345	129.3155395	8.497264489	158.460603	-4.217751361	3.57E-21	3.21E-18	TraesCS5A03G0467300	Chr5A	368424833	368426665	-	1726	-	TraesCS5A01G175100 && Q6Z5I7.1 RecName: Full=Oryzalexin E synthase; AltName: Full=Cytochrome P450 76M6 && PF00067:Cytochrome P450 && PF00067:Cytochrome P450	p450
TraesCS3A03G0728400	1.959333458	5.669556336	1.946069037	202.9725574	121.0076356	333.6883501	3.191652944	219.2228477	-6.142303359	3.98E-21	3.50E-18	TraesCS3A03G0728400	Chr3A	535030340	535030564	-	225	-	TraesCS3A01G293000 && - && - && -	-
TraesCS4A03G0084400	178.2993447	183.6936253	245.2046987	1342.122505	893.5948476	1360.073925	202.3992229	1198.597093	-2.565673313	4.74E-21	4.13E-18	TraesCS4A03G0084400	Chr4A	36316030	36320079	-	2553	-	TraesCS4A01G043400 && Q9MAX3.1 RecName: Full=Sulfate transporter 1.2 && PF01740:STAS domain|PF00916:Sulfate permease family && PF01740:STAS domain|PF00916:Sulfate permease family	Sulfate_transp
TraesCS1D03G0848100	391.8666916	312.9595097	559.4948482	2365.032662	2284.665531	2339.435668	421.4403498	2329.711287	-2.46582416	6.33E-21	5.25E-18	TraesCS1D03G0848100	Chr1D	446678074	446679662	-	1437	-	TraesCS1D01G361400 && Q2R480.1 RecName: Full=6-phosphogluconate dehydrogenase, decarboxylating 2, chloroplastic; Short=OsG6PGH2; Flags: Precursor && PF00393:6-phosphogluconate dehydrogenase, C-terminal domain|PF03446:NAD binding domain of 6-phosphogluconate dehydrogenase && PF00393:6-phosphogluconate dehydrogenase, C-terminal domain|PF03446:NAD binding domain of 6-phosphogluconate dehydrogenase	NAD_binding_2
TraesCS1B03G1250500LC	1.959333458	3.401733801	3.892138074	233.3737333	229.6042317	103.9950142	3.084401778	188.9909931	-5.941274081	6.87E-21	5.59E-18	TraesCS1B03G1250500LC	Chr1B	686301403	686302971	+	536	-	- && - && - && -	-
TraesCS2B03G1388000	173.401011	103.1859253	135.2517981	744.8288118	973.2323514	761.4243652	137.2795781	826.4951761	-2.587335875	7.00E-21	5.64E-18	TraesCS2B03G1388000	Chr2B	757038427	757040328	+	1902	-	TraesCS2B01G552800 && - && - && -	-
TraesCS1D03G0814800	21.55266804	23.81213661	31.13710459	215.4906886	184.0970867	218.8416822	25.50063641	206.1431525	-3.013307227	1.65E-20	1.32E-17	TraesCS1D03G0814800	Chr1D	435948975	435950472	+	1410	-	TraesCS1D01G345500 && - && - && -	-
TraesCS2B03G0593200	152.8280097	116.7928605	204.3372489	836.926492	901.868874	878.9839465	157.9860397	872.5931042	-2.463077771	1.71E-20	1.36E-17	TraesCS2B03G0593200	Chr2B	257972969	257976072	+	2418	-	TraesCS2B01G245900 && Q94B38.2 RecName: Full=Glucose-6-phosphate/phosphate translocator 2, chloroplastic; Flags: Precursor && PF03151:Triose-phosphate Transporter family && PF03151:Triose-phosphate Transporter family	-
TraesCS2A03G1214500	208.6690133	146.2745535	157.631592	725.1574626	863.6015021	888.0269912	170.8583862	825.5953186	-2.271219638	2.73E-20	2.10E-17	TraesCS2A03G1214500	Chr2A	748989732	748991621	+	1890	-	TraesCS2A01G523100 && - && - && -	-
TraesCS7B03G0182800	2.939000187	1.133911267	0.973034519	187.7719694	238.9125113	139.2628886	1.681981991	188.6491231	-6.790303011	3.81E-20	2.86E-17	TraesCS7B03G0182800	Chr7B	75636183	75636566	-	384	-	TraesCS7B01G067600 && - && - && -	-
TraesCS7A03G0851400	0	1.133911267	4.865172593	240.5269512	139.6241949	163.6791094	1.99969462	181.2767518	-6.474748327	6.45E-20	4.71E-17	TraesCS7A03G0851400	Chr7A	514673864	514674870	+	1007	-	TraesCS7A01G347900 && Q8LF65.2 RecName: Full=RING-H2 finger protein ATL17; AltName: Full=RING-type E3 ubiquitin transferase ATL17 && PF13639:Ring finger domain && PF13639:Ring finger domain	-
TraesCS1B03G1250600	37.2273357	113.3911267	130.3866255	1123.055207	1703.415178	1092.399802	93.66836263	1306.290062	-3.802818121	6.53E-20	4.73E-17	TraesCS1B03G1250600	Chr1B	686339193	686340340	+	887	-	TraesCS1B01G468300 && - && PF01419:Jacalin-like lectin domain && PF01419:Jacalin-like lectin domain	-
TraesCS2B03G1154800	0.979666729	3.401733801	13.62248326	245.8918646	164.446274	312.8893472	6.001294597	241.0758286	-5.310836925	7.73E-20	5.56E-17	TraesCS2B03G1154800	Chr2B	657604652	657605550	-	899	-	TraesCS2B01G455100 && Q7XTL7.3 RecName: Full=Vacuolar iron transporter homolog 5; AltName: Full=Protein NODULIN-LIKE 5 && PF01988:VIT family && PF01988:VIT family	DUF125
TraesCS5B03G1004100	61.71900393	96.38245771	108.0068316	545.4328634	535.7432073	485.6115013	88.7027644	522.262524	-2.558706212	7.92E-20	5.65E-17	TraesCS5B03G1004100	Chr5B	585854998	585857559	+	2093	-	TraesCS5B01G406300 && Q9ZQ85.2 RecName: Full=Myb family transcription factor EFM; AltName: Full=Protein EARLY FLOWERING MYB && PF00249:Myb-like DNA-binding domain && PF00249:Myb-like DNA-binding domain	Myb_DNA-binding
TraesCS1A03G0676100	2501.089159	1967.336048	1473.174261	11621.2966	10227.73084	8843.193429	1980.533156	10230.74029	-2.368954706	8.56E-20	6.05E-17	TraesCS1A03G0676100	Chr1A	463052778	463053617	+	728	-	TraesCS1A01G265600 && - && - && -	-
TraesCS2B03G1154900	3.918666916	5.669556336	11.67641422	212.8082319	116.8706224	296.6118667	7.088212491	208.7635737	-4.87287703	9.52E-20	6.62E-17	TraesCS2B03G1154900	Chr2B	657610525	657611439	-	915	-	TraesCS2B01G455200 && Q7XTL7.3 RecName: Full=Vacuolar iron transporter homolog 5; AltName: Full=Protein NODULIN-LIKE 5 && PF01988:VIT family && PF01988:VIT family	DUF125
TraesCS5B03G0539000	441.8296948	417.2793463	359.0497373	2633.278332	1537.934651	2367.469107	406.0529261	2179.560697	-2.424586206	1.44E-19	9.86E-17	TraesCS5B03G0539000	Chr5B	371566767	371570089	+	2616	-	TraesCS5B01G202200 && Q94AH8.2 RecName: Full=Alpha,alpha-trehalose-phosphate synthase [UDP-forming] 6; AltName: Full=Trehalose-6-phosphate synthase 6; Short=AtTPS6 && PF00982:Glycosyltransferase family 20|PF02358:Trehalose-phosphatase && PF00982:Glycosyltransferase family 20|PF02358:Trehalose-phosphatase	-
TraesCS6D03G0830000	97.9666729	309.5577759	169.3080062	2919.407047	1777.881416	2133.254249	192.277485	2276.847571	-3.567893299	1.93E-19	1.29E-16	TraesCS6D03G0830000	Chr6D	473284170	473285926	-	1393	-	TraesCS6D01G359300 && Q39224.1 RecName: Full=Protein SRG1; Short=AtSRG1; AltName: Full=Protein SENESCENCE-RELATED GENE 1 && PF14226:non-haem dioxygenase in morphine synthesis N-terminal|PF03171:2OG-Fe(II) oxygenase superfamily && PF14226:non-haem dioxygenase in morphine synthesis N-terminal|PF03171:2OG-Fe(II) oxygenase superfamily	2OG-FeII_Oxy
TraesCS1A03G0847000	21.55266804	21.54431408	46.70565689	328.1538703	258.563324	293.8989533	29.934213	293.5387158	-3.287427947	2.84E-19	1.85E-16	TraesCS1A03G0847000	Chr1A	533762709	533764207	+	1416	-	TraesCS1A01G343700 && - && - && -	-
TraesCS1D03G0221700	97.9666729	131.533707	131.35966	642.0013047	494.3730754	661.0465688	120.28668	599.1403163	-2.317884351	4.37E-19	2.79E-16	TraesCS1D03G0221700	Chr1D	83800058	83801179	+	932	-	TraesCS1D01G095100 && P46420.2 RecName: Full=Glutathione S-transferase 4; AltName: Full=GST class-phi member 4; AltName: Full=GST-27; AltName: Full=GST-IV && PF02798:Glutathione S-transferase, N-terminal domain|PF00043:Glutathione S-transferase, C-terminal domain && PF02798:Glutathione S-transferase, N-terminal domain|PF00043:Glutathione S-transferase, C-terminal domain	GST_N
TraesCS2A03G0798400	22.53233477	31.74951548	42.81351882	224.432211	245.1180311	259.5353834	32.36512302	243.0285418	-2.907725133	6.61E-19	4.16E-16	TraesCS2A03G0798400	Chr2A	557847265	557848103	-	839	-	TraesCS2A01G341700 && - && - && -	-
TraesCS5D03G0751600	154.7873432	181.4258027	227.6900773	847.6563188	769.4844521	808.4481977	187.9677411	808.5296562	-2.104518439	1.01E-18	6.13E-16	TraesCS5D03G0751600	Chr5D	426911020	426914813	-	2348	-	TraesCS5D01G334500 && F4I9E1.1 RecName: Full=Protein NUCLEAR FUSION DEFECTIVE 4 && PF06813:Nodulin-like && PF06813:Nodulin-like	-
TraesCS6B03G1206400LC	22.53233477	54.42774082	64.22027822	375.5439387	523.3321677	547.1042054	47.06011794	481.9934373	-3.358208338	1.28E-18	7.68E-16	TraesCS6B03G1206400LC	Chr6B	708222923	708230402	-	732	-	TraesCS6B01G770100LC && - && - && -	-
TraesCS5A03G0657700	8.817000561	7.93737887	19.46069037	148.429271	148.9324746	201.6598972	12.07168993	166.3405476	-3.772254558	2.83E-18	1.59E-15	TraesCS5A03G0657700	Chr5A	477933972	477937100	-	2079	-	TraesCS5A01G265800 && Q0J0N4.1 RecName: Full=Beta-glucosidase 30; Short=Os9bglu30; Flags: Precursor && PF00232:Glycosyl hydrolase family 1 && PF00232:Glycosyl hydrolase family 1	Glyco_hydro_1
TraesCS5D03G0950700	456.5246957	545.4113195	781.3467184	3028.49362	2908.320268	2562.798873	594.4275779	2833.204254	-2.252610719	5.02E-18	2.71E-15	TraesCS5D03G0950700	Chr5D	491063250	491066873	-	1737	-	TraesCS5D01G431300 && P41345.1 RecName: Full=Ferredoxin--NADP reductase, root isozyme, chloroplastic; Short=FNR; Flags: Precursor && PF00175:Oxidoreductase NAD-binding domain && PF00175:Oxidoreductase NAD-binding domain	NAD_binding_1
TraesCS3D03G0104100	231.201348	263.067414	437.8655333	1862.519106	1782.018429	1599.71461	310.7114318	1748.084048	-2.491455833	5.90E-18	3.06E-15	TraesCS3D03G0104100	Chr3D	23188947	23191263	-	1440	-	TraesCS3D01G056200 && Q8S9H7.1 RecName: Full=Transcription factor DIVARICATA && PF00249:Myb-like DNA-binding domain && PF00249:Myb-like DNA-binding domain	Myb_DNA-binding
TraesCS1B03G0087300	3.918666916	14.74084647	10.7033797	161.8415545	195.4738729	122.9854082	9.787631031	160.1002785	-4.049111019	6.18E-18	3.17E-15	TraesCS1B03G0087300	Chr1B	22995003	22995978	-	868	-	TraesCS1B01G042600 && - && PF03018:Dirigent-like protein && PF03018:Dirigent-like protein	-
TraesCS5D03G0492800	386.968358	344.7090252	564.3600208	2643.114007	1773.744402	2524.818085	432.012468	2313.892165	-2.420662144	9.45E-18	4.74E-15	TraesCS5D03G0492800	Chr5D	321424345	321428645	+	3988	-	TraesCS5D01G210000 && Q94AH8.2 RecName: Full=Alpha,alpha-trehalose-phosphate synthase [UDP-forming] 6; AltName: Full=Trehalose-6-phosphate synthase 6; Short=AtTPS6 && PF00982:Glycosyltransferase family 20|PF02358:Trehalose-phosphatase && PF00982:Glycosyltransferase family 20|PF02358:Trehalose-phosphatase	-
TraesCS6B03G0448600	123.4380079	142.8728197	124.5484184	498.0427949	615.380711	487.4201102	130.2864153	533.6145387	-2.034886159	1.41E-17	6.98E-15	TraesCS6B03G0448600	Chr6B	198502888	198509102	-	2262	-	TraesCS6B01G176200 && Q6ETK3.1 RecName: Full=Probable protein phosphatase 2C 11; Short=OsPP2C11 && PF00481:Protein phosphatase 2C && PF00481:Protein phosphatase 2C	PP2C
TraesCS5B03G0536200	455.545029	392.3332984	503.0588461	1707.830769	1790.292455	1420.662325	450.3123912	1639.595183	-1.863621788	1.75E-17	8.50E-15	TraesCS5B03G0536200	Chr5B	367201602	367203897	-	1385	-	TraesCS5B01G201300 && Q9SIS4.1 RecName: Full=Type IV inositol polyphosphate 5-phosphatase 9; Short=At5PTase9 && PF03372:Endonuclease/Exonuclease/phosphatase family && PF03372:Endonuclease/Exonuclease/phosphatase family	Exo_endo_phos
TraesCS2B03G0453700	0	0	0	218.1731453	244.0837778	271.2913415	0	244.5160882	-10.33902532	1.85E-17	8.91E-15	TraesCS2B03G0453700	Chr2B	171383243	171383881	+	639	-	TraesCS2B01G188100 && - && - && -	-
TraesCS2B03G1154500	0	0	4.865172593	151.1117277	117.9048757	166.3920228	1.621724198	145.1362087	-6.421415953	1.87E-17	8.94E-15	TraesCS2B03G1154500	Chr2B	657563129	657563767	-	639	-	TraesCS2B01G454900 && Q7XTL7.3 RecName: Full=Vacuolar iron transporter homolog 5; AltName: Full=Protein NODULIN-LIKE 5 && PF01988:VIT family && PF01988:VIT family	DUF125
TraesCS6B03G0928100	527.0607002	637.2581321	697.6657498	2010.054224	2429.460992	2169.426428	620.6615274	2202.980548	-1.827558243	1.88E-17	8.94E-15	TraesCS6B03G0928100	Chr6B	585247421	585248715	-	892	-	TraesCS6B01G327200 && Q41001.1 RecName: Full=Blue copper protein; Flags: Precursor && PF02298:Plastocyanin-like domain && PF02298:Plastocyanin-like domain	Cu_bind_like
TraesCS3B03G1106600	108.7430069	97.51636897	80.76186504	573.1515827	423.009598	415.0757525	95.67374698	470.4123111	-2.298399032	2.79E-17	1.27E-14	TraesCS3B03G1106600	Chr3B	702595745	702599153	+	1041	-	TraesCS3B01G448000 && Q94BN0.1 RecName: Full=BTB/POZ and TAZ domain-containing protein 2; AltName: Full=BTB and TAZ domain protein 2 && PF00651:BTB/POZ domain|PF02135:TAZ zinc finger && PF00651:BTB/POZ domain|PF02135:TAZ zinc finger	zf-TAZ
TraesCS2D03G1149700	11.75600075	0	3.892138074	185.0895127	133.4186752	157.3489781	5.216046274	158.6190553	-4.887789269	2.86E-17	1.29E-14	TraesCS2D03G1149700	Chr2D	609602487	609602792	+	306	-	TraesCS2D01G515200 && - && - && -	-
TraesCS2D03G0354700LC	0	1.133911267	0.973034519	271.8222794	343.3720942	489.2287192	0.702315262	368.141031	-9.073265016	2.96E-17	1.33E-14	TraesCS2D03G0354700LC	Chr2D	115293427	115294655	+	1229	-	TraesCS2D01G185300LC && - && - && -	-
TraesCS1D03G0824900	215.5266804	271.0047928	315.263184	1013.074482	1172.843238	1011.012399	267.2648857	1065.643373	-1.99526555	3.12E-17	1.39E-14	TraesCS1D03G0824900	Chr1D	439131280	439133698	-	1423	-	TraesCS1D01G351500 && Q9SN86.1 RecName: Full=Malate dehydrogenase, chloroplastic; AltName: Full=pNAD-MDH; Flags: Precursor && PF00056:lactate/malate dehydrogenase, NAD binding domain|PF02866:lactate/malate dehydrogenase, alpha/beta C-terminal domain && PF00056:lactate/malate dehydrogenase, NAD binding domain|PF02866:lactate/malate dehydrogenase, alpha/beta C-terminal domain	-
TraesCS4A03G0749800	90.12933907	57.82947462	71.03151985	654.519436	481.9620359	352.678744	72.99677785	496.3867386	-2.763165568	3.17E-17	1.41E-14	TraesCS4A03G0749800	Chr4A	595330121	595330810	+	690	-	TraesCS4A01G296300 && P33679.2 RecName: Full=Zeamatin; Flags: Precursor && PF00314:Thaumatin family && PF00314:Thaumatin family	Thaumatin
TraesCS5D03G0584600	347.7816888	353.7803153	331.8047708	1272.37863	1039.424562	1092.399802	344.4555917	1134.734332	-1.720339369	3.69E-17	1.62E-14	TraesCS5D03G0584600	Chr5D	363702685	363703765	+	1001	-	TraesCS5D01G254000 && Q9FQA3.1 RecName: Full=Glutathione transferase GST 23; AltName: Full=Glutathione transferase GST 36 && PF02798:Glutathione S-transferase, N-terminal domain|PF00043:Glutathione S-transferase, C-terminal domain && PF02798:Glutathione S-transferase, N-terminal domain|PF00043:Glutathione S-transferase, C-terminal domain	GST_N
TraesCS6D03G0195600	11.75600075	19.27649154	10.7033797	223.5380588	167.5490339	119.3681903	13.91195733	170.151761	-3.624990443	3.85E-17	1.68E-14	TraesCS6D03G0195600	Chr6D	78443999	78447077	-	2579	-	TraesCS6D01G091000 && Q8RWY4.2 RecName: Full=Protein NLP6; Short=AtNLP6; AltName: Full=NIN-like protein 6; AltName: Full=Nodule inception protein-like protein 6 && PF00564:PB1 domain|PF02042:RWP-RK domain && PF00564:PB1 domain|PF02042:RWP-RK domain	RWP-RK
TraesCS7D03G0714200	753.3637146	854.9690954	778.4276148	2344.46716	2315.693129	2219.163174	795.5868083	2293.107821	-1.527490406	6.41E-17	2.72E-14	TraesCS7D03G0714200	Chr7D	381373686	381379201	-	1839	-	TraesCS7D01G299500 && P92947.3 RecName: Full=Monodehydroascorbate reductase 5, mitochondrial; Short=AtMDAR5; AltName: Full=Monodehydroascorbate reductase 6, chloroplastic; Short=AtMDAR6; Flags: Precursor && PF07992:Pyridine nucleotide-disulphide oxidoreductase && PF07992:Pyridine nucleotide-disulphide oxidoreductase	Pyr_redox_2
TraesCS6A03G0955200	19.59333458	18.14258027	7.784276148	179.7245992	232.7069916	135.6456708	15.173397	182.6924205	-3.595241642	6.43E-17	2.72E-14	TraesCS6A03G0955200	Chr6A	600849357	600850761	+	1302	-	TraesCS6A01G375900 && Q9SPK4.1 RecName: Full=Phosphoenolpyruvate carboxylase kinase 1; Short=AtPPCK1 && PF00069:Protein kinase domain && PF00069:Protein kinase domain	Pkinase
TraesCS7A03G1042500	23.5120015	26.07995914	70.05848533	383.5913088	486.0990491	422.3101883	39.88348199	430.6668487	-3.427309511	6.81E-17	2.87E-14	TraesCS7A03G1042500	Chr7A	627326700	627328654	-	1559	-	TraesCS7A01G429100 && Q8RXT9.2 RecName: Full=GDSL esterase/lipase At1g28590; AltName: Full=Extracellular lipase At1g28590; Flags: Precursor && PF00657:GDSL-like Lipase/Acylhydrolase && PF00657:GDSL-like Lipase/Acylhydrolase	Lipase_GDSL
TraesCS2D03G1095100	0.979666729	2.267822534	0	215.4906886	156.1722477	175.4350675	1.082496421	182.3660013	-7.471807494	7.18E-17	2.99E-14	TraesCS2D03G1095100	Chr2D	592255986	592257678	+	1693	-	TraesCS2D01G490400 && A9ZPJ7.1 RecName: Full=Agmatine coumaroyltransferase-2 && PF02458:Transferase family && PF02458:Transferase family	-
TraesCS1A03G0873700	170.4620108	131.533707	300.6676662	1320.662851	1228.692915	1294.964003	200.8877947	1281.439923	-2.671567419	7.88E-17	3.27E-14	TraesCS1A03G0873700	Chr1A	541654457	541657130	-	2369	-	TraesCS1A01G357200 && Q2R480.1 RecName: Full=6-phosphogluconate dehydrogenase, decarboxylating 2, chloroplastic; Short=OsG6PGH2; Flags: Precursor && PF00393:6-phosphogluconate dehydrogenase, C-terminal domain|PF03446:NAD binding domain of 6-phosphogluconate dehydrogenase && PF00393:6-phosphogluconate dehydrogenase, C-terminal domain|PF03446:NAD binding domain of 6-phosphogluconate dehydrogenase	NAD_binding_2
TraesCS5D03G0490800	289.9813518	187.0953591	306.5058733	1474.457036	1645.496994	1050.801796	261.1941947	1390.251942	-2.410692298	9.18E-17	3.75E-14	TraesCS5D03G0490800	Chr5D	318930255	318932967	-	1786	-	TraesCS5D01G209200 && Q9SIS4.1 RecName: Full=Type IV inositol polyphosphate 5-phosphatase 9; Short=At5PTase9 && PF03372:Endonuclease/Exonuclease/phosphatase family && PF03372:Endonuclease/Exonuclease/phosphatase family	Exo_endo_phos
TraesCS1D03G0209600	5.878000374	5.669556336	21.40675941	223.5380588	149.9667279	194.4254614	10.98477204	189.3100827	-4.092071785	9.58E-17	3.90E-14	TraesCS1D03G0209600	Chr1D	79099224	79101561	+	2211	-	TraesCS1D01G089900 && Q8LMI4.1 RecName: Full=Tryptamine hydroxycinnamoyltransferase 2; Short=OsTHT2 && PF02458:Transferase family && PF02458:Transferase family	-
TraesCS3A03G0118000	227.2826811	213.1753182	314.2901495	963.8961094	998.0544305	1011.916704	251.5827163	991.2890812	-1.977129107	9.99E-17	4.05E-14	TraesCS3A03G0118000	Chr3A	33078872	33081490	-	1742	-	- && Q8S9H7.1 RecName: Full=Transcription factor DIVARICATA && PF00249:Myb-like DNA-binding domain && PF00249:Myb-like DNA-binding domain	Myb_DNA-binding
TraesCS3A03G0439600	50.94266991	144.0067309	165.4158682	1785.622013	1009.431217	1136.710721	120.1217563	1310.587984	-3.448620967	1.10E-16	4.41E-14	TraesCS3A03G0439600	Chr3A	225151243	225154605	+	2782	-	TraesCS3A01G183800 && Q8LG88.2 RecName: Full=Tonoplast dicarboxylate transporter; Short=AttDT; AltName: Full=Sodium-dicarboxylate cotransporter-like; Short=AtSDAT; AltName: Full=Vacuolar malate transporter && PF00939:Sodium:sulfate symporter transmembrane region && PF00939:Sodium:sulfate symporter transmembrane region	Na_sulph_symp
TraesCS5D03G0135600	189.0756787	202.9701168	263.6923545	1254.495586	796.3750378	1062.557754	218.5793833	1037.809459	-2.247110843	1.12E-16	4.44E-14	TraesCS5D03G0135600	Chr5D	51915625	51916748	+	889	-	TraesCS5D01G054300 && Q6ZCR3.1 RecName: Full=Germin-like protein 8-12; Flags: Precursor && PF00190:Cupin && PF00190:Cupin	-
TraesCS5B03G1089500	6.857667103	10.2052014	6.81124163	99.25089809	107.5623428	108.5165366	7.958036712	105.1099258	-3.735893462	1.12E-16	4.44E-14	TraesCS5B03G1089500	Chr5B	620096461	620096958	+	498	-	TraesCS5B01G443200 && Q05968.1 RecName: Full=Pathogenesis-related protein 1; Flags: Precursor && PF00188:Cysteine-rich secretory protein family && PF00188:Cysteine-rich secretory protein family	SCP
TraesCS3D03G0721300	194.9536791	151.9441098	206.2833179	744.8288118	639.1685368	783.1276725	184.3937023	722.375007	-1.968535526	1.20E-16	4.66E-14	TraesCS3D03G0721300	Chr3D	433455177	433456593	+	1230	-	TraesCS3D01G318600 && Q6RYA0.1 RecName: Full=Salicylic acid-binding protein 2; Short=NtSABP2; AltName: Full=Methyl salicylate esterase && PF12697:Alpha/beta hydrolase family && PF12697:Alpha/beta hydrolase family	-
TraesCS6D03G0670600	83.27167197	68.03467603	117.7371767	543.6445589	591.5928852	403.3197944	89.68117491	512.8524128	-2.512451626	1.38E-16	5.33E-14	TraesCS6D03G0670600	Chr6D	410978057	410982278	-	1650	-	TraesCS6D01G281900 && Q6MEW4.1 RecName: Full=2,3-bisphosphoglycerate-dependent phosphoglycerate mutase; Short=BPG-dependent PGAM; Short=PGAM; Short=Phosphoglyceromutase; Short=dPGM && PF00300:Histidine phosphatase superfamily (branch 1) && PF00300:Histidine phosphatase superfamily (branch 1)	-
TraesCS6B03G0801800	303.696686	426.3506364	347.3733231	1325.133612	1956.807236	1422.470934	359.1402152	1568.137261	-2.127000587	1.94E-16	7.42E-14	TraesCS6B03G0801800	Chr6B	508470126	508474397	-	1920	-	TraesCS6B01G276300 && Q75WV3.1 RecName: Full=Probable trehalose-phosphate phosphatase 1; Short=OsTPP1; AltName: Full=Trehalose 6-phosphate phosphatase && PF02358:Trehalose-phosphatase && PF02358:Trehalose-phosphatase	-
TraesCS5A03G0565900	20.57300131	22.67822534	61.30117467	413.0983326	371.2969332	323.7410009	34.85080044	369.3787556	-3.400003114	2.27E-16	8.65E-14	TraesCS5A03G0565900	Chr5A	437168187	437170165	+	1366	-	TraesCS5A01G220500 && Q9SUD5.1 RecName: Full=WAT1-related protein At4g28040 && PF00892:EamA-like transporter family && PF00892:EamA-like transporter family	DUF6
TraesCS6D03G0018200	11.75600075	31.74951548	30.16407007	315.635739	183.0628334	270.387037	24.55652877	256.3618698	-3.390638744	2.55E-16	9.59E-14	TraesCS6D03G0018200	Chr6D	3444220	3445174	-	858	-	TraesCS6D01G008400 && - && PF00581:Rhodanese-like domain && PF00581:Rhodanese-like domain	Rhodanese
TraesCS5B03G1088800	19.59333458	5.669556336	14.59551778	137.6994442	159.2750076	151.9231512	13.28613623	149.6325343	-3.474497905	3.27E-16	1.21E-13	TraesCS5B03G1088800	Chr5B	619900425	619901490	-	870	-	TraesCS5B01G442900 && Q05968.1 RecName: Full=Pathogenesis-related protein 1; Flags: Precursor && PF00188:Cysteine-rich secretory protein family && PF00188:Cysteine-rich secretory protein family	SCP
TraesCS1B03G0795400	66.61733757	31.74951548	31.13710459	347.8252194	291.6594294	497.3674594	43.16798588	378.9507028	-3.130706806	3.39E-16	1.24E-13	TraesCS1B03G0795400	Chr1B	503221728	503228298	+	2524	-	- && Q6F2N0.1 RecName: Full=Transcription factor TGAL5; AltName: Full=bZIP transcription factor 41; Short=OsbZIP41 && - && PF14144:Seed dormancy control|PF00170:bZIP transcription factor	bZIP_1
TraesCS7D03G0784500	0	0	0.973034519	326.3655658	261.6660839	745.1468847	0.32434484	444.3928448	-10.23954323	4.17E-16	1.49E-13	TraesCS7D03G0784500	Chr7D	423917792	423918121	-	276	-	TraesCS7D01G330200 && - && - && -	-
TraesCS5A03G1003500	400.6836922	509.1261589	684.0432665	2313.171832	2222.610333	2119.689682	531.2843725	2218.490616	-2.061863421	4.46E-16	1.59E-13	TraesCS5A03G1003500	Chr5A	610735891	610739540	-	1697	-	TraesCS5A01G423000 && P41345.1 RecName: Full=Ferredoxin--NADP reductase, root isozyme, chloroplastic; Short=FNR; Flags: Precursor && PF00175:Oxidoreductase NAD-binding domain && PF00175:Oxidoreductase NAD-binding domain	NAD_binding_1
TraesCS2B03G0719500	129.3160082	54.42774082	85.62703763	607.1293676	529.5376875	574.2333395	89.79026223	570.3001315	-2.66332514	4.72E-16	1.67E-13	TraesCS2B03G0719500	Chr2B	391691505	391693529	-	1542	-	TraesCS2B01G277300 && Q9ZQ85.2 RecName: Full=Myb family transcription factor EFM; AltName: Full=Protein EARLY FLOWERING MYB && PF00249:Myb-like DNA-binding domain && PF00249:Myb-like DNA-binding domain	Myb_DNA-binding
TraesCS2D03G0973900	41.14600262	7.93737887	49.62476045	497.1486427	394.0505057	517.2621578	32.90271398	469.4871021	-3.825113802	5.68E-16	2.00E-13	TraesCS2D03G0973900	Chr2D	547112261	547113155	-	895	-	TraesCS2D01G432000 && Q7XTL7.3 RecName: Full=Vacuolar iron transporter homolog 5; AltName: Full=Protein NODULIN-LIKE 5 && PF01988:VIT family && PF01988:VIT family	DUF125
TraesCS6D03G0869000LC	0	2.267822534	5.838207111	117.1339428	85.84302356	129.3155395	2.702009882	110.7641686	-5.347030414	7.11E-16	2.47E-13	TraesCS6D03G0869000LC	Chr6D	481137581	481141691	-	857	-	TraesCS6D01G491200LC && - && - && -	-
TraesCS2B03G1056300	13.71533421	11.33911267	33.08317363	190.4544261	222.3644586	191.712548	19.37920684	201.5104776	-3.366856186	7.35E-16	2.54E-13	TraesCS2B03G1056300	Chr2B	600341444	600343566	-	1549	-	TraesCS2B01G414500 && B3SGL0.1 RecName: Full=Beta-carotene 3-hydroxylase, chloroplastic; Short=GenCHYB; Flags: Precursor && PF04116:Fatty acid hydroxylase superfamily && PF04116:Fatty acid hydroxylase superfamily	-
TraesCS7D03G0241000LC	6.857667103	36.28516055	34.05620815	408.6275714	308.2074822	317.4108696	25.73301193	344.748641	-3.750495417	7.80E-16	2.67E-13	TraesCS7D03G0241000LC	Chr7D	65803524	65805947	+	1686	-	TraesCS7D01G135100LC && - && - && -	-
TraesCS3B03G0087700	2.939000187	4.535645069	18.48765585	152.00588	160.3092609	205.2771151	8.654100369	172.530752	-4.301067014	1.34E-15	4.47E-13	TraesCS3B03G0087700	Chr3B	24071309	24072186	-	764	-	TraesCS3B01G038700 && P12940.1 RecName: Full=Bowman-Birk type trypsin inhibitor && PF00228:Bowman-Birk serine protease inhibitor family && PF00228:Bowman-Birk serine protease inhibitor family	-
TraesCS7B03G0200600	3.918666916	7.93737887	7.784276148	103.7216593	88.94578344	96.76057847	6.546773978	96.47600706	-3.891023861	1.41E-15	4.68E-13	TraesCS7B03G0200600	Chr7B	86617186	86617497	-	312	-	TraesCS7B01G074100 && - && - && -	-
novel.6472	0	0	0	118.9222473	207.8849125	212.5115509	0	179.7729035	-9.894722744	1.46E-15	4.83E-13	-	Chr7B	587732712	587733877	+	416	-	- && - && -	-
TraesCS7A03G0751000	625.0273731	556.7504322	615.9308502	1830.329625	1636.188714	1652.16427	599.2362185	1706.227536	-1.50934674	2.05E-15	6.48E-13	TraesCS7A03G0751000	Chr7A	432226632	432231592	-	1491	-	TraesCS7A01G304000 && P92947.3 RecName: Full=Monodehydroascorbate reductase 5, mitochondrial; Short=AtMDAR5; AltName: Full=Monodehydroascorbate reductase 6, chloroplastic; Short=AtMDAR6; Flags: Precursor && PF07992:Pyridine nucleotide-disulphide oxidoreductase && PF07992:Pyridine nucleotide-disulphide oxidoreductase	Pyr_redox_2
TraesCS1D03G0885700	1448.927092	1886.828348	1850.711654	5294.275384	5364.671846	6652.967998	1728.822365	5770.638409	-1.739070038	2.26E-15	7.04E-13	TraesCS1D03G0885700	Chr1D	458618219	458618984	+	766	-	TraesCS1D01G380800 && A2XBN5.2 RecName: Full=Non-specific lipid-transfer protein 2; Short=nsLTP2; AltName: Full=7 kDa lipid transfer protein; Flags: Precursor && PF14368:Probable lipid transfer && PF14368:Probable lipid transfer	-
TraesCS6B03G1084000	8.817000561	15.87475774	43.78655333	255.7275392	503.6813551	339.1141769	22.82610388	366.1743571	-3.997993633	2.74E-15	8.50E-13	TraesCS6B03G1084000	Chr6B	666813852	666814796	+	834	-	TraesCS6B01G383600 && P12948.1 RecName: Full=Dehydrin DHN3; AltName: Full=B17 && PF00257:Dehydrin && PF00257:Dehydrin	-
novel.6150	0	0	0	114.4514861	149.9667279	295.7075622	0	186.7085921	-9.950270308	3.47E-15	1.05E-12	-	Chr7A	29613508	29614747	-	416	-	- && - && -	-
TraesCS7A03G0852700	0	0	0	139.4877487	121.0076356	291.1860399	0	183.8938081	-9.928720449	3.65E-15	1.09E-12	TraesCS7A03G0852700	Chr7A	515524491	515524811	+	321	-	TraesCS7A01G348500 && - && - && -	-
TraesCS4A03G0619200	204.7503464	112.2572154	203.3642144	781.4890534	806.7175708	975.744525	173.4572587	854.6503831	-2.298434424	4.28E-15	1.27E-12	TraesCS4A03G0619200	Chr4A	542322335	542324050	+	1613	-	TraesCS4A01G234100 && Q9C899.1 RecName: Full=Feruloyl CoA ortho-hydroxylase 2 && PF14226:non-haem dioxygenase in morphine synthesis N-terminal|PF03171:2OG-Fe(II) oxygenase superfamily && PF14226:non-haem dioxygenase in morphine synthesis N-terminal|PF03171:2OG-Fe(II) oxygenase superfamily	2OG-FeII_Oxy
TraesCS1B03G0308700	247.8556824	250.59439	296.7755282	773.4416833	877.0467949	856.3763347	265.0752002	835.6216043	-1.655818666	4.80E-15	1.41E-12	TraesCS1B03G0308700	Chr1B	139796530	139797395	+	681	-	TraesCS1B01G114300 && P46420.2 RecName: Full=Glutathione S-transferase 4; AltName: Full=GST class-phi member 4; AltName: Full=GST-27; AltName: Full=GST-IV && PF00043:Glutathione S-transferase, C-terminal domain|PF02798:Glutathione S-transferase, N-terminal domain && PF00043:Glutathione S-transferase, C-terminal domain|PF02798:Glutathione S-transferase, N-terminal domain	GST_N
TraesCS5A03G0525500	181.2383449	166.6849563	282.1800104	1293.838284	1030.116283	836.4816363	210.0344372	1053.478734	-2.325325758	6.41E-15	1.87E-12	TraesCS5A03G0525500	Chr5A	410651818	410654431	-	1694	-	TraesCS5A01G202800 && Q9SIS4.1 RecName: Full=Type IV inositol polyphosphate 5-phosphatase 9; Short=At5PTase9 && PF03372:Endonuclease/Exonuclease/phosphatase family && PF03372:Endonuclease/Exonuclease/phosphatase family	Exo_endo_phos
TraesCS3D03G0616600	828.7980527	396.8689435	530.3038126	3486.299564	2742.839741	2810.578298	585.3236029	3013.239201	-2.363443112	7.23E-15	2.11E-12	TraesCS3D03G0616600	Chr3D	371080424	371091949	+	7383	-	TraesCS3D01G266400 && Q0JKD0.1 RecName: Full=Glutamate synthase 1 [NADH], chloroplastic; AltName: Full=NADH-dependent glutamate synthase 1; Short=NADH-GOGAT 1; Flags: Precursor && PF04898:Glutamate synthase central domain|PF01493:GXGXG motif|PF14691:Dihydroprymidine dehydrogenase domain II, 4Fe-4S cluster|PF07992:Pyridine nucleotide-disulphide oxidoreductase|PF00310:Glutamine amidotransferases cl…	GATase_2
TraesCS3B03G0835100	3.918666916	1.133911267	2.919103556	84.94446233	75.5004906	165.4877183	2.657227246	108.6442237	-5.325918293	8.08E-15	2.34E-12	TraesCS3B03G0835100	Chr3B	543740969	543741205	-	237	-	TraesCS3B01G327800 && - && - && -	-
TraesCS2D03G0973600	0	0	2.919103556	142.1702054	106.5280895	254.1095565	0.973034519	167.6026171	-7.364540148	9.04E-15	2.59E-12	TraesCS2D03G0973600	Chr2D	547012126	547012992	-	867	-	TraesCS2D01G431900 && Q7XTL7.3 RecName: Full=Vacuolar iron transporter homolog 5; AltName: Full=Protein NODULIN-LIKE 5 && PF01988:VIT family && PF01988:VIT family	DUF125
novel.528	32.32900206	4.535645069	6.81124163	267.3515183	349.577614	243.2579029	14.55862959	286.7290117	-4.286550723	1.01E-14	2.86E-12	-	Chr1B	178938108	178939433	-	549	-	- && - && -	-
TraesCS7A03G1326400	28.41033514	60.09729716	135.2517981	835.1381875	740.5253598	1067.983581	74.58647679	881.2157095	-3.56115833	1.05E-14	2.95E-12	TraesCS7A03G1326400	Chr7A	727321906	727326761	+	4207	-	TraesCS7A01G545000 && P93844.2 RecName: Full=Phospholipase D alpha 2; Short=PLD alpha 2; AltName: Full=Choline phosphatase 2; AltName: Full=Phosphatidylcholine-hydrolyzing phospholipase D 2 && PF00614:Phospholipase D Active site motif|PF12357:Phospholipase D C terminal|PF00168:C2 domain && PF00614:Phospholipase D Active site motif|PF12357:Phospholipase D C terminal|PF00168:C2 domain	C2
TraesCS7D03G0790600	110.7023404	340.1733801	378.5104277	2543.863109	2207.096533	2216.45026	276.4620494	2322.469967	-3.071017401	1.15E-14	3.21E-12	TraesCS7D03G0790600	Chr7D	427540242	427547557	-	3373	-	TraesCS7D01G333900 && P29195.1 RecName: Full=Phosphoenolpyruvate carboxylase 1; Short=PEPC 1; Short=PEPCase 1; AltName: Full=CP21 && PF00311:Phosphoenolpyruvate carboxylase && PF00311:Phosphoenolpyruvate carboxylase	-
TraesCS4D03G0040700	26.45100168	7.93737887	20.43372489	170.7830769	171.6860471	155.5403691	18.27403515	166.0031644	-3.167968359	1.20E-14	3.35E-12	TraesCS4D03G0040700	Chr4D	11332762	11334879	-	1166	-	TraesCS4D01G025500 && - && PF04982:HPP family && PF04982:HPP family	-
TraesCS1D03G0473400	0	4.535645069	4.865172593	139.4877487	78.60325049	92.23905611	3.133605887	103.4433518	-5.066658848	1.21E-14	3.37E-12	TraesCS1D03G0473400	Chr1D	257181123	257182137	-	901	-	TraesCS1D01G184200 && - && - && -	-
TraesCS5B03G0578100	110.7023404	106.5876591	162.4967646	632.1656302	558.4967798	471.1426298	126.595588	553.9350132	-2.12779563	1.34E-14	3.70E-12	TraesCS5B03G0578100	Chr5B	396847984	396853410	+	1605	-	TraesCS5B01G219600 && Q9SUD5.1 RecName: Full=WAT1-related protein At4g28040 && PF00892:EamA-like transporter family && PF00892:EamA-like transporter family	DUF6
TraesCS5A03G0527400	374.2326905	509.1261589	652.9061619	2416.893491	1810.977521	2381.033674	512.0883371	2202.968229	-2.105036432	1.52E-14	4.16E-12	TraesCS5A03G0527400	Chr5A	413193505	413197423	+	3460	-	TraesCS5A01G203500 && Q94AH8.2 RecName: Full=Alpha,alpha-trehalose-phosphate synthase [UDP-forming] 6; AltName: Full=Trehalose-6-phosphate synthase 6; Short=AtTPS6 && PF00982:Glycosyltransferase family 20|PF02358:Trehalose-phosphatase && PF00982:Glycosyltransferase family 20|PF02358:Trehalose-phosphatase	-
TraesCS2B03G0492900	124.4176746	150.8101985	212.121525	667.9317196	793.2722779	644.7690883	162.4497994	701.9910286	-2.110555621	1.79E-14	4.81E-12	TraesCS2B03G0492900	Chr2B	192422759	192427599	+	1634	-	TraesCS2B01G204600 && P51105.1 RecName: Full=Dihydroflavonol 4-reductase; Short=DFR; AltName: Full=Dihydrokaempferol 4-reductase; AltName: Full=Flavanone 4-reductase; Short=FNR && PF01370:NAD dependent epimerase/dehydratase family && PF01370:NAD dependent epimerase/dehydratase family	Epimerase
TraesCS5A03G0955800	87.19033888	87.31116757	152.7664194	569.5749737	503.6813551	509.1234176	109.0893086	527.4599155	-2.27147947	1.93E-14	5.18E-12	TraesCS5A03G0955800	Chr5A	596174150	596176554	+	1828	-	TraesCS5A01G401600 && Q9ZQ85.2 RecName: Full=Myb family transcription factor EFM; AltName: Full=Protein EARLY FLOWERING MYB && PF00249:Myb-like DNA-binding domain && PF00249:Myb-like DNA-binding domain	Myb_DNA-binding
TraesCS3D03G1084600LC	86.21067215	46.49036195	105.087728	540.06795	475.7565161	392.4681407	79.2629207	469.4308689	-2.561615711	2.08E-14	5.56E-12	TraesCS3D03G1084600LC	Chr3D	587211644	587212106	-	381	-	TraesCS3D01G598300LC && Q06398.2 RecName: Full=Probable glutathione S-transferase GSTU6; AltName: Full=28 kDa cold-induced protein && PF13417:Glutathione S-transferase, N-terminal domain && PF13417:Glutathione S-transferase, N-terminal domain	-
TraesCS1D03G0663600	79.35300505	48.75818449	33.08317363	329.9421747	327.8582948	508.2191131	53.73145439	388.6731942	-2.854024187	2.33E-14	6.17E-12	TraesCS1D03G0663600	Chr1D	374349735	374357646	+	3788	-	TraesCS1D01G276100 && Q6F2N0.1 RecName: Full=Transcription factor TGAL5; AltName: Full=bZIP transcription factor 41; Short=OsbZIP41 && PF00170:bZIP transcription factor|PF14144:Seed dormancy control && PF00170:bZIP transcription factor|PF14144:Seed dormancy control	bZIP_1
TraesCS2A03G0664300	0	0	0	134.1228353	160.3092609	101.2821008	0	131.9047323	-9.447687556	2.35E-14	6.21E-12	TraesCS2A03G0664300	Chr2A	439696707	439697119	+	318	-	TraesCS2A01G269600 && Q9LXA9.1 RecName: Full=Transcription factor bHLH61; AltName: Full=Basic helix-loop-helix protein 61; Short=AtbHLH61; Short=bHLH 61; AltName: Full=Transcription factor EN 46; AltName: Full=bHLH transcription factor bHLH061 && - && -	-
TraesCS6B03G1165200	48.00366972	30.61560421	26.271932	210.1257752	255.4605641	184.4781122	34.96373531	216.6881505	-2.62858858	2.78E-14	7.27E-12	TraesCS6B03G1165200	Chr6B	696364578	696365837	+	1158	-	TraesCS6B01G413600 && Q93VK0.2 RecName: Full=Phosphoenolpyruvate carboxylase kinase 2; Short=AtPPCK2 && PF00069:Protein kinase domain && PF00069:Protein kinase domain	Pkinase
TraesCS3B03G1274600	83.27167197	47.62427322	67.13938178	320.1065001	286.488163	314.6979562	66.01177565	307.0975397	-2.213609828	3.63E-14	9.27E-12	TraesCS3B03G1274600	Chr3B	771990412	771992175	+	1764	-	TraesCS3B01G513500 && - && PF14543:Xylanase inhibitor N-terminal|PF14541:Xylanase inhibitor C-terminal && PF14543:Xylanase inhibitor N-terminal|PF14541:Xylanase inhibitor C-terminal	-
TraesCS2A03G1194200	6.857667103	0	1.946069037	91.20352797	79.63750378	123.8897126	2.934578713	98.24358146	-5.018738569	4.25E-14	1.08E-11	TraesCS2A03G1194200	Chr2A	742257048	742257353	+	249	-	TraesCS2A01G513500 && - && - && -	-
TraesCS2D03G1091000	154.7873432	302.7543083	344.4542196	1513.799734	1487.256239	1235.279908	267.331957	1412.111961	-2.40156681	4.33E-14	1.10E-11	TraesCS2D03G1091000	Chr2D	591018146	591021297	+	1951	-	TraesCS2D01G488500 && Q9SJW0.1 RecName: Full=Myb family transcription factor PHL7; AltName: Full=Protein PHR1-LIKE 7 && PF14379:MYB-CC type transfactor, LHEQLE motif|PF00249:Myb-like DNA-binding domain && PF14379:MYB-CC type transfactor, LHEQLE motif|PF00249:Myb-like DNA-binding domain	Myb_DNA-binding
TraesCS6D03G0729700	487.874031	331.10209	574.0903659	2094.104534	1816.148788	1679.293404	464.3554957	1863.182242	-2.003574205	4.39E-14	1.11E-11	TraesCS6D03G0729700	Chr6D	443546687	443550188	+	2344	-	TraesCS6D01G313100 && Q42997.1 RecName: Full=Ferredoxin--nitrite reductase, chloroplastic; Flags: Precursor && PF03460:Nitrite/Sulfite reductase ferredoxin-like half domain|PF01077:Nitrite and sulphite reductase 4Fe-4S domain && PF03460:Nitrite/Sulfite reductase ferredoxin-like half domain|PF01077:Nitrite and sulphite reductase 4Fe-4S domain	-
novel.4886	0	0	0	109.9807249	102.3910763	163.6791094	0	125.3503035	-9.375824454	4.55E-14	1.14E-11	-	Chr5D	447565886	447567107	-	441	-	- && - && -	-
TraesCS2D03G0440000LC	26.45100168	29.48169295	40.86744978	185.0895127	157.206501	204.3728106	32.2667148	182.2229414	-2.495906225	4.63E-14	1.16E-11	TraesCS2D03G0440000LC	Chr2D	168484833	168485409	+	577	-	TraesCS2D01G229600LC && - && PF12609:Wound-induced protein && PF12609:Wound-induced protein	-
TraesCS7A03G0155900	176.3400112	200.7022943	273.4226997	797.5837936	763.2789324	795.7879351	216.8216684	785.5502204	-1.85661469	6.14E-14	1.52E-11	TraesCS7A03G0155900	Chr7A	37642278	37644419	-	2142	-	TraesCS7A01G069300 && Q9SNN0.1 RecName: Full=Arginine decarboxylase 1; Short=ARGDC1; Short=OsADC1 && PF02784:Pyridoxal-dependent decarboxylase, pyridoxal binding domain|PF00278:Pyridoxal-dependent decarboxylase, C-terminal sheet domain && PF02784:Pyridoxal-dependent decarboxylase, pyridoxal binding domain|PF00278:Pyridoxal-dependent decarboxylase, C-terminal sheet domain	-
TraesCS2D03G0155100	14.69500094	6.803467603	30.16407007	228.0088199	206.8506592	151.9231512	17.2208462	195.5942101	-3.490990734	6.30E-14	1.55E-11	TraesCS2D03G0155100	Chr2D	36145863	36148541	+	1649	-	TraesCS2D01G079100 && Q9SN74.1 RecName: Full=Transcription factor bHLH47; AltName: Full=Basic helix-loop-helix protein 47; Short=AtbHLH47; Short=bHLH 47; AltName: Full=Protein POPEYE; AltName: Full=Transcription factor EN 139; AltName: Full=bHLH transcription factor bHLH047 && - && -	-
TraesCS2A03G0961300	53.8816701	41.95471688	44.75958785	209.231623	199.6108861	278.5257773	46.86532494	229.1227621	-2.287997391	6.85E-14	1.68E-11	TraesCS2A03G0961300	Chr2A	656644011	656646230	+	2220	-	TraesCS2A01G399900 && O82752.1 RecName: Full=Protein DETOXIFICATION 49; Short=AtDTX49; AltName: Full=Multidrug and toxic compound extrusion protein 49; Short=MATE protein 49; AltName: Full=Protein NOVEL ION CARRIER 1; Short=Protein NIC1 && PF01554:MatE && PF01554:MatE	MatE
TraesCS1A03G0542400	99.92600636	106.5876591	152.7664194	857.4919934	438.5233974	668.2810046	119.7600283	654.7654651	-2.450361887	7.40E-14	1.80E-11	TraesCS1A03G0542400	Chr1A	366933828	366935379	+	1164	-	TraesCS1A01G203600 && Q7XCK6.1 RecName: Full=Chitinase 8; AltName: Full=Class II chitinase a; Short=OsChia2a; AltName: Full=Pathogenesis related (PR)-3 chitinase 8; Flags: Precursor && PF00182:Chitinase class I && PF00182:Chitinase class I	-
TraesCS1A03G0479500	75.43433813	60.09729716	66.16634726	255.7275392	250.2892976	280.3343862	67.23266085	262.1170743	-1.961152837	8.18E-14	1.98E-11	TraesCS1A03G0479500	Chr1A	321964778	321969422	+	1993	-	TraesCS1A01G177500 && Q0IWF3.2 RecName: Full=Aquaporin NIP3-1; AltName: Full=NOD26-like intrinsic protein 3-1; AltName: Full=OsNIP3;1 && PF00230:Major intrinsic protein && PF00230:Major intrinsic protein	-
TraesCS5B03G0892400	7.837333832	12.47302394	17.51462133	201.1842529	141.6927015	93.14336059	12.60832637	145.340105	-3.526348513	8.27E-14	2.00E-11	TraesCS5B03G0892400	Chr5B	538323871	538325503	-	1555	-	TraesCS5B01G355800 && - && PF00190:Cupin && PF00190:Cupin	-
TraesCS4B03G0861600	207.6893466	130.3997957	216.9866976	669.720024	772.587212	811.1611111	185.02528	751.1561157	-2.019136108	8.48E-14	2.04E-11	TraesCS4B03G0861600	Chr4B	622088334	622091580	+	1699	-	TraesCS4B01G332600 && O82427.2 RecName: Full=24-methylenesterol C-methyltransferase 2; Short=24-sterol C-methyltransferase 2; Short=Sterol-C-methyltransferase 2 && PF08241:Methyltransferase domain|PF08498:Sterol methyltransferase C-terminal && PF08241:Methyltransferase domain|PF08498:Sterol methyltransferase C-terminal	Methyltransf_11
TraesCS5D03G0707200	1.959333458	2.267822534	6.81124163	64.37896092	94.11704992	124.7940171	3.679465874	94.43000931	-4.662105364	9.01E-14	2.16E-11	TraesCS5D03G0707200	Chr5D	411057868	411059601	+	1645	-	TraesCS5D01G312100 && Q6X1C0.1 RecName: Full=Crocetin glucosyltransferase 2 && PF00201:UDP-glucoronosyl and UDP-glucosyl transferase && PF00201:UDP-glucoronosyl and UDP-glucosyl transferase	UDPGT
TraesCS3A03G0779700	3.918666916	11.33911267	5.838207111	96.56844138	103.4253296	79.57879351	7.031995566	93.19085483	-3.753316516	9.78E-14	2.34E-11	TraesCS3A03G0779700	Chr3A	569854020	569859333	-	1742	-	- && - && PF01925:Sulfite exporter TauE/SafE && PF01925:Sulfite exporter TauE/SafE	-
TraesCS3D03G0898400	88.17000561	58.96338589	78.815796	388.9562222	286.488163	316.5065651	75.31639583	330.6503168	-2.131490122	9.87E-14	2.35E-11	TraesCS3D03G0898400	Chr3D	522830205	522834263	+	1666	-	TraesCS3D01G408000 && Q94BN0.1 RecName: Full=BTB/POZ and TAZ domain-containing protein 2; AltName: Full=BTB and TAZ domain protein 2 && PF02135:TAZ zinc finger|PF00651:BTB/POZ domain && PF02135:TAZ zinc finger|PF00651:BTB/POZ domain	zf-TAZ
TraesCS3B03G0155300	200.8316794	170.0866901	367.807048	1318.874547	1201.80233	1250.653084	246.2418058	1257.109987	-2.350652866	1.05E-13	2.50E-11	TraesCS3B03G0155300	Chr3B	50448818	50451038	-	1362	-	TraesCS3B01G068900 && Q8S9H7.1 RecName: Full=Transcription factor DIVARICATA && PF00249:Myb-like DNA-binding domain && PF00249:Myb-like DNA-binding domain	Myb_DNA-binding
TraesCS2B03G1528000	183.1976783	116.7928605	309.4249769	1161.503753	1114.925053	1426.992456	203.1385052	1234.473754	-2.601619576	1.13E-13	2.65E-11	TraesCS2B03G1528000	Chr2B	800086509	800087730	+	1222	-	TraesCS2B01G610400 && Q7XTL7.3 RecName: Full=Vacuolar iron transporter homolog 5; AltName: Full=Protein NODULIN-LIKE 5 && PF01988:VIT family && PF01988:VIT family	DUF125
TraesCS4A03G0122700	0	1.133911267	4.865172593	103.7216593	68.26071753	100.3777964	1.99969462	90.78672438	-5.478798203	1.33E-13	3.08E-11	TraesCS4A03G0122700	Chr4A	58550208	58556640	+	824	-	TraesCS4A01G061700 && Q42831.1 RecName: Full=Non-symbiotic hemoglobin; AltName: Full=HORvu GLB1; AltName: Full=Non-legume hemoglobin && PF00042:Globin && PF00042:Globin	-
TraesCS5B03G0186400	116.5803408	112.2572154	135.2517981	435.4521385	370.2626799	479.28137	121.3631181	428.3320628	-1.818855138	1.38E-13	3.19E-11	TraesCS5B03G0186400	Chr5B	91037795	91040225	-	1511	-	TraesCS5B01G075300 && Q9ZQ85.2 RecName: Full=Myb family transcription factor EFM; AltName: Full=Protein EARLY FLOWERING MYB && PF00249:Myb-like DNA-binding domain && PF00249:Myb-like DNA-binding domain	Myb_DNA-binding
TraesCS1B03G0767900	2874.342183	1918.577864	1546.15185	10385.57821	8304.019713	8033.840927	2113.023966	8907.81295	-2.075723169	1.76E-13	4.01E-11	TraesCS1B03G0767900	Chr1B	490458359	490459222	+	723	-	TraesCS1B01G276500 && - && - && -	-
TraesCS2B03G0222000	71.51567122	27.21387041	64.22027822	400.5802013	405.427292	289.3774309	54.31660662	365.1283081	-2.742453271	1.87E-13	4.24E-11	TraesCS2B03G0222000	Chr2B	63118015	63120393	+	1330	-	TraesCS2B01G095900 && Q9SN74.1 RecName: Full=Transcription factor bHLH47; AltName: Full=Basic helix-loop-helix protein 47; Short=AtbHLH47; Short=bHLH 47; AltName: Full=Protein POPEYE; AltName: Full=Transcription factor EN 139; AltName: Full=bHLH transcription factor bHLH047 && - && -	-
TraesCS1A03G0096300	172.4213443	219.9787858	188.7686966	590.1404751	632.9630171	574.2333395	193.7229422	599.1122772	-1.630045528	2.02E-13	4.54E-11	TraesCS1A03G0096300	Chr1A	24219088	24220475	-	1009	-	TraesCS1A01G040300 && Q681X4.1 RecName: Full=Zinc finger protein ZAT5 && PF13912:C2H2-type zinc finger && PF13912:C2H2-type zinc finger	-
TraesCS3D03G0543900	195.9333458	129.2658845	215.0406286	709.0627224	832.5739032	634.8217391	180.079953	725.4861216	-2.007963467	2.64E-13	5.83E-11	TraesCS3D03G0543900	Chr3D	318066448	318071482	+	1704	-	TraesCS3D01G225500 && A7MKK9.1 RecName: Full=Siroheme synthase 2; Includes: RecName: Full=Uroporphyrinogen-III C-methyltransferase 2; Short=Urogen III methylase 2; AltName: Full=SUMT 2; AltName: Full=Uroporphyrinogen III methylase 2; Short=UROM 2; Includes: RecName: Full=Precorrin-2 dehydrogenase 2; Includes: RecName: Full=Sirohydrochlorin ferrochelatase 2 && PF00590:Tetrapyrrole (Corrin/Porphyri…	-
TraesCS1A03G0698700	65.63767084	97.51636897	67.13938178	335.3070881	300.9677091	480.1856745	76.76447387	372.1534906	-2.281323825	3.60E-13	7.78E-11	TraesCS1A03G0698700	Chr1A	473337666	473343493	+	2198	-	- && Q6F2N0.1 RecName: Full=Transcription factor TGAL5; AltName: Full=bZIP transcription factor 41; Short=OsbZIP41 && PF14144:Seed dormancy control|PF00170:bZIP transcription factor && PF14144:Seed dormancy control|PF00170:bZIP transcription factor	bZIP_1
TraesCS1D03G0987100	48.00366972	38.55298308	37.94834622	194.031035	221.3302053	167.2963273	41.50166634	194.2191892	-2.224145982	3.66E-13	7.90E-11	TraesCS1D03G0987100	Chr1D	483712396	483714529	+	2134	-	TraesCS1D01G429200 && Q9M9Q6.1 RecName: Full=Serine carboxypeptidase-like 50; Flags: Precursor && PF00450:Serine carboxypeptidase && PF00450:Serine carboxypeptidase	Peptidase_S10
TraesCS2D03G1095800	53.8816701	100.9181028	33.08317363	655.4135883	342.3378409	541.6783786	62.62764883	513.1432693	-3.040439968	3.97E-13	8.48E-11	TraesCS2D03G1095800	Chr2D	592596663	592598508	+	1713	-	TraesCS2D01G491000 && O64637.1 RecName: Full=Cytochrome P450 76C2; AltName: Full=Protein YELLOW-LEAF-SPECIFIC GENE 6 && PF00067:Cytochrome P450 && PF00067:Cytochrome P450	p450
TraesCS2A03G0132800	808.2250514	578.2947462	499.166708	2300.653701	2290.87105	2015.694667	628.5621686	2202.406473	-1.808745778	4.06E-13	8.64E-11	TraesCS2A03G0132800	Chr2A	34664253	34670275	-	2998	-	TraesCS2A01G067800 && Q9FY99.2 RecName: Full=Glucose-6-phosphate 1-dehydrogenase 2, chloroplastic; Short=G6PD2; Short=G6PDH2; Flags: Precursor && PF00479:Glucose-6-phosphate dehydrogenase, NAD binding domain|PF02781:Glucose-6-phosphate dehydrogenase, C-terminal domain && PF00479:Glucose-6-phosphate dehydrogenase, NAD binding domain|PF02781:Glucose-6-phosphate dehydrogenase, C-terminal domain	G6PD_C
TraesCS1A03G0261500	77.39367159	147.4084647	172.2271098	819.9375995	618.4834709	636.6303481	132.343082	691.6838062	-2.386665435	4.25E-13	9.00E-11	TraesCS1A03G0261500	Chr1A	109308886	109310402	-	1326	-	TraesCS1A01G108400 && A5H8G4.1 RecName: Full=Peroxidase 1; AltName: Full=Plasma membrane-bound peroxidase 1; Short=pmPOX1; Flags: Precursor && PF00141:Peroxidase && PF00141:Peroxidase	-
TraesCS3D03G0760800	28.41033514	44.22253942	30.16407007	220.8556021	157.206501	179.0522854	34.26564821	185.7047961	-2.445666858	4.64E-13	9.80E-11	TraesCS3D03G0760800	Chr3D	454997539	455002534	-	1912	-	- && O74327.1 RecName: Full=Vacuolar amino acid transporter 5 && PF01490:Transmembrane amino acid transporter protein && PF01490:Transmembrane amino acid transporter protein	Aa_trans
TraesCS4A03G0733800	122.4583411	31.74951548	72.00455437	557.0568424	594.6956451	599.5538647	75.40413699	583.7687841	-2.94821631	5.45E-13	1.13E-10	TraesCS4A03G0733800	Chr4A	590716103	590718558	-	1407	-	TraesCS4A01G286600 && - && PF04982:HPP family && PF04982:HPP family	-
TraesCS3B03G0772100	963.9920613	572.6251899	769.6703042	3193.017631	2567.01668	2626.100186	768.7625185	2795.378166	-1.861972081	5.82E-13	1.20E-10	TraesCS3B03G0772100	Chr3B	495014841	495026199	+	7037	-	TraesCS3B01G299800 && Q0JKD0.1 RecName: Full=Glutamate synthase 1 [NADH], chloroplastic; AltName: Full=NADH-dependent glutamate synthase 1; Short=NADH-GOGAT 1; Flags: Precursor && PF00310:Glutamine amidotransferases class-II|PF04898:Glutamate synthase central domain|PF07992:Pyridine nucleotide-disulphide oxidoreductase|PF14691:Dihydroprymidine dehydrogenase domain II, 4Fe-4S cluster|PF01493:GXGXG…	GATase_2
TraesCS6D03G0852900	8.817000561	7.93737887	16.54158682	97.46259362	92.04854333	122.0811037	11.09865542	103.8640802	-3.216215798	6.44E-13	1.31E-10	TraesCS6D03G0852900	Chr6D	477881682	477883279	+	796	-	TraesCS6D01G370100 && - && - && -	-
TraesCS2B03G1295900	161.6450103	201.8362055	393.1059455	1409.183922	1504.838545	1248.844475	252.1957204	1387.622314	-2.459191451	6.58E-13	1.33E-10	TraesCS2B03G1295900	Chr2B	719210564	719213724	+	1906	-	TraesCS2B01G515800 && Q0WVU3.1 RecName: Full=Myb family transcription factor PHL5; AltName: Full=Protein PHR1-LIKE 5 && PF00249:Myb-like DNA-binding domain|PF14379:MYB-CC type transfactor, LHEQLE motif && PF00249:Myb-like DNA-binding domain|PF14379:MYB-CC type transfactor, LHEQLE motif	Myb_DNA-binding
TraesCS2A03G0649900	120.4990077	54.42774082	64.22027822	412.2041803	432.3178777	421.4058838	79.71567557	421.9759806	-2.400870509	7.07E-13	1.43E-10	TraesCS2A03G0649900	Chr2A	424369102	424371111	+	1548	-	TraesCS2A01G264800 && Q9ZQ85.2 RecName: Full=Myb family transcription factor EFM; AltName: Full=Protein EARLY FLOWERING MYB && PF00249:Myb-like DNA-binding domain && PF00249:Myb-like DNA-binding domain	Myb_DNA-binding
TraesCS2D03G0973400LC	3.918666916	0	14.59551778	159.1590978	106.5280895	226.0761179	6.171394898	163.9211017	-4.700678306	7.12E-13	1.44E-10	TraesCS2D03G0973400LC	Chr2D	546875065	546875793	-	729	-	TraesCS2D01G541700LC && Q7XTL7.3 RecName: Full=Vacuolar iron transporter homolog 5; AltName: Full=Protein NODULIN-LIKE 5 && PF01988:VIT family && PF01988:VIT family	DUF125
TraesCS1B03G0810500	248.8353492	121.3285056	101.1955899	1118.584446	729.1485736	1194.586207	157.1198149	1014.106409	-2.689494206	7.31E-13	1.47E-10	TraesCS1B03G0810500	Chr1B	511697219	511700002	-	1007	-	TraesCS1B01G290000 && - && - && -	-
TraesCS3A03G0780700	23.5120015	27.21387041	43.78655333	219.0672976	155.1379944	188.0953301	31.50414175	187.4335407	-2.570213689	7.65E-13	1.53E-10	TraesCS3A03G0780700	Chr3A	570547835	570549276	+	1169	-	TraesCS3A01G325300 && Q6RYA0.1 RecName: Full=Salicylic acid-binding protein 2; Short=NtSABP2; AltName: Full=Methyl salicylate esterase && PF12697:Alpha/beta hydrolase family && PF12697:Alpha/beta hydrolase family	-
TraesCS2B03G0711400LC	382.0700243	64.63294223	136.2248326	2162.954257	2541.160348	2162.191992	194.3092664	2288.768865	-3.556744454	7.87E-13	1.56E-10	TraesCS2B03G0711400LC	Chr2B	385739831	385742170	-	1667	-	TraesCS2B01G415100LC && - && - && -	-
TraesCS2D03G1096300	18.61366785	114.525038	55.46296756	844.9738621	588.4901254	721.6349684	62.86722446	718.3663186	-3.51980469	8.42E-13	1.66E-10	TraesCS2D03G1096300	Chr2D	592651629	592653260	-	1632	-	TraesCS2D01G491100 && A9ZPJ7.1 RecName: Full=Agmatine coumaroyltransferase-2 && PF02458:Transferase family && PF02458:Transferase family	-
TraesCS3B03G0835000	1.959333458	3.401733801	0	77.79124445	62.05519775	110.3251455	1.78702242	83.39052925	-5.599688851	9.90E-13	1.94E-10	TraesCS3B03G0835000	Chr3B	543673950	543674204	-	255	-	TraesCS3B01G327700 && - && - && -	-
TraesCS3A03G0728200	6.857667103	0	7.784276148	123.3930084	68.26071753	226.9804224	4.88064775	139.5447161	-4.80410595	1.00E-12	1.96E-10	TraesCS3A03G0728200	Chr3A	534911618	534912453	-	836	-	TraesCS3A01G292900 && - && - && -	-
TraesCS3A03G0539300	3.918666916	0	3.892138074	110.8748771	116.8706224	49.73674594	2.603601663	92.49408184	-5.101795255	1.04E-12	2.02E-10	TraesCS3A03G0539300	Chr3A	377789648	377813408	-	1622	-	- && Q1XDL3.1 RecName: Full=Uncharacterized protein ycf36 && PF06799:Protein of unknown function (DUF1230) && PF06799:Protein of unknown function (DUF1230)	-
TraesCS1D03G0486900	22.53233477	29.48169295	62.27420919	289.7053241	266.8373503	236.9277716	38.09607897	264.4901487	-2.791527281	1.16E-12	2.23E-10	TraesCS1D03G0486900	Chr1D	265018131	265019249	+	819	-	TraesCS1D01G190700 && O03982.1 RecName: Full=Heavy metal-associated isoprenylated plant protein 39; Short=AtHIP39; Flags: Precursor && - && -	-
TraesCS2A03G1033300	0	0	0	96.56844138	56.88393127	150.1145423	0	101.1889717	-9.06763041	1.34E-12	2.55E-10	TraesCS2A03G1033300	Chr2A	690363424	690364056	-	633	-	TraesCS2A01G434000 && Q7XTL7.3 RecName: Full=Vacuolar iron transporter homolog 5; AltName: Full=Protein NODULIN-LIKE 5 && PF01988:VIT family && PF01988:VIT family	DUF125
TraesCS6A03G0730200LC	60.7393372	70.30249856	87.57310667	256.6216915	283.3854031	285.7602131	72.87164748	275.2557692	-1.916420987	1.81E-12	3.37E-10	TraesCS6A03G0730200LC	Chr6A	503464841	503465773	+	933	-	TraesCS6A01G454300LC && - && - && -	-
TraesCS3A03G0391400	8.817000561	30.61560421	44.75958785	236.9503423	256.4948174	321.0280875	28.06406421	271.4910824	-3.275162083	1.84E-12	3.41E-10	TraesCS3A03G0391400	Chr3A	183224392	183226854	+	1718	-	TraesCS3A01G167000 && Q5E930.1 RecName: Full=S-type anion channel SLAH1; AltName: Full=SLAC1-homolog protein 1 && PF03595:Voltage-dependent anion channel && PF03595:Voltage-dependent anion channel	C4dic_mal_tran
TraesCS4B03G0647100	8.817000561	2.267822534	22.37979393	140.3819009	147.8982213	278.5257773	11.15487234	188.9352998	-4.063446241	2.00E-12	3.66E-10	TraesCS4B03G0647100	Chr4B	494268641	494269728	+	774	-	TraesCS4B01G237300 && Q42831.1 RecName: Full=Non-symbiotic hemoglobin; AltName: Full=HORvu GLB1; AltName: Full=Non-legume hemoglobin && PF00042:Globin && PF00042:Globin	-
TraesCS5D03G0815200	3.918666916	3.401733801	11.67641422	114.4514861	68.26071753	102.1864053	6.332271647	94.96620297	-3.889080586	2.33E-12	4.22E-10	TraesCS5D03G0815200	Chr5D	443726078	443726641	+	564	-	TraesCS5D01G362100 && O22755.1 RecName: Full=Probable E3 ubiquitin-protein ligase ATL44; AltName: Full=RING-H2 finger A3a; AltName: Full=RING-H2 finger protein ATL44; AltName: Full=RING-H2 zinc finger protein RHA3a; AltName: Full=RING-type E3 ubiquitin transferase ATL44 && PF13639:Ring finger domain && PF13639:Ring finger domain	-
TraesCS3A03G0675900	1113.881071	527.2687392	648.0409893	3589.127071	3199.979697	3223.845442	763.0635998	3337.650737	-2.128534727	2.63E-12	4.72E-10	TraesCS3A03G0675900	Chr3A	502356559	502367209	+	6854	-	TraesCS3A01G266300 && Q0JKD0.1 RecName: Full=Glutamate synthase 1 [NADH], chloroplastic; AltName: Full=NADH-dependent glutamate synthase 1; Short=NADH-GOGAT 1; Flags: Precursor && PF14691:Dihydroprymidine dehydrogenase domain II, 4Fe-4S cluster|PF01645:Conserved region in glutamate synthase|PF07992:Pyridine nucleotide-disulphide oxidoreductase|PF00310:Glutamine amidotransferases class-II|PF01493:…	GATase_2
TraesCS7A03G1033400	20.57300131	3.401733801	9.730345185	147.5351188	108.5965961	141.0714976	11.23502677	132.4010708	-3.54013329	2.72E-12	4.86E-10	TraesCS7A03G1033400	Chr7A	622346217	622349652	-	2820	-	- && Q9LMN7.1 RecName: Full=Wall-associated receptor kinase 5; Flags: Precursor && PF13947:Wall-associated receptor kinase galacturonan-binding|PF00069:Protein kinase domain && PF13947:Wall-associated receptor kinase galacturonan-binding|PF00069:Protein kinase domain	Pkinase
TraesCS3B03G0899200	106.7836735	28.34778168	39.89441526	508.7726217	412.6670651	589.6065156	58.3419568	503.6820674	-3.105891312	2.88E-12	5.12E-10	TraesCS3B03G0899200	Chr3B	579936041	579937585	+	1348	-	TraesCS3B01G354100 && Q6RYA0.1 RecName: Full=Salicylic acid-binding protein 2; Short=NtSABP2; AltName: Full=Methyl salicylate esterase && PF12697:Alpha/beta hydrolase family && PF12697:Alpha/beta hydrolase family	-
TraesCS5B03G1090200	11.75600075	0	17.51462133	142.1702054	166.5147806	179.9565899	9.756874027	162.8805253	-4.035340769	3.34E-12	5.89E-10	TraesCS5B03G1090200	Chr5B	620203714	620204211	+	498	-	TraesCS5B01G443800 && P35793.1 RecName: Full=Pathogenesis-related protein PRB1-3; AltName: Full=HV-8; AltName: Full=PR-1B; Flags: Precursor && PF00188:Cysteine-rich secretory protein family && PF00188:Cysteine-rich secretory protein family	SCP
TraesCS5B03G0592100	2.939000187	6.803467603	4.865172593	62.59065645	69.29497082	78.67448904	4.869213461	70.18670544	-3.867839585	3.74E-12	6.54E-10	TraesCS5B03G0592100	Chr5B	403432593	403435802	+	1183	-	- && Q39224.1 RecName: Full=Protein SRG1; Short=AtSRG1; AltName: Full=Protein SENESCENCE-RELATED GENE 1 && PF14226:non-haem dioxygenase in morphine synthesis N-terminal|PF03171:2OG-Fe(II) oxygenase superfamily && PF14226:non-haem dioxygenase in morphine synthesis N-terminal|PF03171:2OG-Fe(II) oxygenase superfamily	2OG-FeII_Oxy
TraesCS1D03G0663100	602.4950383	716.6319208	769.6703042	1985.912114	1851.3134	1747.116239	696.2657544	1861.447251	-1.418812829	3.78E-12	6.61E-10	TraesCS1D03G0663100	Chr1D	373953125	373954837	-	1114	-	TraesCS1D01G275800 && P94044.1 RecName: Full=Ferredoxin-6, chloroplastic; AltName: Full=Ferredoxin VI; Short=Fd VI; Flags: Precursor && PF00111:2Fe-2S iron-sulfur cluster binding domain && PF00111:2Fe-2S iron-sulfur cluster binding domain	Fer2
TraesCS3B03G0485500	48.00366972	48.75818449	72.97758889	206.5491663	275.1113767	289.3774309	56.57981437	257.012658	-2.180661712	3.81E-12	6.64E-10	TraesCS3B03G0485500	Chr3B	239126887	239129001	-	1462	-	TraesCS3B01G199200 && Q5E930.1 RecName: Full=S-type anion channel SLAH1; AltName: Full=SLAC1-homolog protein 1 && PF03595:Voltage-dependent anion channel && PF03595:Voltage-dependent anion channel	C4dic_mal_tran
TraesCS7D03G1108100	21.55266804	17.00866901	49.62476045	280.7638018	212.0219257	189.9039391	29.39536583	227.5632222	-2.945116609	3.91E-12	6.79E-10	TraesCS7D03G1108100	Chr7D	582648417	582651286	-	1619	-	TraesCS7D01G466800 && Q9ZPR7.1 RecName: Full=Ureide permease 1; Short=AtUPS1 && PF07168:Ureide permease && PF07168:Ureide permease	-
TraesCS2B03G1064800	57.80033701	79.3737887	120.6562803	397.8977446	364.0571601	425.0231017	85.94346867	395.6593355	-2.201946079	4.17E-12	7.16E-10	TraesCS2B03G1064800	Chr2B	606339134	606341285	+	2152	-	TraesCS2B01G417900 && O82752.1 RecName: Full=Protein DETOXIFICATION 49; Short=AtDTX49; AltName: Full=Multidrug and toxic compound extrusion protein 49; Short=MATE protein 49; AltName: Full=Protein NOVEL ION CARRIER 1; Short=Protein NIC1 && PF01554:MatE && PF01554:MatE	MatE
TraesCS1B03G0534000	112.6616738	122.4624168	208.229387	760.923552	534.708954	680.0369627	147.7844926	658.5564896	-2.154802434	5.27E-12	8.95E-10	TraesCS1B03G0534000	Chr1B	331586173	331587523	+	1351	-	TraesCS1B01G179300 && - && - && -	-
TraesCS1A03G0214400	5.878000374	2.267822534	6.81124163	75.10878774	91.01429004	58.77979066	4.985688179	74.96762281	-3.884747147	5.42E-12	9.15E-10	TraesCS1A03G0214400	Chr1A	78892143	78893944	-	1675	-	TraesCS1A01G088300 && Q8LMI4.1 RecName: Full=Tryptamine hydroxycinnamoyltransferase 2; Short=OsTHT2 && PF02458:Transferase family && PF02458:Transferase family	-
TraesCS3D03G0581500	62.69867066	103.1859253	120.6562803	380.0146999	424.0438513	395.1810541	95.51362542	399.7465351	-2.065906991	5.92E-12	9.87E-10	TraesCS3D03G0581500	Chr3D	347715273	347716411	-	1054	-	TraesCS3D01G247000 && Q55EX9.2 RecName: Full=Putative methyltransferase DDB_G0268948 && PF08241:Methyltransferase domain && PF08241:Methyltransferase domain	Methyltransf_11
TraesCS1B03G0768700	438.8906946	743.8457912	404.7823597	2378.444945	1953.704476	1956.010572	529.1729485	2096.053331	-1.986859726	6.17E-12	1.03E-09	TraesCS1B03G0768700	Chr1B	490536867	490537610	+	613	-	TraesCS1B01G276900 && - && - && -	-
TraesCS6A03G0001600	0	2.267822534	4.865172593	80.47370115	63.08945105	66.91853091	2.377665042	70.16056104	-4.878649957	6.22E-12	1.03E-09	TraesCS6A03G0001600	Chr6A	1304914	1305519	-	606	-	TraesCS6A01G002800 && - && - && -	-
novel.1452	0	0	0	64.37896092	67.22646423	94.04766506	0	75.21769674	-8.638795965	6.74E-12	1.11E-09	-	Chr2B	782923712	782926458	+	2747	-	- && - && -	-
TraesCS5B03G0692600	2.939000187	4.535645069	29.19103556	236.9503423	192.371113	250.4923387	12.2218936	226.604598	-4.199680732	7.24E-12	1.18E-09	TraesCS5B03G0692600	Chr5B	452847398	452851648	-	2206	-	TraesCS5B01G265500 && Q0J0N4.1 RecName: Full=Beta-glucosidase 30; Short=Os9bglu30; Flags: Precursor && PF00232:Glycosyl hydrolase family 1 && PF00232:Glycosyl hydrolase family 1	Glyco_hydro_1
TraesCS4B03G0702800	287.0423516	324.2986224	358.0767028	1292.04998	819.1286103	1226.236864	323.1392256	1112.471818	-1.783861171	7.32E-12	1.19E-09	TraesCS4B03G0702800	Chr4B	533855865	533859364	-	2362	-	TraesCS4B01G263900 && Q9MAX3.1 RecName: Full=Sulfate transporter 1.2 && PF00916:Sulfate permease family|PF01740:STAS domain && PF00916:Sulfate permease family|PF01740:STAS domain	Sulfate_transp
TraesCS7A03G0801100	9.79666729	4.535645069	19.46069037	104.6158115	113.7678625	111.22945	11.26433424	109.8710414	-3.266523881	9.28E-12	1.48E-09	TraesCS7A03G0801100	Chr7A	475856625	475858764	+	1830	-	TraesCS7A01G324300 && Q9ZW95.1 RecName: Full=Cytokinin hydroxylase; AltName: Full=Cytochrome P450 35A2 && PF00067:Cytochrome P450 && PF00067:Cytochrome P450	p450
TraesCS4B03G0954500	6.857667103	7.93737887	2.919103556	62.59065645	71.36347742	109.4208411	5.90471651	81.12499165	-3.795638145	9.37E-12	1.49E-09	TraesCS4B03G0954500	Chr4B	656630679	656633075	+	1871	-	TraesCS4B01G370800 && A2WNZ9.2 RecName: Full=Cation transporter HKT8; Short=OsHKT8; AltName: Full=HKT1;5 && PF02386:Cation transport protein && PF02386:Cation transport protein	-
TraesCS1A03G0214500	17.63400112	52.15991829	58.38207111	321.0006524	266.8373503	282.1429952	42.72533017	289.993666	-2.765757846	9.92E-12	1.58E-09	TraesCS1A03G0214500	Chr1A	79082756	79084629	+	1747	-	TraesCS1A01G088400 && Q8LMI4.1 RecName: Full=Tryptamine hydroxycinnamoyltransferase 2; Short=OsTHT2 && PF02458:Transferase family && PF02458:Transferase family	-
TraesCS2D03G0903000	35.26800224	44.22253942	72.00455437	244.1035602	224.4329652	284.8559086	50.49836534	251.1308113	-2.312209833	1.02E-11	1.62E-09	TraesCS2D03G0903000	Chr2D	511359378	511361418	+	2041	-	TraesCS2D01G397500 && O82752.1 RecName: Full=Protein DETOXIFICATION 49; Short=AtDTX49; AltName: Full=Multidrug and toxic compound extrusion protein 49; Short=MATE protein 49; AltName: Full=Protein NOVEL ION CARRIER 1; Short=Protein NIC1 && PF01554:MatE && PF01554:MatE	MatE
TraesCS7B03G0882200	30.3696686	40.82080562	22.37979393	151.1117277	145.8297147	185.3824167	31.19008938	160.7746197	-2.373784948	1.10E-11	1.73E-09	TraesCS7B03G0882200	Chr7B	588234432	588236069	-	1427	-	TraesCS7B01G328600 && Q96522.1 RecName: Full=Peroxidase 45; Short=Atperox P45; AltName: Full=ATP8a; Flags: Precursor && PF00141:Peroxidase && PF00141:Peroxidase	-
TraesCS3B03G0229900LC	33.30866879	49.89209575	55.46296756	181.5129037	224.4329652	309.2721293	46.22124403	238.4059994	-2.368078369	1.18E-11	1.83E-09	TraesCS3B03G0229900LC	Chr3B	78250865	78251206	-	342	-	TraesCS3B01G124200LC && - && - && -	-
TraesCS2A03G0984600	344.8426886	260.7995914	298.7215972	904.8820618	861.5329955	1278.686523	301.4546257	1015.03386	-1.751034257	1.18E-11	1.83E-09	TraesCS2A03G0984600	Chr2A	671680494	671686338	-	3520	-	TraesCS2A01G410400 && Q9SH30.2 RecName: Full=Probable copper-transporting ATPase HMA5; AltName: Full=Probable copper-transporting ATPase 3; AltName: Full=Protein HEAVY METAL ATPASE 5 && PF00702:haloacid dehalogenase-like hydrolase|PF00122:E1-E2 ATPase|PF00403:Heavy-metal-associated domain && PF00702:haloacid dehalogenase-like hydrolase|PF00122:E1-E2 ATPase|PF00403:Heavy-metal-associated domain	E1-E2_ATPase
TraesCS3D03G0382100	47.02400299	47.62427322	80.76186504	254.833387	245.1180311	368.05192	58.47004708	289.334446	-2.304578241	1.28E-11	1.97E-09	TraesCS3D03G0382100	Chr3D	157327006	157329231	-	1597	-	TraesCS3D01G174800 && Q5E930.1 RecName: Full=S-type anion channel SLAH1; AltName: Full=SLAC1-homolog protein 1 && PF03595:Voltage-dependent anion channel && PF03595:Voltage-dependent anion channel	C4dic_mal_tran
TraesCS2B03G0949900	591.7187043	1429.862108	1745.623926	8525.741561	8417.787575	5558.759588	1255.734913	7500.762908	-2.578565214	1.42E-11	2.16E-09	TraesCS2B03G0949900	Chr2B	534688522	534689828	-	1217	-	TraesCS2B01G369000 && O04138.2 RecName: Full=Chitinase 4; AltName: Full=OsChia2b; AltName: Full=Pathogenesis related (PR)-3 chitinase 4; Flags: Precursor && PF00187:Chitin recognition protein|PF00182:Chitinase class I && PF00187:Chitin recognition protein|PF00182:Chitinase class I	-
TraesCS7B03G0663800	236.0996817	716.6319208	642.2027822	3680.330599	3105.862648	2712.009111	531.6447949	3166.067453	-2.574610601	1.52E-11	2.30E-09	TraesCS7B03G0663800	Chr7B	448119382	448126251	-	2676	-	TraesCS7B01G237900 && P29195.1 RecName: Full=Phosphoenolpyruvate carboxylase 1; Short=PEPC 1; Short=PEPCase 1; AltName: Full=CP21 && PF00311:Phosphoenolpyruvate carboxylase && PF00311:Phosphoenolpyruvate carboxylase	-
TraesCS5A03G0853100	19.59333458	37.41907182	22.37979393	170.7830769	134.4529285	139.2628886	26.46406677	148.166298	-2.495815229	1.53E-11	2.32E-09	TraesCS5A03G0853100	Chr5A	558883368	558884348	+	981	-	TraesCS5A01G354800 && O22755.1 RecName: Full=Probable E3 ubiquitin-protein ligase ATL44; AltName: Full=RING-H2 finger A3a; AltName: Full=RING-H2 finger protein ATL44; AltName: Full=RING-H2 zinc finger protein RHA3a; AltName: Full=RING-type E3 ubiquitin transferase ATL44 && PF13639:Ring finger domain && PF13639:Ring finger domain	-
TraesCS6B03G0848200	823.8997191	688.2841391	841.6748585	1938.522046	2071.609352	1883.666215	784.6195723	1964.599204	-1.323685817	1.67E-11	2.50E-09	TraesCS6B03G0848200	Chr6B	536237460	536244429	+	2265	-	- && - && - && -	-
TraesCS5A03G0579100	123.4380079	73.70423236	95.35738282	407.7334192	316.4815085	395.1810541	97.49987435	373.1319939	-1.933833186	2.06E-11	3.03E-09	TraesCS5A03G0579100	Chr5A	442460250	442462226	+	1286	-	TraesCS5A01G226400 && D4N502.1 RecName: Full=Codeine O-demethylase && PF14226:non-haem dioxygenase in morphine synthesis N-terminal|PF03171:2OG-Fe(II) oxygenase superfamily && PF14226:non-haem dioxygenase in morphine synthesis N-terminal|PF03171:2OG-Fe(II) oxygenase superfamily	2OG-FeII_Oxy
TraesCS1A03G0913000LC	55.84100355	85.04334503	72.00455437	258.4099959	326.8240415	244.1622074	70.96296765	276.4654149	-1.964241403	2.26E-11	3.31E-09	TraesCS1A03G0913000LC	Chr1A	552614921	552616596	-	1075	-	- && - && PF01425:Amidase && PF01425:Amidase	Amidase
TraesCS7D03G0786200	1.959333458	13.60693521	1.946069037	128.7579218	73.43198401	122.9854082	5.8374459	108.3917713	-4.262254152	2.39E-11	3.47E-09	TraesCS7D03G0786200	Chr7D	424674836	424675378	-	543	-	TraesCS7D01G331100 && Q8LF65.2 RecName: Full=RING-H2 finger protein ATL17; AltName: Full=RING-type E3 ubiquitin transferase ATL17 && PF13639:Ring finger domain && PF13639:Ring finger domain	-
TraesCS5A03G0931300	624.0477064	204.1040281	260.773251	2306.912766	1980.595062	2348.478713	362.9749951	2211.995514	-2.6066575	2.77E-11	3.97E-09	TraesCS5A03G0931300	Chr5A	587248798	587251704	+	2354	-	TraesCS5A01G389100 && Q23892.2 RecName: Full=Lysosomal beta glucosidase; Flags: Precursor && PF01915:Glycosyl hydrolase family 3 C-terminal domain|PF00933:Glycosyl hydrolase family 3 N terminal domain && PF01915:Glycosyl hydrolase family 3 C-terminal domain|PF00933:Glycosyl hydrolase family 3 N terminal domain	Glyco_hydro_3
TraesCS7D03G0244300	4.898333645	3.401733801	9.730345185	57.22574304	79.63750378	101.2821008	6.010137544	79.38178255	-3.705194157	2.84E-11	4.07E-09	TraesCS7D03G0244300	Chr7D	66625215	66625508	+	294	-	TraesCS7D01G108300 && - && - && -	-
TraesCS7D03G0188900	74.4546714	40.82080562	36.9753117	261.0924526	276.14563	216.1287687	50.75026291	251.1222838	-2.303809036	3.02E-11	4.28E-09	TraesCS7D03G0188900	Chr7D	50974952	50976349	+	773	-	TraesCS7D01G082500 && Q8LD26.1 RecName: Full=Dormancy-associated protein homolog 3; AltName: Full=DRM1 homolog 3 && PF05564:Dormancy/auxin associated protein && PF05564:Dormancy/auxin associated protein	-
TraesCS2A03G0292000	3.918666916	0	0	75.10878774	83.77451697	56.97118172	1.306222305	71.95149548	-5.729256937	3.57E-11	4.95E-09	TraesCS2A03G0292000	Chr2A	93024162	93025582	+	1421	-	TraesCS2A01G143200 && Q940G6.1 RecName: Full=Gibberellin receptor GID1C; AltName: Full=AtCXE19; AltName: Full=Carboxylesterase 19; AltName: Full=GID1-like protein 3; AltName: Full=Protein GA INSENSITIVE DWARF 1C; Short=AtGID1C && PF07859:alpha/beta hydrolase fold && PF07859:alpha/beta hydrolase fold	Abhydrolase_3
TraesCS3D03G0672900	0	0	0.973034519	109.0865727	81.70601037	144.6887155	0.32434484	111.8270995	-8.24977715	3.79E-11	5.24E-09	TraesCS3D03G0672900	Chr3D	403963341	403963589	-	249	-	TraesCS3D01G292700 && - && - && -	-
TraesCS2B03G0882900	17.63400112	13.60693521	34.05620815	123.3930084	142.7269548	202.5642017	21.76571483	156.228055	-2.835097654	3.98E-11	5.49E-09	TraesCS2B03G0882900	Chr2B	493034990	493035693	-	704	-	TraesCS2B01G339500 && - && - && -	-
TraesCS3B03G1267300	20.57300131	45.35645069	46.70565689	225.3263632	166.5147806	245.0665118	37.54503629	212.3025519	-2.503473038	4.25E-11	5.84E-09	TraesCS3B03G1267300	Chr3B	769803240	769804875	+	1636	-	TraesCS3B01G510300 && - && PF14543:Xylanase inhibitor N-terminal|PF14541:Xylanase inhibitor C-terminal && PF14543:Xylanase inhibitor N-terminal|PF14541:Xylanase inhibitor C-terminal	-
TraesCS2B03G1385200	0	11.33911267	3.892138074	76.89709221	105.4938362	102.1864053	5.077083582	94.85911123	-4.269391171	4.39E-11	6.01E-09	TraesCS2B03G1385200	Chr2B	756126590	756127276	-	687	-	TraesCS2B01G551800 && - && - && -	-
TraesCS2D03G0735000	7.837333832	13.60693521	43.78655333	190.4544261	243.0495245	264.9612102	21.74360746	232.8217203	-3.413958411	4.71E-11	6.43E-09	TraesCS2D03G0735000	Chr2D	412663517	412664358	-	842	-	TraesCS2D01G319500 && - && - && -	-
TraesCS5D03G0883900	0	0	6.81124163	65.27311316	73.43198401	116.6552769	2.270413877	85.12012467	-5.179272357	4.96E-11	6.73E-09	TraesCS5D03G0883900	Chr5D	465983006	465984647	+	1442	-	TraesCS5D01G395400 && - && PF04862:Protein of unknown function (DUF642) && PF04862:Protein of unknown function (DUF642)	-
TraesCS6B03G1029200	136.1736753	91.84681264	181.957455	639.318848	510.9211282	498.2717639	136.6593143	549.5039134	-2.005062949	5.11E-11	6.90E-09	TraesCS6B03G1029200	Chr6B	644549299	644553692	+	2212	-	TraesCS6B01G364600 && Q42997.1 RecName: Full=Ferredoxin--nitrite reductase, chloroplastic; Flags: Precursor && PF03460:Nitrite/Sulfite reductase ferredoxin-like half domain|PF01077:Nitrite and sulphite reductase 4Fe-4S domain && PF03460:Nitrite/Sulfite reductase ferredoxin-like half domain|PF01077:Nitrite and sulphite reductase 4Fe-4S domain	-
TraesCS5B03G0981700	569.1863696	528.4026505	541.9802268	1842.847756	1286.6111	1441.461328	546.5230823	1523.640061	-1.479244563	5.31E-11	7.15E-09	TraesCS5B03G0981700	Chr5B	575553767	575556769	+	2508	-	TraesCS5B01G394300 && Q23892.2 RecName: Full=Lysosomal beta glucosidase; Flags: Precursor && PF00933:Glycosyl hydrolase family 3 N terminal domain|PF01915:Glycosyl hydrolase family 3 C-terminal domain && PF00933:Glycosyl hydrolase family 3 N terminal domain|PF01915:Glycosyl hydrolase family 3 C-terminal domain	Glyco_hydro_3
TraesCS7A03G0307400	13.71533421	9.071290137	10.7033797	59.90819975	170.6517938	119.3681903	11.16333468	116.6427279	-3.378308328	5.36E-11	7.20E-09	TraesCS7A03G0307400	Chr7A	87359233	87367720	+	2963	-	TraesCS7A01G130100 && C0LGD7.2 RecName: Full=Probable LRR receptor-like serine/threonine-protein kinase At1g06840; Flags: Precursor && PF13855:Leucine rich repeat|PF08263:Leucine rich repeat N-terminal domain|PF00069:Protein kinase domain && PF13855:Leucine rich repeat|PF08263:Leucine rich repeat N-terminal domain|PF00069:Protein kinase domain	Pkinase
TraesCS2D03G0594100	13.71533421	22.67822534	49.62476045	162.7357068	258.563324	287.568822	28.67277333	236.2892842	-3.038967134	5.39E-11	7.23E-09	TraesCS2D03G0594100	Chr2D	315002079	315002850	+	772	-	TraesCS2D01G257100 && - && - && -	-
TraesCS4B03G0258600	31.34933533	27.21387041	33.08317363	149.3234232	124.1103955	237.8320761	30.54879312	170.4219649	-2.4786983	5.41E-11	7.25E-09	TraesCS4B03G0258600	Chr4B	131254474	131255660	-	1187	-	TraesCS4B01G113500 && - && - && -	-
TraesCS3B03G0864600	31.34933533	22.67822534	57.40903659	167.206468	269.9401102	259.5353834	37.14553242	232.2273205	-2.637483247	5.46E-11	7.29E-09	TraesCS3B03G0864600	Chr3B	562326147	562327632	-	1318	-	TraesCS3B01G340500 && - && PF06830:Root cap && PF06830:Root cap	-
TraesCS7B03G0163900	101.8853398	148.542376	169.3080062	527.5498187	527.4691809	426.8317106	139.9119073	493.9502367	-1.820171981	5.54E-11	7.38E-09	TraesCS7B03G0163900	Chr7B	67018434	67019642	-	907	-	TraesCS7B01G061700 && - && - && -	-
TraesCS5D03G0532800	92.08867253	185.9614478	164.4428336	731.4165283	604.0039248	523.5922891	147.4976513	619.6709141	-2.072577757	5.89E-11	7.82E-09	TraesCS5D03G0532800	Chr5D	338872323	338876552	+	1493	-	TraesCS5D01G228500 && Q9SUD5.1 RecName: Full=WAT1-related protein At4g28040 && PF00892:EamA-like transporter family && PF00892:EamA-like transporter family	DUF6
TraesCS7A03G0044700	37.2273357	102.052014	94.3843483	410.4158759	414.7355716	407.8413167	77.88789935	410.9975881	-2.402424627	6.04E-11	7.98E-09	TraesCS7A03G0044700	Chr7A	9314587	9315742	-	974	-	TraesCS7A01G021900 && Q03664.1 RecName: Full=Probable glutathione S-transferase; AltName: Full=Auxin-induced protein PCNT103 && PF13417:Glutathione S-transferase, N-terminal domain|PF00043:Glutathione S-transferase, C-terminal domain && PF13417:Glutathione S-transferase, N-terminal domain|PF00043:Glutathione S-transferase, C-terminal domain	GST_C
TraesCS2A03G1325200LC	75.43433813	65.76685349	225.7440083	920.0826498	735.3540934	1040.854447	122.3150666	898.76373	-2.875330172	6.23E-11	8.20E-09	TraesCS2A03G1325200LC	Chr2A	775744123	775754902	-	2214	-	- && Q7XTL7.3 RecName: Full=Vacuolar iron transporter homolog 5; AltName: Full=Protein NODULIN-LIKE 5 && PF01988:VIT family && PF01988:VIT family	DUF125
novel.3328	195.9333458	54.42774082	54.48993304	663.4609584	837.7451697	1152.083897	101.6170066	884.4300083	-3.119710788	6.44E-11	8.46E-09	-	Chr4A	584526635	584527807	-	1173	-	- && - && -	-
TraesCS7B03G0638400	48.00366972	58.96338589	50.59779496	176.1479903	235.8097515	188.9996346	52.52161686	200.3191254	-1.932731089	6.48E-11	8.49E-09	TraesCS7B03G0638400	Chr7B	429858434	429860927	+	1931	-	TraesCS7B01G224900 && Q9ZW95.1 RecName: Full=Cytokinin hydroxylase; AltName: Full=Cytochrome P450 35A2 && PF00067:Cytochrome P450 && PF00067:Cytochrome P450	p450
TraesCS7B03G0899400	88.17000561	154.2119323	207.2563524	781.4890534	652.6138297	595.0323424	149.8794301	676.3784085	-2.174157837	6.66E-11	8.71E-09	TraesCS7B03G0899400	Chr7B	594670074	594674077	+	4004	-	TraesCS7B01G334900 && Q9C7S5.1 RecName: Full=Tyrosine-sulfated glycopeptide receptor 1; AltName: Full=PSY1 receptor && PF00069:Protein kinase domain|PF08263:Leucine rich repeat N-terminal domain|PF13855:Leucine rich repeat && PF00069:Protein kinase domain|PF08263:Leucine rich repeat N-terminal domain|PF13855:Leucine rich repeat	Pkinase
TraesCS4B03G0272500LC	504.5283654	434.2880153	568.2521588	1236.612541	1482.084973	1287.729568	502.3561799	1335.475694	-1.409803162	6.98E-11	9.09E-09	TraesCS4B03G0272500LC	Chr4B	142473343	142474985	+	945	-	TraesCS4B01G151400LC && A7NY33.1 RecName: Full=Peroxidase 4; Flags: Precursor && PF00141:Peroxidase && PF00141:Peroxidase	-
TraesCS5B03G0269000	144.0110092	179.1579802	151.7933849	505.1960128	453.0029436	415.0757525	158.3207914	457.7582363	-1.533275851	7.24E-11	9.41E-09	TraesCS5B03G0269000	Chr5B	143158046	143161637	-	2042	-	TraesCS5B01G105700 && Q41364.1 RecName: Full=Dicarboxylate transporter 1, chloroplastic; Short=SODIT1; AltName: Full=2-oxoglutarate/malate translocator; Flags: Precursor && PF00939:Sodium:sulfate symporter transmembrane region && PF00939:Sodium:sulfate symporter transmembrane region	Na_sulph_symp
TraesCS5A03G0987000	12.73566748	5.669556336	2.919103556	73.32048327	84.80877026	83.1960114	7.108109123	80.44175498	-3.493650551	7.93E-11	1.02E-08	TraesCS5A03G0987000	Chr5A	606941066	606941332	-	267	-	TraesCS5A01G416200 && - && - && -	-
TraesCS6D03G0661500	314.47302	436.5558378	446.622844	1022.910157	1259.720514	1229.854082	399.217234	1170.828251	-1.552558754	8.71E-11	1.12E-08	TraesCS6D03G0661500	Chr6D	407575567	407576606	-	907	-	TraesCS6D01G277500 && Q41001.1 RecName: Full=Blue copper protein; Flags: Precursor && PF02298:Plastocyanin-like domain && PF02298:Plastocyanin-like domain	Cu_bind_like
TraesCS5A03G1160900	0	0	0	52.75498187	56.88393127	58.77979066	0	56.13956793	-8.216092239	8.88E-11	1.14E-08	TraesCS5A03G1160900	Chr5A	664965964	664966206	-	243	-	TraesCS5A01G495600 && - && - && -	-
TraesCS1A03G0487200	0	14.74084647	6.81124163	121.604704	115.8363691	106.7079277	7.184029367	114.7163336	-4.028747772	9.10E-11	1.16E-08	TraesCS1A03G0487200	Chr1A	327807834	327808628	-	446	-	TraesCS1A01G180700 && - && - && -	-
TraesCS6D03G0676900	22.53233477	2.267822534	9.730345185	107.2982682	159.2750076	152.8274557	11.5101675	139.8002438	-3.583153303	1.01E-10	1.28E-08	TraesCS6D03G0676900	Chr6D	413959980	413960855	+	876	-	TraesCS6D01G284900 && - && - && -	-
TraesCS3D03G0219500	127.3566748	98.65028024	200.4451108	581.1989528	525.4006743	559.764468	142.1506886	555.4546984	-1.963938097	1.10E-10	1.39E-08	TraesCS3D03G0219500	Chr3D	58464153	58465361	-	1209	-	TraesCS3D01G106300 && - && - && -	-
novel.3974	12.73566748	19.27649154	17.51462133	79.57954892	110.6651027	113.038059	16.50892678	101.0942368	-2.618633158	1.17E-10	1.48E-08	-	Chr4D	511223200	511225332	-	1345	-	- && Q2QYE1.2 RecName: Full=Probable apyrase 3; Short=OsAPY3; AltName: Full=ATP-diphosphatase; AltName: Full=ATP-diphosphohydrolase; AltName: Full=Adenosine diphosphatase; Short=ADPase; Flags: Precursor && PF01150:GDA1/CD39 (nucleoside phosphatase) family	-
TraesCS2B03G1483000	296.8390189	266.4691478	365.860979	1659.546548	932.8964729	968.5100892	309.7230485	1186.98437	-1.937922991	1.22E-10	1.52E-08	TraesCS2B03G1483000	Chr2B	786414306	786414985	-	680	-	TraesCS2B01G591800 && - && PF01477:PLAT/LH2 domain && PF01477:PLAT/LH2 domain	-
TraesCS2D03G1170700	385.0090245	208.6396732	243.2586296	921.8709543	1005.294204	1028.194184	278.9691091	985.1197807	-1.819057694	1.22E-10	1.53E-08	TraesCS2D03G1170700	Chr2D	616243957	616245915	+	1959	-	TraesCS2D01G525000 && - && - && -	-
TraesCS4B03G0307900LC	0	1.133911267	5.838207111	68.8497221	54.81542468	70.53574879	2.324039459	64.73363186	-4.771919483	1.28E-10	1.59E-08	TraesCS4B03G0307900LC	Chr4B	174875743	174878522	-	1214	-	TraesCS4B01G175000LC && - && - && -	-
TraesCS6A03G0225400	108.7430069	80.50769997	194.6069037	582.9872572	556.4282732	594.1280379	127.9525369	577.8478561	-2.172494313	1.39E-10	1.71E-08	TraesCS6A03G0225400	Chr6A	68601250	68604772	-	3233	-	TraesCS6A01G098500 && P92942.1 RecName: Full=Chloride channel protein CLC-b; Short=AtCLC-b; AltName: Full=CBS domain-containing protein CBSCLC7 && PF00654:Voltage gated chloride channel && PF00654:Voltage gated chloride channel	Voltage_CLC
TraesCS1B03G0542400	132.2550084	473.9749097	402.8362907	2300.653701	1974.389542	1852.919863	336.3554029	2042.654368	-2.603133091	1.46E-10	1.77E-08	TraesCS1B03G0542400	Chr1B	336203522	336204199	-	678	-	TraesCS1B01G183100 && C0HJG8.1 RecName: Full=Basic secretory protease; AltName: Full=Boswellia basic secretory protease; Short=BBSP, partial [Boswellia serrata] && PF04450:Peptidase of plants and bacteria && PF04450:Peptidase of plants and bacteria	-
TraesCS7B03G1341400LC	0	7.93737887	11.67641422	86.7327668	92.04854333	153.7317602	6.537931031	110.8376901	-4.089208553	1.75E-10	2.10E-08	TraesCS7B03G1341400LC	Chr7B	763573766	763574369	-	604	-	TraesCS7B01G820100LC && - && - && -	-
TraesCS3A03G1214500LC	87.19033888	158.7475774	178.0653169	605.3410631	508.8526216	970.3186981	141.3344111	694.8374609	-2.298425097	1.76E-10	2.11E-08	TraesCS3A03G1214500LC	Chr3A	734908039	734914821	-	1833	-	TraesCS3A01G700700LC && - && - && -	-
TraesCS7D03G0180100	158.7060101	232.4518098	250.0698713	738.5697461	604.0039248	684.5584851	213.7425637	675.7107187	-1.661300246	1.80E-10	2.16E-08	TraesCS7D03G0180100	Chr7D	48054487	48055679	+	1193	-	TraesCS7D01G078700 && Q9FQA3.1 RecName: Full=Glutathione transferase GST 23; AltName: Full=Glutathione transferase GST 36 && PF00043:Glutathione S-transferase, C-terminal domain|PF13417:Glutathione S-transferase, N-terminal domain && PF00043:Glutathione S-transferase, C-terminal domain|PF13417:Glutathione S-transferase, N-terminal domain	GST_C
TraesCS1A03G0957100	25.47133495	97.51636897	138.1709016	607.1293676	685.7099352	821.1084603	87.05286852	704.6492544	-3.017433147	1.82E-10	2.17E-08	TraesCS1A03G0957100	Chr1A	561875597	561875857	+	261	-	TraesCS1A01G393000 && - && - && -	-
TraesCS3D03G0408700	98.94633963	130.3997957	131.35966	691.1796777	416.8040782	372.5734423	120.2352651	493.5190661	-2.038222085	1.87E-10	2.23E-08	TraesCS3D03G0408700	Chr3D	175046744	175051567	+	3057	-	TraesCS3D01G188000 && Q8LG88.2 RecName: Full=Tonoplast dicarboxylate transporter; Short=AttDT; AltName: Full=Sodium-dicarboxylate cotransporter-like; Short=AtSDAT; AltName: Full=Vacuolar malate transporter && PF00939:Sodium:sulfate symporter transmembrane region && PF00939:Sodium:sulfate symporter transmembrane region	Na_sulph_symp
TraesCS3D03G0898500	76.41400486	88.44507884	92.43827926	389.8503745	259.5975773	271.2913415	85.76578765	306.9130977	-1.840363161	1.91E-10	2.27E-08	TraesCS3D03G0898500	Chr3D	522837970	522841841	-	1552	-	TraesCS3D01G408100 && Q94BN0.1 RecName: Full=BTB/POZ and TAZ domain-containing protein 2; AltName: Full=BTB and TAZ domain protein 2 && PF00651:BTB/POZ domain|PF02135:TAZ zinc finger && PF00651:BTB/POZ domain|PF02135:TAZ zinc finger	zf-TAZ
TraesCS3A03G1074300	46.04433626	68.03467603	76.86972696	222.6439065	231.6727383	268.5784281	63.64957975	240.9650243	-1.921697424	2.02E-10	2.38E-08	TraesCS3A03G1074300	Chr3A	697642073	697642602	+	530	-	TraesCS3A01G462500 && Q0JG89.2 RecName: Full=Putative glutaredoxin-C2 && PF00462:Glutaredoxin && PF00462:Glutaredoxin	-
TraesCS1D03G0969300	1886.83812	1949.193468	1794.275652	3954.835336	4129.77341	3975.322458	1876.76908	4019.977068	-1.098989165	2.04E-10	2.40E-08	TraesCS1D03G0969300	Chr1D	479207663	479211609	-	2565	-	TraesCS1D01G419800 && Q65XK0.1 RecName: Full=Ketol-acid reductoisomerase, chloroplastic; AltName: Full=Acetohydroxy-acid reductoisomerase; AltName: Full=Alpha-keto-beta-hydroxylacyl reductoisomerase; AltName: Full=Protein KARI; Flags: Precursor && PF01450:Acetohydroxy acid isomeroreductase, catalytic domain|PF07991:Acetohydroxy acid isomeroreductase, NADPH-binding domain && PF01450:Acetohydroxy a…	-
TraesCS5A03G1138200	147.9296761	164.4171337	252.0159403	970.155175	559.5310331	748.7641026	188.1209167	759.4834369	-2.012949997	2.12E-10	2.48E-08	TraesCS5A03G1138200	Chr5A	657683636	657684671	-	935	-	TraesCS5A01G484800 && - && - && -	-
TraesCS5D03G0627300	18.61366785	10.2052014	42.81351882	180.6187515	167.5490339	196.2340704	23.87746269	181.4672853	-2.915401514	2.20E-10	2.57E-08	TraesCS5D03G0627300	Chr5D	379554257	379558563	+	2006	-	TraesCS5D01G273700 && Q0J0N4.1 RecName: Full=Beta-glucosidase 30; Short=Os9bglu30; Flags: Precursor && PF00232:Glycosyl hydrolase family 1 && PF00232:Glycosyl hydrolase family 1	Glyco_hydro_1
TraesCS6B03G0143300	126.377008	136.0693521	127.4675219	338.8836971	399.2217722	522.6879846	129.971294	420.2644846	-1.693710638	2.21E-10	2.57E-08	TraesCS6B03G0143300	Chr6B	44697240	44700464	+	3225	-	TraesCS6B01G061000 && Q8LPB4.1 RecName: Full=Phytosulfokine receptor 1; Short=DcPSKR1; AltName: Full=Phytosulfokine LRR receptor kinase 1; Flags: Precursor && PF00069:Protein kinase domain|PF13855:Leucine rich repeat && PF00069:Protein kinase domain|PF13855:Leucine rich repeat	Pkinase
TraesCS2D03G0923300	431.0533608	361.7176942	348.3463576	903.0937574	994.9516706	1185.543162	380.3724709	1027.862863	-1.433967433	2.21E-10	2.57E-08	TraesCS2D03G0923300	Chr2D	525144068	525153932	-	3840	-	- && Q9SH30.2 RecName: Full=Probable copper-transporting ATPase HMA5; AltName: Full=Probable copper-transporting ATPase 3; AltName: Full=Protein HEAVY METAL ATPASE 5 && PF00702:haloacid dehalogenase-like hydrolase|PF00403:Heavy-metal-associated domain|PF00122:E1-E2 ATPase && PF00702:haloacid dehalogenase-like hydrolase|PF00403:Heavy-metal-associated domain|PF00122:E1-E2 ATPase	E1-E2_ATPase
TraesCS1D03G0486000	102.8650065	156.4797549	297.7485627	942.4364557	930.8279663	916.9647343	185.6977747	930.0763854	-2.323657526	2.40E-10	2.78E-08	TraesCS1D03G0486000	Chr1D	264796530	264797607	+	975	-	TraesCS1D01G190000 && Q06398.2 RecName: Full=Probable glutathione S-transferase GSTU6; AltName: Full=28 kDa cold-induced protein && PF13417:Glutathione S-transferase, N-terminal domain|PF14497:Glutathione S-transferase, C-terminal domain && PF13417:Glutathione S-transferase, N-terminal domain|PF14497:Glutathione S-transferase, C-terminal domain	-
TraesCS7B03G0455800	34.28833552	21.54431408	29.19103556	175.2538381	105.4938362	243.2579029	28.34122838	174.6685257	-2.620497413	2.56E-10	2.95E-08	TraesCS7B03G0455800	Chr7B	251493919	251496176	-	2118	-	TraesCS7B01G168800 && Q9SLP1.1 RecName: Full=Cytochrome P450 78A9 && PF00067:Cytochrome P450 && PF00067:Cytochrome P450	p450
TraesCS1D03G0780000	0	0	0	63.48480869	53.78117139	38.88509228	0	52.05035745	-8.107007416	2.77E-10	3.16E-08	TraesCS1D03G0780000	Chr1D	422765513	422766539	-	1027	-	TraesCS1D01G328900 && P02876.3 RecName: Full=Agglutinin isolectin 2; AltName: Full=Isolectin D; AltName: Full=WGA2; Flags: Precursor && PF00187:Chitin recognition protein && PF00187:Chitin recognition protein	-
TraesCS3D03G1015700	17.63400112	17.00866901	74.92365793	282.5521063	323.7212816	498.2717639	36.52210935	368.1817173	-3.328228034	2.99E-10	3.38E-08	TraesCS3D03G1015700	Chr3D	567393560	567395265	+	1706	-	TraesCS3D01G461400 && - && PF14541:Xylanase inhibitor C-terminal|PF14543:Xylanase inhibitor N-terminal && PF14541:Xylanase inhibitor C-terminal|PF14543:Xylanase inhibitor N-terminal	-
TraesCS3B03G1026100LC	188.096012	53.29382955	169.3080062	1060.464551	723.9773071	766.850192	136.8992826	850.4306833	-2.632590178	3.05E-10	3.44E-08	TraesCS3B03G1026100LC	Chr3B	666361170	666364765	-	2073	-	TraesCS3B01G604500LC && - && - && -	-
TraesCS5B03G0149100	40.16633589	40.82080562	73.95062341	214.5965364	212.0219257	239.640685	51.64592164	222.0863824	-2.100890401	3.12E-10	3.51E-08	TraesCS5B03G0149100	Chr5B	66543136	66544578	-	1443	-	TraesCS5B01G059400 && Q4R1I9.1 RecName: Full=Anthocyanidin 5,3-O-glucosyltransferase; AltName: Full=UDP-glucose: anthocyanidin 5,3-O-glucosyltransferase && PF00201:UDP-glucoronosyl and UDP-glucosyl transferase && PF00201:UDP-glucoronosyl and UDP-glucosyl transferase	UDPGT
TraesCS4A03G0014500	82.29200524	70.30249856	97.30345185	354.0842851	233.7412449	306.5592159	83.29931855	298.1282486	-1.838232446	3.41E-10	3.83E-08	TraesCS4A03G0014500	Chr4A	5076587	5077492	-	906	-	TraesCS4A01G008400 && Q06398.2 RecName: Full=Probable glutathione S-transferase GSTU6; AltName: Full=28 kDa cold-induced protein && PF13410:Glutathione S-transferase, C-terminal domain|PF02798:Glutathione S-transferase, N-terminal domain && PF13410:Glutathione S-transferase, C-terminal domain|PF02798:Glutathione S-transferase, N-terminal domain	GST_N
TraesCS2B03G1006100	6.857667103	4.535645069	2.919103556	55.43743857	64.12370434	55.16257277	4.770805242	58.24123856	-3.607558405	3.44E-10	3.85E-08	TraesCS2B03G1006100	Chr2B	568207862	568209640	+	1779	-	TraesCS2B01G395100 && Q9SCP6.1 RecName: Full=UDP-glycosyltransferase 73D1 && PF00201:UDP-glucoronosyl and UDP-glucosyl transferase && PF00201:UDP-glucoronosyl and UDP-glucosyl transferase	UDPGT
TraesCS5A03G1278700	27.43066841	13.60693521	21.40675941	96.56844138	118.939129	158.2532825	20.81478768	124.586951	-2.573130005	3.56E-10	3.96E-08	TraesCS5A03G1278700	Chr5A	704554772	704557332	-	1747	-	TraesCS5A01G547700 && Q2QYE1.2 RecName: Full=Probable apyrase 3; Short=OsAPY3; AltName: Full=ATP-diphosphatase; AltName: Full=ATP-diphosphohydrolase; AltName: Full=Adenosine diphosphatase; Short=ADPase; Flags: Precursor && PF01150:GDA1/CD39 (nucleoside phosphatase) family && PF01150:GDA1/CD39 (nucleoside phosphatase) family	-
TraesCS1B03G0585500	0	3.401733801	5.838207111	70.63802657	56.88393127	55.16257277	3.079980304	60.89484354	-4.308640465	3.73E-10	4.13E-08	TraesCS1B03G0585500	Chr1B	364145627	364146130	+	395	-	TraesCS1B01G199900 && - && - && -	-
TraesCS7D03G0110400	3.918666916	6.803467603	11.67641422	60.80235198	73.43198401	84.10031587	7.466182914	72.77821729	-3.280671004	3.75E-10	4.15E-08	TraesCS7D03G0110400	Chr7D	26547291	26551448	-	546	-	TraesCS7D01G049600 && - && - && -	-
TraesCS3B03G0094300	42.12566935	71.43640983	71.03151985	242.3152557	219.2616987	236.0234671	61.53119968	232.5334738	-1.920793519	3.77E-10	4.16E-08	TraesCS3B03G0094300	Chr3B	26280731	26283757	+	2297	-	TraesCS3B01G041600 && Q9SSG3.2 RecName: Full=HIPL1 protein; Flags: Precursor && PF07995:Glucose / Sorbosone dehydrogenase && PF07995:Glucose / Sorbosone dehydrogenase	-
TraesCS4B03G0664600	61.71900393	99.78419151	74.92365793	322.7889568	237.8782581	411.4585346	78.80895112	324.0419165	-2.043523792	3.95E-10	4.34E-08	TraesCS4B03G0664600	Chr4B	505308471	505318642	+	2682	-	TraesCS4B01G244400 && Q9SYD6.2 RecName: Full=Protein DETOXIFICATION 42; Short=AtDTX42; AltName: Full=Aluminum-activated citrate transporter; AltName: Full=AtMATE; AltName: Full=FRD-like protein; AltName: Full=Multidrug and toxic compound extrusion protein 42; Short=MATE protein 42 && PF01554:MatE && PF01554:MatE	MatE
TraesCS2B03G0970600	5.878000374	13.60693521	27.24496652	135.0169875	112.7336093	138.3585842	15.57663403	128.7030603	-3.043292653	4.01E-10	4.38E-08	TraesCS2B03G0970600	Chr2B	548948503	548952744	+	2351	-	TraesCS2B01G378100 && Q8LSN2.1 RecName: Full=AP2-like ethylene-responsive transcription factor BBM2; Short=BnBBM2; AltName: Full=Protein BABY BOOM 2 && PF00847:AP2 domain && PF00847:AP2 domain	AP2
TraesCS3D03G1004800LC	18.61366785	29.48169295	12.64944874	110.8748771	105.4938362	141.0714976	20.24826985	119.146737	-2.569435557	4.08E-10	4.44E-08	TraesCS3D03G1004800LC	Chr3D	563813161	563813388	+	228	-	TraesCS3D01G552400LC && Q0JG89.2 RecName: Full=Putative glutaredoxin-C2 && - && -	-
TraesCS7D03G0132000LC	153.8076765	116.7928605	106.0607625	706.3802657	341.3035876	533.5396383	125.5537665	527.0744972	-2.069842255	4.66E-10	5.04E-08	TraesCS7D03G0132000LC	Chr7D	32882108	32882338	+	231	-	TraesCS7D01G073600LC && - && - && -	-
TraesCS4A03G0963000	125.3973413	21.54431408	60.32814015	551.691929	547.1199935	534.4439428	69.08993185	544.4186218	-2.973947701	5.51E-10	5.86E-08	TraesCS4A03G0963000	Chr4A	665894007	665895275	+	753	-	TraesCS4A01G386400 && Q8LD26.1 RecName: Full=Dormancy-associated protein homolog 3; AltName: Full=DRM1 homolog 3 && PF05564:Dormancy/auxin associated protein && PF05564:Dormancy/auxin associated protein	-
TraesCS3D03G0913100	3.918666916	1.133911267	14.59551778	102.827507	92.04854333	81.38740245	6.54936532	92.0878176	-3.78577407	5.63E-10	5.99E-08	TraesCS3D03G0913100	Chr3D	528282300	528283518	-	1219	-	TraesCS3D01G416400 && - && PF04720:PDDEXK-like family of unknown function && PF04720:PDDEXK-like family of unknown function	-
TraesCS5D03G0194400	157.7263434	95.24854644	83.68096859	459.5942488	380.6052129	419.5972749	112.2186195	419.9322455	-1.902794022	6.06E-10	6.38E-08	TraesCS5D03G0194400	Chr5D	81260927	81263384	-	1516	-	TraesCS5D01G081000 && Q9ZQ85.2 RecName: Full=Myb family transcription factor EFM; AltName: Full=Protein EARLY FLOWERING MYB && PF00249:Myb-like DNA-binding domain && PF00249:Myb-like DNA-binding domain	Myb_DNA-binding
TraesCS7D03G1135000	79.35300505	54.42774082	83.68096859	227.1146677	245.1180311	274.0042549	72.48723816	248.7456512	-1.774944631	7.36E-10	7.61E-08	TraesCS7D03G1135000	Chr7D	592623898	592625187	-	917	-	TraesCS7D01G479100 && O82451.3 RecName: Full=Probable glutathione S-transferase GSTF2; AltName: Full=GST-II && PF00043:Glutathione S-transferase, C-terminal domain|PF02798:Glutathione S-transferase, N-terminal domain && PF00043:Glutathione S-transferase, C-terminal domain|PF02798:Glutathione S-transferase, N-terminal domain	GST_N
TraesCS2D03G1149300	54.86133682	58.96338589	38.92138074	184.1953604	184.0970867	179.0522854	50.91536782	182.4482442	-1.844625374	7.47E-10	7.69E-08	TraesCS2D03G1149300	Chr2D	609590887	609591515	+	629	-	TraesCS2D01G515000 && - && - && -	-
TraesCS3A03G0877700	4.898333645	1.133911267	8.757310667	64.37896092	63.08945105	61.49270408	4.92985186	62.98703868	-3.642766798	7.89E-10	8.05E-08	TraesCS3A03G0877700	Chr3A	621293809	621295239	-	1121	-	TraesCS3A01G370100 && Q56Y11.2 RecName: Full=Dehydrodolichyl diphosphate synthase 2; Short=Dedol-PP synthase 2 && PF01255:Putative undecaprenyl diphosphate synthase && PF01255:Putative undecaprenyl diphosphate synthase	Prenyltransf
TraesCS6B03G0314200	113.6413406	133.8015295	209.2024215	633.9539346	464.3797298	565.1902948	152.2150972	554.5079864	-1.864438218	8.10E-10	8.25E-08	TraesCS6B03G0314200	Chr6B	127617811	127621378	-	3251	-	TraesCS6B01G126400 && P92942.1 RecName: Full=Chloride channel protein CLC-b; Short=AtCLC-b; AltName: Full=CBS domain-containing protein CBSCLC7 && PF00654:Voltage gated chloride channel && PF00654:Voltage gated chloride channel	Voltage_CLC
novel.791	259.6116832	223.3805196	59.35510563	1579.966999	1043.561576	1117.720327	180.7824361	1247.082967	-2.787012623	8.28E-10	8.40E-08	-	Chr1D	4896129	4897774	-	1275	-	- && A2WMH2.1 RecName: Full=Protein GOS9 >P0C5C6.1 RecName: Full=Protein GOS9 && -	-
TraesCS6A03G0422000	242.9573488	359.4498717	324.0204947	1286.685066	841.8821828	882.6011644	308.8092384	1003.722804	-1.701468712	8.44E-10	8.55E-08	TraesCS6A03G0422000	Chr6A	183915123	183917415	+	1377	-	- && A8KBL5.2 RecName: Full=Putative sodium-coupled neutral amino acid transporter 11; AltName: Full=Solute carrier family 38 member 11 && PF01490:Transmembrane amino acid transporter protein && PF01490:Transmembrane amino acid transporter protein	Aa_trans
TraesCS3D03G0035900	14.69500094	18.14258027	24.32586296	143.0643576	95.15130322	91.33475164	19.05448139	109.8501375	-2.526641503	8.50E-10	8.60E-08	TraesCS3D03G0035900	Chr3D	6966063	6967893	+	1502	-	TraesCS3D01G020600 && Q9LIN2.1 RecName: Full=GDSL esterase/lipase At3g26430; AltName: Full=Extracellular lipase At3g26430; Flags: Precursor && PF00657:GDSL-like Lipase/Acylhydrolase && PF00657:GDSL-like Lipase/Acylhydrolase	Lipase_GDSL
TraesCS5D03G0264600	169.4823441	196.1666492	241.3125606	549.9036245	545.0514869	554.3386412	202.320518	549.7645842	-1.44185706	9.09E-10	9.15E-08	TraesCS5D03G0264600	Chr5D	129877527	129880860	-	1922	-	TraesCS5D01G113100 && Q41364.1 RecName: Full=Dicarboxylate transporter 1, chloroplastic; Short=SODIT1; AltName: Full=2-oxoglutarate/malate translocator; Flags: Precursor && PF00939:Sodium:sulfate symporter transmembrane region && PF00939:Sodium:sulfate symporter transmembrane region	Na_sulph_symp
TraesCS1B03G0934500	0	0	5.838207111	63.48480869	73.43198401	51.54535489	1.946069037	62.82071586	-4.959078823	9.26E-10	9.31E-08	TraesCS1B03G0934500	Chr1B	574839087	574840107	-	1021	-	TraesCS1B01G340200 && P10969.1 RecName: Full=Agglutinin isolectin 3; AltName: Full=WGA3; Flags: Precursor && PF00187:Chitin recognition protein && PF00187:Chitin recognition protein	-
TraesCS3B03G1368800	175.3603445	100.9181028	525.43864	2699.445598	2185.377214	1689.240753	267.2390291	2191.354522	-3.034597293	9.60E-10	9.64E-08	TraesCS3B03G1368800	Chr3B	801726587	801730502	+	1472	-	TraesCS3B01G550200 && Q9M1K0.1 RecName: Full=Transcription factor ORG3; AltName: Full=Basic helix-loop-helix protein 39; Short=AtbHLH39; Short=bHLH 39; AltName: Full=OBP3-responsive gene 3; AltName: Full=Transcription factor EN 9; AltName: Full=bHLH transcription factor bHLH039 && PF00010:Helix-loop-helix DNA-binding domain && PF00010:Helix-loop-helix DNA-binding domain	HLH
TraesCS5A03G0151700	102.8650065	124.7302394	228.6631119	557.0568424	633.9972704	663.7594822	152.0861193	618.2711983	-2.022109659	1.03E-09	1.03E-07	TraesCS5A03G0151700	Chr5A	61503477	61504600	-	875	-	TraesCS5A01G059200 && - && - && -	-
TraesCS1D03G0673700	390.8870249	145.1406422	243.2586296	1393.089182	919.45118	1333.849096	259.7620989	1215.463153	-2.225105338	1.11E-09	1.10E-07	TraesCS1D03G0673700	Chr1D	380310331	380313084	-	1053	-	TraesCS1D01G280200 && - && - && -	-
TraesCS3A03G0888000	19.59333458	64.63294223	74.92365793	367.4965686	261.6660839	387.9466184	53.04997824	339.0364236	-2.678232577	1.12E-09	1.10E-07	TraesCS3A03G0888000	Chr3A	625497164	625498453	-	1290	-	TraesCS3A01G376200 && P23472.2 RecName: Full=Hevamine-A; Includes: RecName: Full=Chitinase; Includes: RecName: Full=Lysozyme; Flags: Precursor && PF00704:Glycosyl hydrolases family 18 && PF00704:Glycosyl hydrolases family 18	-
novel.5231	66.61733757	62.36511969	80.76186504	207.4433185	258.563324	214.3201598	69.9147741	226.7756008	-1.694839539	1.19E-09	1.16E-07	-	Chr6B	23904315	23914464	+	3637	-	- && - && PF00931:NB-ARC domain	NB-ARC
TraesCS7D03G0294300	41.14600262	65.76685349	92.43827926	316.5298912	238.9125113	294.8032578	66.45037846	283.4152201	-2.092694523	1.37E-09	1.32E-07	TraesCS7D03G0294300	Chr7D	85134785	85135826	-	933	-	TraesCS7D01G131600 && Q06398.2 RecName: Full=Probable glutathione S-transferase GSTU6; AltName: Full=28 kDa cold-induced protein && PF13410:Glutathione S-transferase, C-terminal domain|PF13417:Glutathione S-transferase, N-terminal domain && PF13410:Glutathione S-transferase, C-terminal domain|PF13417:Glutathione S-transferase, N-terminal domain	-
TraesCS4A03G0657600	96.00733944	114.525038	125.5214529	433.663834	373.3654398	283.0472996	112.0179434	363.3588578	-1.69781297	1.38E-09	1.32E-07	TraesCS4A03G0657600	Chr4A	560132442	560132966	-	425	-	TraesCS4A01G250400 && - && - && -	-
TraesCS7A03G0576900	7.837333832	69.16858729	47.67869141	363.0258074	355.7831338	461.1952806	41.56153751	393.3347406	-3.247855788	1.52E-09	1.44E-07	TraesCS7A03G0576900	Chr7A	239136990	239138572	+	1583	-	TraesCS7A01G251300 && - && PF04654:Protein of unknown function, DUF599 && PF04654:Protein of unknown function, DUF599	-
TraesCS3A03G0120000	204.7503464	138.3371746	206.2833179	654.519436	479.8935293	561.5730769	183.123613	565.3286808	-1.624776233	1.59E-09	1.51E-07	TraesCS3A03G0120000	Chr3A	33906017	33907598	+	1386	-	TraesCS3A01G057100 && Q9FJ45.1 RecName: Full=GDSL esterase/lipase At5g45910; AltName: Full=Extracellular lipase At5g45910; Flags: Precursor && PF00657:GDSL-like Lipase/Acylhydrolase && PF00657:GDSL-like Lipase/Acylhydrolase	Lipase_GDSL
TraesCS2A03G0655300	18.61366785	20.41040281	67.13938178	211.0199275	242.0152712	385.2337049	35.38781748	279.4229679	-2.976225714	1.79E-09	1.68E-07	TraesCS2A03G0655300	Chr2A	428564481	428565197	-	717	-	TraesCS2A01G266900 && - && - && -	-
TraesCS7B03G0303000	56.82067028	79.3737887	72.00455437	217.2789931	214.0904322	218.8416822	69.39967112	216.7370358	-1.64554489	1.95E-09	1.82E-07	TraesCS7B03G0303000	Chr7B	137967965	137972323	-	2308	-	TraesCS7B01G116500 && - && - && -	-
TraesCS5A03G1087000	12.73566748	18.14258027	7.784276148	76.89709221	76.53474389	145.5930199	12.88750797	99.67495202	-2.963678656	2.06E-09	1.91E-07	TraesCS5A03G1087000	Chr5A	642369960	642371538	-	1579	-	TraesCS5A01G460000 && Q94ID2.2 RecName: Full=Adenylate isopentenyltransferase 5, chloroplastic; Short=AtIPT5; AltName: Full=Adenylate dimethylallyltransferase 5; AltName: Full=Cytokinin synthase 5; Flags: Precursor && PF01715:IPP transferase && PF01715:IPP transferase	IPPT
TraesCS2A03G0433000LC	11.75600075	10.2052014	33.08317363	140.3819009	109.6308494	144.6887155	18.34812526	131.5671552	-2.832512836	2.15E-09	1.99E-07	TraesCS2A03G0433000LC	Chr2A	189128110	189128325	-	216	-	TraesCS2A01G222500LC && - && PF12609:Wound-induced protein && PF12609:Wound-induced protein	-
TraesCS5B03G1089800	0	0	0	42.02515505	29.99334558	54.2582683	0	42.09225631	-7.802499961	2.37E-09	2.16E-07	TraesCS5B03G1089800	Chr5B	620148986	620149483	+	498	-	TraesCS5B01G443500 && P35793.1 RecName: Full=Pathogenesis-related protein PRB1-3; AltName: Full=HV-8; AltName: Full=PR-1B; Flags: Precursor && PF00188:Cysteine-rich secretory protein family && PF00188:Cysteine-rich secretory protein family	SCP
TraesCS2D03G0971100	5.878000374	19.27649154	28.21800104	101.0392026	173.7545537	151.0188468	17.79083098	141.9375343	-2.996489104	2.43E-09	2.21E-07	TraesCS2D03G0971100	Chr2D	546083160	546084632	-	1380	-	TraesCS2D01G431100 && - && PF06830:Root cap && PF06830:Root cap	-
TraesCS2B03G0976900	622.0883729	561.2860772	683.070232	1395.771639	1658.942287	2242.67509	622.1482274	1765.796338	-1.504761872	2.46E-09	2.23E-07	TraesCS2B03G0976900	Chr2B	552895865	552901956	+	3589	-	TraesCS2B01G380800 && Q55C80.1 RecName: Full=Diphthine methyltransferase homolog; AltName: Full=Diphthamide biosynthesis protein 7 homolog; AltName: Full=WD repeat-containing protein 85 homolog && - && -	-
TraesCS2A03G1323900	22.53233477	12.47302394	36.9753117	112.6631816	143.7612081	179.9565899	23.9935568	145.4603265	-2.590012414	2.47E-09	2.24E-07	TraesCS2A03G1323900	Chr2A	775486662	775487656	-	901	-	TraesCS2A01G578000 && Q03666.1 RecName: Full=Probable glutathione S-transferase; AltName: Full=Auxin-induced protein PCNT107 && PF13417:Glutathione S-transferase, N-terminal domain|PF14497:Glutathione S-transferase, C-terminal domain && PF13417:Glutathione S-transferase, N-terminal domain|PF14497:Glutathione S-transferase, C-terminal domain	-
TraesCS3B03G1342200	567.2270361	432.0201928	1069.364936	3090.190124	2798.689419	2529.339607	689.5373882	2806.07305	-2.024345801	2.56E-09	2.30E-07	TraesCS3B03G1342200	Chr3B	794078873	794079960	+	991	-	TraesCS3B01G539100 && P32110.1 RecName: Full=Probable glutathione S-transferase; AltName: Full=G2-4; AltName: Full=Heat shock protein 26A && PF13417:Glutathione S-transferase, N-terminal domain && PF13417:Glutathione S-transferase, N-terminal domain	-
TraesCS6A03G0834500	148.9093428	153.0780211	216.9866976	600.8703019	527.4691809	444.0134956	172.9913538	524.1176595	-1.598207055	2.58E-09	2.32E-07	TraesCS6A03G0834500	Chr6A	559244971	559245878	+	741	-	TraesCS6A01G323400 && Q9FGT8.1 RecName: Full=Temperature-induced lipocalin-1; Short=AtTIL1 && PF08212:Lipocalin-like domain && PF08212:Lipocalin-like domain	Lipocalin_2
TraesCS1D03G0084200	48.98333645	36.28516055	65.19331274	168.1006202	224.4329652	193.5211569	50.15393658	195.3515808	-1.955998994	2.70E-09	2.42E-07	TraesCS1D03G0084200	Chr1D	21816277	21817666	+	1390	-	TraesCS1D01G041600 && Q9SLD4.1 RecName: Full=Zinc finger protein ZAT11 && PF13912:C2H2-type zinc finger && PF13912:C2H2-type zinc finger	-
TraesCS3D03G0779900	8.817000561	7.93737887	33.08317363	129.6520741	126.1789021	179.0522854	16.61251769	144.9610872	-3.114698056	2.81E-09	2.50E-07	TraesCS3D03G0779900	Chr3D	463634983	463636331	-	1349	-	TraesCS3D01G351700 && Q41350.1 RecName: Full=Osmotin-like protein; Flags: Precursor && PF00314:Thaumatin family && PF00314:Thaumatin family	Thaumatin
TraesCS3D03G1017900LC	6.857667103	13.60693521	63.24724371	313.8474345	270.9743635	424.1187972	27.90394867	336.3135317	-3.586097988	3.08E-09	2.72E-07	TraesCS3D03G1017900LC	Chr3D	568354419	568355265	+	847	-	TraesCS3D01G559700LC && - && - && -	-
TraesCS2B03G1304900	262.5506834	195.0327379	183.903524	625.9065645	578.1475924	541.6783786	213.8289818	581.9108452	-1.443740175	3.32E-09	2.91E-07	TraesCS2B03G1304900	Chr2B	722944753	722948646	+	2224	-	TraesCS2B01G519600 && - && PF07534:TLD && PF07534:TLD	-
TraesCS1D03G0089900	2203.270474	1494.49505	2442.316642	4890.118573	6616.118334	6584.240858	2046.694055	6030.159255	-1.55867826	3.65E-09	3.17E-07	TraesCS1D03G0089900	Chr1D	24711437	24712761	-	1130	-	TraesCS1D01G043300 && Q4JL76.1 RecName: Full=Myb-related protein MYBAS2 && PF00249:Myb-like DNA-binding domain && PF00249:Myb-like DNA-binding domain	Myb_DNA-binding
TraesCS1D03G0084100	55.84100355	49.89209575	56.43600208	174.3596858	225.4672185	158.2532825	54.05636713	186.026729	-1.780267065	3.68E-09	3.19E-07	TraesCS1D03G0084100	Chr1D	21698411	21699595	+	1185	-	TraesCS1D01G041500 && Q681X4.1 RecName: Full=Zinc finger protein ZAT5 && PF13912:C2H2-type zinc finger && PF13912:C2H2-type zinc finger	-
TraesCS3A03G1148400	0	0	3.892138074	51.86082963	54.81542468	47.928137	1.297379358	51.5347971	-5.251687756	3.68E-09	3.19E-07	TraesCS3A03G1148400	Chr3A	717695619	717699954	-	1096	-	TraesCS3A01G489600 && Q9M1K1.1 RecName: Full=Transcription factor ORG2; AltName: Full=Basic helix-loop-helix protein 38; Short=AtbHLH38; Short=bHLH 38; AltName: Full=OBP3-responsive gene 2; AltName: Full=Transcription factor EN 8; AltName: Full=bHLH transcription factor bHLH038 && PF00010:Helix-loop-helix DNA-binding domain && PF00010:Helix-loop-helix DNA-binding domain	HLH
TraesCS3A03G0589100	279.2050178	178.0240689	307.4789079	762.7118565	878.0810482	708.9747058	254.9026649	783.2558702	-1.617737065	3.71E-09	3.21E-07	TraesCS3A03G0589100	Chr3A	438595470	438600240	+	1908	-	- && A7MKK9.1 RecName: Full=Siroheme synthase 2; Includes: RecName: Full=Uroporphyrinogen-III C-methyltransferase 2; Short=Urogen III methylase 2; AltName: Full=SUMT 2; AltName: Full=Uroporphyrinogen III methylase 2; Short=UROM 2; Includes: RecName: Full=Precorrin-2 dehydrogenase 2; Includes: RecName: Full=Sirohydrochlorin ferrochelatase 2 && PF00590:Tetrapyrrole (Corrin/Porphyrin) Methylases && …	-
TraesCS2D03G0039600	46.04433626	103.1859253	289.9642865	1107.854619	1054.938362	1421.56663	146.3981827	1194.786537	-3.027931793	3.72E-09	3.21E-07	TraesCS2D03G0039600	Chr2D	9800909	9805270	+	2321	-	TraesCS2D01G020200 && Q2QYE1.2 RecName: Full=Probable apyrase 3; Short=OsAPY3; AltName: Full=ATP-diphosphatase; AltName: Full=ATP-diphosphohydrolase; AltName: Full=Adenosine diphosphatase; Short=ADPase; Flags: Precursor && PF01150:GDA1/CD39 (nucleoside phosphatase) family && PF01150:GDA1/CD39 (nucleoside phosphatase) family	-
TraesCS5B03G1089600	0.979666729	1.133911267	0.973034519	64.37896092	42.40438513	47.928137	1.028870838	51.57049435	-5.655022735	3.97E-09	3.41E-07	TraesCS5B03G1089600	Chr5B	620117889	620118803	+	678	-	TraesCS5B01G443300 && P35793.1 RecName: Full=Pathogenesis-related protein PRB1-3; AltName: Full=HV-8; AltName: Full=PR-1B; Flags: Precursor && PF00188:Cysteine-rich secretory protein family && PF00188:Cysteine-rich secretory protein family	SCP
TraesCS3B03G1225900	22.53233477	6.803467603	5.838207111	124.2871607	87.91153015	94.04766506	11.72466983	102.0821186	-3.112579271	4.07E-09	3.48E-07	TraesCS3B03G1225900	Chr3B	754725265	754726448	-	990	-	TraesCS3B01G496200 && A2WYS8.2 RecName: Full=Probable esterase PIR7A >Q0JG98.2 RecName: Full=Probable esterase PIR7A && PF12697:Alpha/beta hydrolase family && PF12697:Alpha/beta hydrolase family	-
TraesCS6B03G1302200	4.898333645	2.267822534	4.865172593	42.02515505	44.47289172	94.95196953	4.010442924	60.48333877	-3.898027467	4.24E-09	3.62E-07	TraesCS6B03G1302200	Chr6B	729920917	729927297	+	4235	-	- && Q60CZ8.1 RecName: Full=Putative late blight resistance protein homolog R1A-10 >Q6L438.2 RecName: Full=Putative late blight resistance protein homolog R1A-6 && PF00931:NB-ARC domain && PF00931:NB-ARC domain	NB-ARC
TraesCS4B03G0967900	72.49533795	34.01733801	107.033797	327.259718	320.6185217	392.4681407	71.18215767	346.7821268	-2.27967106	4.31E-09	3.67E-07	TraesCS4B03G0967900	Chr4B	660448664	660449679	-	888	-	TraesCS4B01G378000 && Q6YZY5.1 RecName: Full=Germin-like protein 8-11; Flags: Precursor && PF00190:Cupin && PF00190:Cupin	-
TraesCS5D03G0008900	73.47500468	106.5876591	144.9821433	375.5439387	417.8383315	342.7313948	108.348269	378.704555	-1.804838446	4.58E-09	3.88E-07	TraesCS5D03G0008900	Chr5D	3646131	3647699	+	1569	-	TraesCS5D01G004400 && Q9FLD5.1 RecName: Full=AAA-ATPase ASD, mitochondrial; AltName: Full=AAA-ATPase 1; AltName: Full=Protein ATPASE-IN-SEED-DEVELOPMENT && PF00004:ATPase family associated with various cellular activities (AAA)|PF14363:Domain associated at C-terminal with AAA && PF00004:ATPase family associated with various cellular activities (AAA)|PF14363:Domain associated at C-terminal with AAA	AAA
TraesCS7D03G0131600LC	145.9703426	162.1493112	120.6562803	600.8703019	448.8659304	352.678744	142.9253114	467.4716588	-1.710898898	4.61E-09	3.91E-07	TraesCS7D03G0131600LC	Chr7D	32852770	32854706	+	1155	-	TraesCS7D01G073200LC && - && - && -	-
TraesCS7D03G0313400	9.79666729	6.803467603	23.35282844	84.05031009	104.4595829	102.1864053	13.31765445	96.89876609	-2.848905194	4.65E-09	3.93E-07	TraesCS7D03G0313400	Chr7D	90923825	90925937	+	1554	-	TraesCS7D01G139500 && A1TFU9.1 RecName: Full=FAD-dependent urate hydroxylase; AltName: Full=Flavoprotein urate hydroxylase && - && PF01494:FAD binding domain	FAD_binding_3
TraesCS3A03G0092900	43.10533608	28.34778168	24.32586296	228.0088199	145.8297147	117.5595813	31.92632691	163.799372	-2.357841766	4.70E-09	3.97E-07	TraesCS3A03G0092900	Chr3A	25308692	25309532	-	751	-	TraesCS3A01G046100 && P12940.1 RecName: Full=Bowman-Birk type trypsin inhibitor && PF00228:Bowman-Birk serine protease inhibitor family && PF00228:Bowman-Birk serine protease inhibitor family	-
TraesCS5D03G1091200	64.65800411	77.10596616	171.2540753	604.4469109	438.5233974	457.5780627	104.3393485	500.1827903	-2.25950823	4.80E-09	4.05E-07	TraesCS5D03G1091200	Chr5D	531656000	531656985	-	863	-	TraesCS5D01G498300 && - && - && -	-
TraesCS7D03G0563300	18.61366785	58.96338589	62.27420919	235.1620378	231.6727383	325.5496098	46.61708764	264.1281286	-2.505324463	4.90E-09	4.12E-07	TraesCS7D03G0563300	Chr7D	225816287	225817562	+	1276	-	TraesCS7D01G251200 && - && PF04654:Protein of unknown function, DUF599 && PF04654:Protein of unknown function, DUF599	-
TraesCS2B03G0853800	0	6.803467603	5.838207111	52.75498187	54.81542468	80.48309798	4.213891571	62.68450151	-3.919038554	5.38E-09	4.50E-07	TraesCS2B03G0853800	Chr2B	476730028	476731932	-	1579	-	TraesCS2B01G327200 && Q7XTH4.3 RecName: Full=Endoglucanase 11; AltName: Full=Endo-1,4-beta glucanase 11; AltName: Full=OsGLU4; Flags: Precursor && PF00759:Glycosyl hydrolase family 9 && PF00759:Glycosyl hydrolase family 9	-
novel.5364	0	0	0.973034519	61.69650422	48.60990491	75.05727115	0.32434484	61.78789342	-7.394024502	5.38E-09	4.50E-07	-	Chr6B	535013034	535016293	+	1211	-	- && - && -	-
TraesCS7A03G1053700	125.3973413	132.6676183	205.3102834	558.8451469	409.5643052	538.9654651	154.4584143	502.4583057	-1.701031517	5.76E-09	4.80E-07	TraesCS7A03G1053700	Chr7A	632635569	632638814	+	3246	-	TraesCS7A01G435000 && Q9C7S5.1 RecName: Full=Tyrosine-sulfated glycopeptide receptor 1; AltName: Full=PSY1 receptor && PF13855:Leucine rich repeat|PF00069:Protein kinase domain|PF08263:Leucine rich repeat N-terminal domain && PF13855:Leucine rich repeat|PF00069:Protein kinase domain|PF08263:Leucine rich repeat N-terminal domain	Pkinase
novel.1022	29.39000187	71.43640983	141.0900052	517.7141441	482.9962892	519.9750712	80.63880563	506.8951682	-2.651316394	5.82E-09	4.84E-07	-	Chr2A	518487202	518488432	+	1139	-	- && - && -	-
TraesCS4D03G0730500	12.73566748	0	3.892138074	67.95556986	128.2474087	76.86588009	5.54260185	91.02295288	-4.007167223	5.84E-09	4.85E-07	TraesCS4D03G0730500	Chr4D	478062557	478064005	+	1449	-	TraesCS4D01G311500 && F8WKW1.1 RecName: Full=7-deoxyloganetin glucosyltransferase; AltName: Full=Genipin glucosyltransferase; AltName: Full=UDP-glucose glucosyltransferase 2; Short=GjUGT2; AltName: Full=UDP-glycosyltransferase 85A24 && PF00201:UDP-glucoronosyl and UDP-glucosyl transferase && PF00201:UDP-glucoronosyl and UDP-glucosyl transferase	UDPGT
TraesCS3B03G1341300	273.3270174	230.1839872	277.3148378	582.9872572	615.380711	652.0035241	260.2752808	616.7904975	-1.243753283	5.85E-09	4.86E-07	TraesCS3B03G1341300	Chr3B	794027075	794028445	+	997	-	TraesCS3B01G538600 && P32110.1 RecName: Full=Probable glutathione S-transferase; AltName: Full=G2-4; AltName: Full=Heat shock protein 26A && PF13410:Glutathione S-transferase, C-terminal domain|PF13417:Glutathione S-transferase, N-terminal domain && PF13410:Glutathione S-transferase, C-terminal domain|PF13417:Glutathione S-transferase, N-terminal domain	-
TraesCS1B03G1068000	175.3603445	161.0153999	133.305729	532.9147321	357.8516404	506.4105042	156.5604912	465.7256255	-1.573704186	5.92E-09	4.91E-07	TraesCS1B03G1068000	Chr1B	633758487	633767884	+	3899	-	- && Q8LPQ5.1 RecName: Full=Zinc finger protein BRUTUS; AltName: Full=Protein EMBRYO DEFECTIVE 2454 && PF05495:CHY zinc finger|PF01814:Hemerythrin HHE cation binding domain|PF13639:Ring finger domain|PF14599:Zinc-ribbon && PF05495:CHY zinc finger|PF01814:Hemerythrin HHE cation binding domain|PF13639:Ring finger domain|PF14599:Zinc-ribbon	zf-CHY
TraesCS6A03G0842500LC	9.79666729	11.33911267	2.919103556	52.75498187	73.43198401	157.3489781	8.018294506	94.51198132	-3.571975677	6.00E-09	4.97E-07	TraesCS6A03G0842500LC	Chr6A	562244394	562248782	-	912	-	TraesCS6A01G513600LC && - && - && -	-
TraesCS5A03G1072400LC	0	0	0	37.55439387	28.95909228	45.21522359	0	37.24290325	-7.625638609	6.02E-09	4.98E-07	TraesCS5A03G1072400LC	Chr5A	637081298	637081705	-	408	-	TraesCS5A01G615800LC && Q66PF2.1 RecName: Full=Putative UDP-rhamnose:rhamnosyltransferase 1; Short=FaRT1; AltName: Full=Glycosyltransferase 4; Short=FaGT4 && - && -	-
novel.6716	0	0	0	18.77719694	38.26737195	87.71753376	0	48.25403421	-7.998391585	6.07E-09	5.01E-07	-	Chr7B	664451028	664452062	-	1035	-	- && - && -	-
TraesCS4D03G0589400	120.4990077	251.7283013	167.3619372	718.0042447	525.4006743	708.9747058	179.8630821	650.7932083	-1.85775454	6.27E-09	5.16E-07	TraesCS4D03G0589400	Chr4D	409545846	409555511	-	2109	-	TraesCS4D01G245000 && Q9SYD6.2 RecName: Full=Protein DETOXIFICATION 42; Short=AtDTX42; AltName: Full=Aluminum-activated citrate transporter; AltName: Full=AtMATE; AltName: Full=FRD-like protein; AltName: Full=Multidrug and toxic compound extrusion protein 42; Short=MATE protein 42 && PF01554:MatE && PF01554:MatE	MatE
TraesCS1A03G0053300	17.63400112	17.00866901	56.43600208	161.8415545	205.8164059	255.013861	30.3595574	207.5572738	-2.76683513	6.48E-09	5.31E-07	TraesCS1A03G0053300	Chr1A	12939671	12941173	+	1384	-	TraesCS1A01G023300 && - && PF06830:Root cap && PF06830:Root cap	-
TraesCS3D03G0894500	3.918666916	18.14258027	19.46069037	102.827507	98.25406311	107.6122321	13.84064585	102.8979341	-2.901688341	6.51E-09	5.33E-07	TraesCS3D03G0894500	Chr3D	520829185	520830653	-	1469	-	TraesCS3D01G405900 && - && PF14541:Xylanase inhibitor C-terminal|PF14543:Xylanase inhibitor N-terminal && PF14541:Xylanase inhibitor C-terminal|PF14543:Xylanase inhibitor N-terminal	-
TraesCS7D03G0164900	33.30866879	45.35645069	97.30345185	281.657954	266.8373503	334.5926545	58.65619044	294.362653	-2.324810462	6.53E-09	5.33E-07	TraesCS7D03G0164900	Chr7D	43168576	43171754	-	1631	-	TraesCS7D01G071200 && P26301.1 RecName: Full=Enolase 1; AltName: Full=2-phospho-D-glycerate hydro-lyase 1; AltName: Full=2-phosphoglycerate dehydratase 1 && PF03952:Enolase, N-terminal domain|PF00113:Enolase, C-terminal TIM barrel domain && PF03952:Enolase, N-terminal domain|PF00113:Enolase, C-terminal TIM barrel domain	-
TraesCS1A03G0915600	24.49166823	57.82947462	69.08545082	292.3877809	214.0904322	226.9804224	50.46886456	244.4862118	-2.278212777	6.81E-09	5.52E-07	TraesCS1A03G0915600	Chr1A	553201300	553205322	-	2359	-	TraesCS1A01G378900 && Q9FHM4.1 RecName: Full=65-kDa microtubule-associated protein 3; Short=AtMAP65-3; AltName: Full=Protein PLEIADE && PF03999:Microtubule associated protein (MAP65/ASE1 family) && PF03999:Microtubule associated protein (MAP65/ASE1 family)	-
TraesCS6D03G0358000	398.7243587	456.9662407	338.6160125	1368.05292	910.1429004	1040.854447	398.1022039	1106.350089	-1.475440846	6.91E-09	5.58E-07	TraesCS6D03G0358000	Chr6D	160595846	160597961	+	1377	-	- && A8KBL5.2 RecName: Full=Putative sodium-coupled neutral amino acid transporter 11; AltName: Full=Solute carrier family 38 member 11 && PF01490:Transmembrane amino acid transporter protein && PF01490:Transmembrane amino acid transporter protein	Aa_trans
TraesCS2B03G0859300	41.14600262	58.96338589	44.75958785	157.3707934	154.1037411	184.4781122	48.28965879	165.3175489	-1.780329572	7.33E-09	5.90E-07	TraesCS2B03G0859300	Chr2B	482597156	482600634	-	2343	-	TraesCS2B01G329800 && Q7XUW4.2 RecName: Full=Potassium channel KOR2; AltName: Full=K(+) outward-rectifying channel 2 && PF00027:Cyclic nucleotide-binding domain|PF12796:Ankyrin repeats (3 copies)|PF00520:Ion transport protein && PF00027:Cyclic nucleotide-binding domain|PF12796:Ankyrin repeats (3 copies)|PF00520:Ion transport protein	Ion_trans
TraesCS7D03G1005700	93.06833926	139.4710859	214.0675941	653.6252838	518.1609012	520.8793757	148.8690064	564.2218536	-1.921859491	7.62E-09	6.09E-07	TraesCS7D03G1005700	Chr7D	547521218	547525069	+	3852	-	TraesCS7D01G425700 && Q9C7S5.1 RecName: Full=Tyrosine-sulfated glycopeptide receptor 1; AltName: Full=PSY1 receptor && PF13855:Leucine rich repeat|PF08263:Leucine rich repeat N-terminal domain|PF00069:Protein kinase domain && PF13855:Leucine rich repeat|PF08263:Leucine rich repeat N-terminal domain|PF00069:Protein kinase domain	Pkinase
TraesCS4D03G0628400	583.8813705	566.9556336	530.3038126	1705.148312	1120.096319	1503.858336	560.3802722	1443.034323	-1.364932127	7.95E-09	6.33E-07	TraesCS4D03G0628400	Chr4D	434643286	434649517	-	2617	-	TraesCS4D01G264100 && Q9MAX3.1 RecName: Full=Sulfate transporter 1.2 && PF01740:STAS domain|PF00916:Sulfate permease family && PF01740:STAS domain|PF00916:Sulfate permease family	Sulfate_transp
TraesCS1D03G0254900	7.837333832	14.74084647	26.271932	115.3456383	85.84302356	115.7509724	16.28337077	105.6465448	-2.695698753	8.62E-09	6.82E-07	TraesCS1D03G0254900	Chr1D	103988386	104003044	-	1793	-	TraesCS1D01G107900 && Q9LMA1.1 RecName: Full=Probable flavin-containing monooxygenase 1 && PF00743:Flavin-binding monooxygenase-like && PF00743:Flavin-binding monooxygenase-like	FMO-like
TraesCS2D03G0721200	181.2383449	52.15991829	111.8989696	621.4358033	719.8402939	455.7694537	115.0990776	599.0151837	-2.376784559	8.71E-09	6.88E-07	TraesCS2D03G0721200	Chr2D	405697862	405699114	+	981	-	TraesCS2D01G313700 && Q9SQ64.1 RecName: Full=Non-functional NADPH-dependent codeinone reductase 2 && PF00248:Aldo/keto reductase family && PF00248:Aldo/keto reductase family	Aldo_ket_red
TraesCS1A03G1006500	1206.94941	1314.203159	1271.756116	2509.885324	2523.578042	2600.779661	1264.302895	2544.747675	-1.009291245	8.71E-09	6.88E-07	TraesCS1A03G1006500	Chr1A	576120378	576124181	-	2365	-	TraesCS1A01G411900 && Q65XK0.1 RecName: Full=Ketol-acid reductoisomerase, chloroplastic; AltName: Full=Acetohydroxy-acid reductoisomerase; AltName: Full=Alpha-keto-beta-hydroxylacyl reductoisomerase; AltName: Full=Protein KARI; Flags: Precursor && PF07991:Acetohydroxy acid isomeroreductase, NADPH-binding domain|PF01450:Acetohydroxy acid isomeroreductase, catalytic domain && PF07991:Acetohydroxy a…	-
TraesCS7A03G0309000	37.2273357	70.30249856	66.16634726	183.3012082	227.5357251	263.1526013	57.89872717	224.6631782	-1.958986775	8.75E-09	6.89E-07	TraesCS7A03G0309000	Chr7A	88364276	88365073	-	798	-	36.4kDa Proline rich protein%2Chydrophob_seed domain && Q00451.1 RecName: Full=36.4 kDa proline-rich protein && PF14547:Hydrophobic seed protein && PF14547:Hydrophobic seed protein	-
TraesCS1A03G0101600	1500.849429	1170.196428	2026.830902	3732.191429	5410.178991	5157.248402	1565.95892	4766.539607	-1.605637745	8.78E-09	6.90E-07	TraesCS1A03G0101600	Chr1A	25406153	25407357	+	1098	-	TraesCS1A01G042700 && Q4JL76.1 RecName: Full=Myb-related protein MYBAS2 && PF00249:Myb-like DNA-binding domain && PF00249:Myb-like DNA-binding domain	Myb_DNA-binding
TraesCS7D03G0969900LC	0	2.267822534	9.730345185	86.7327668	51.71266479	77.77018457	3.99938924	72.07187205	-4.154781975	8.87E-09	6.95E-07	TraesCS7D03G0969900LC	Chr7D	531862315	531863703	+	1070	-	TraesCS7D01G556700LC && - && - && -	-
TraesCS3D03G0064200	15.67466766	31.74951548	28.21800104	96.56844138	130.3159153	132.9327573	25.21406139	119.939038	-2.255226816	9.15E-09	7.16E-07	TraesCS3D03G0064200	Chr3D	12831748	12833242	+	1339	-	TraesCS3D01G035700 && P12940.1 RecName: Full=Bowman-Birk type trypsin inhibitor && - && -	-
TraesCS2A03G0917300	21.55266804	11.33911267	10.7033797	84.94446233	117.9048757	71.44005326	14.53172014	91.42979711	-2.646182411	9.18E-09	7.18E-07	TraesCS2A03G0917300	Chr2A	624806907	624808748	+	1842	-	TraesCS2A01G378200 && Q9SCP6.1 RecName: Full=UDP-glycosyltransferase 73D1 && PF00201:UDP-glucoronosyl and UDP-glucosyl transferase && PF00201:UDP-glucoronosyl and UDP-glucosyl transferase	UDPGT
TraesCS1A03G0676500	180.2586781	633.8563983	385.3216693	2381.127402	2298.110823	1493.910987	399.8122486	2057.716404	-2.364506213	9.49E-09	7.40E-07	TraesCS1A03G0676500	Chr1A	463087911	463088655	+	619	-	TraesCS1A01G265900 && - && - && -	-
TraesCS6B03G0781900	0	0	0	24.14211035	38.26737195	47.928137	0	36.77920643	-7.605675588	9.64E-09	7.50E-07	TraesCS6B03G0781900	Chr6B	489597215	489602357	-	2884	-	TraesCS6B01G267800 && Q6EPQ3.1 RecName: Full=SPX domain-containing membrane protein Os02g45520 >A2X8A7.2 RecName: Full=SPX domain-containing membrane protein OsI_08463 && PF03105:SPX domain|PF07690:Major Facilitator Superfamily && PF03105:SPX domain|PF07690:Major Facilitator Superfamily	MFS_1
TraesCS2A03G0825900	161.6450103	107.7215704	102.1686244	382.6971566	504.7156084	340.0184814	123.8450684	409.1437488	-1.722418479	1.02E-08	7.92E-07	TraesCS2A03G0825900	Chr2A	576227957	576229454	-	1316	-	TraesCS2A01G327900 && Q7XKU5.2 RecName: Full=2-oxoglutarate-dependent dioxygenase DAO; AltName: Full=Protein DIOXYGENASE FOR AUXIN OXIDATION >Q01IX6.1 RecName: Full=2-oxoglutarate-dependent dioxygenase DAO; AltName: Full=Protein DIOXYGENASE FOR AUXIN OXIDATION && PF14226:non-haem dioxygenase in morphine synthesis N-terminal|PF03171:2OG-Fe(II) oxygenase superfamily && PF14226:non-haem dioxygenase …	2OG-FeII_Oxy
TraesCS7A03G0367400	151.848343	207.5057619	335.6969089	939.753999	849.1219559	718.922055	231.6836713	835.93267	-1.850710958	1.02E-08	7.92E-07	TraesCS7A03G0367400	Chr7A	114143917	114145232	-	1010	-	TraesCS7A01G157400 && - && - && -	-
TraesCS6A03G0792300	71.51567122	115.6589492	142.0630397	348.7193717	356.8173871	495.5588505	109.7458867	400.3652031	-1.867703359	1.03E-08	7.93E-07	TraesCS6A03G0792300	Chr6A	537648663	537651617	-	1862	-	TraesCS6A01G301800 && Q6ZGP8.1 RecName: Full=Probable trehalose-phosphate phosphatase 4; Short=OsTPP4; AltName: Full=Trehalose 6-phosphate phosphatase && PF02358:Trehalose-phosphatase && PF02358:Trehalose-phosphatase	-
TraesCS2D03G1095600	0	1.133911267	0	83.15615786	54.81542468	41.5980057	0.377970422	59.85652941	-7.347520047	1.05E-08	8.07E-07	TraesCS2D03G1095600	Chr2D	592495660	592497270	+	1611	-	TraesCS2D01G490900 && A9ZPJ6.1 RecName: Full=Agmatine coumaroyltransferase-1 && PF02458:Transferase family && PF02458:Transferase family	-
TraesCS4A03G0999900	48.98333645	60.09729716	83.68096859	212.8082319	208.9191658	338.2098724	64.2538674	253.3124234	-1.97859665	1.05E-08	8.07E-07	TraesCS4A03G0999900	Chr4A	677885937	677890498	+	1417	-	- && Q76BW5.1 RecName: Full=Xyloglucan endotransglycosylase/hydrolase protein 8; AltName: Full=End-xyloglucan transferase; AltName: Full=OsXRT5; AltName: Full=OsXTH8; Flags: Precursor && PF00722:Glycosyl hydrolases family 16|PF06955:Xyloglucan endo-transglycosylase (XET) C-terminus && PF00722:Glycosyl hydrolases family 16|PF06955:Xyloglucan endo-transglycosylase (XET) C-terminus	-
TraesCS4D03G0146900LC	1.959333458	9.071290137	40.86744978	228.0088199	272.0086168	215.2244643	17.29935779	238.413967	-3.777950768	1.11E-08	8.49E-07	TraesCS4D03G0146900LC	Chr4D	52126221	52129873	-	2253	-	TraesCS4D01G069300LC && - && PF14303:No apical meristem-associated C-terminal domain && PF14303:No apical meristem-associated C-terminal domain	-
TraesCS4D03G0737800	156.7466766	175.7562464	139.1439362	362.1316552	411.6328118	420.5015793	157.2156197	398.0886821	-1.341550679	1.13E-08	8.67E-07	TraesCS4D03G0737800	Chr4D	481184035	481189876	+	2212	-	TraesCS4D01G315200 && Q9LTD8.2 RecName: Full=DUF21 domain-containing protein At5g52790; AltName: Full=CBS domain-containing protein CBSDUF5 && PF01595:Domain of unknown function DUF21 && PF01595:Domain of unknown function DUF21	-
TraesCS3D03G0804000	4.898333645	4.535645069	1.946069037	44.70761175	48.60990491	45.21522359	3.79334925	46.17758008	-3.615223588	1.17E-08	8.90E-07	TraesCS3D03G0804000	Chr3D	478164484	478165848	-	1060	-	TraesCS3D01G363000 && Q56Y11.2 RecName: Full=Dehydrodolichyl diphosphate synthase 2; Short=Dedol-PP synthase 2 && PF01255:Putative undecaprenyl diphosphate synthase && PF01255:Putative undecaprenyl diphosphate synthase	Prenyltransf
TraesCS1A03G0634400	123.4380079	87.31116757	59.35510563	326.3655658	294.7621893	330.9754366	90.03476035	317.3677306	-1.817649755	1.17E-08	8.94E-07	TraesCS1A03G0634400	Chr1A	436498430	436501316	+	1213	-	TraesCS1A01G245500 && A5PK19.1 RecName: Full=Methyltransferase-like protein 13 && PF08241:Methyltransferase domain && PF08241:Methyltransferase domain	Methyltransf_11
TraesCS5B03G0903300	71.51567122	35.15124928	24.32586296	174.3596858	248.220791	267.6741236	43.66426115	230.0848668	-2.395268784	1.23E-08	9.29E-07	TraesCS5B03G0903300	Chr5B	542378634	542380827	-	2194	-	TraesCS5B01G359300 && Q9SS01.1 RecName: Full=Benzoate--CoA ligase, peroxisomal; AltName: Full=Acyl-activating enzyme 20; AltName: Full=Protein BENZOYLOXYGLUCOSINOLATE 1 && PF00501:AMP-binding enzyme|PF13193:AMP-binding enzyme C-terminal domain && PF00501:AMP-binding enzyme|PF13193:AMP-binding enzyme C-terminal domain	AMP-binding
TraesCS1B03G0973700LC	26.45100168	37.41907182	46.70565689	142.1702054	132.3844219	146.4973244	36.8585768	140.3506506	-1.929385681	1.23E-08	9.31E-07	TraesCS1B03G0973700LC	Chr1B	592836277	592837298	+	955	-	TraesCS1B01G611400LC && - && - && -	-
TraesCS3D03G1186600	185.1570118	178.0240689	212.121525	520.3966008	416.8040782	597.7452558	191.7675353	511.6486449	-1.415693536	1.27E-08	9.52E-07	TraesCS3D03G1186600	Chr3D	614893731	614895829	-	1788	-	TraesCS3D01G537800 && Q9LUC5.1 RecName: Full=Cytochrome P450 72A15 && PF00067:Cytochrome P450 && PF00067:Cytochrome P450	p450
TraesCS1A03G0451400	56.82067028	221.1126971	159.577661	763.6060087	711.5662676	763.2329741	145.8370095	746.1350835	-2.357163002	1.34E-08	1.00E-06	TraesCS1A03G0451400	Chr1A	301165284	301166354	-	1071	-	TraesCS1A01G166600 && C0HJG8.1 RecName: Full=Basic secretory protease; AltName: Full=Boswellia basic secretory protease; Short=BBSP, partial [Boswellia serrata] && PF04450:Peptidase of plants and bacteria && PF04450:Peptidase of plants and bacteria	-
TraesCS4B03G0060900	55.84100355	69.16858729	42.81351882	172.5713814	179.9600735	218.8416822	55.94103655	190.4577123	-1.77195514	1.37E-08	1.02E-06	TraesCS4B03G0060900	Chr4B	23441260	23443641	-	1356	-	TraesCS4B01G028000 && - && PF04982:HPP family && PF04982:HPP family	-
TraesCS2D03G0347500	164.5840105	91.84681264	389.2138074	1544.20091	1219.384636	1029.098489	215.2148768	1264.228012	-2.553014969	1.43E-08	1.06E-06	TraesCS2D03G0347500	Chr2D	112213521	112214447	+	555	-	TraesCS2D01G165800 && P08626.1 RecName: Full=Subtilisin-chymotrypsin inhibitor-2B; Short=CI-2B && PF00280:Potato inhibitor I family && PF00280:Potato inhibitor I family	-
TraesCS6B03G0425200	81.31233851	62.36511969	184.8765585	464.06501	692.9497082	477.4727611	109.5180056	544.8291598	-2.311859513	1.51E-08	1.11E-06	TraesCS6B03G0425200	Chr6B	182378911	182379702	-	672	-	TraesCS6B01G167400 && Q06398.2 RecName: Full=Probable glutathione S-transferase GSTU6; AltName: Full=28 kDa cold-induced protein && PF00043:Glutathione S-transferase, C-terminal domain|PF02798:Glutathione S-transferase, N-terminal domain && PF00043:Glutathione S-transferase, C-terminal domain|PF02798:Glutathione S-transferase, N-terminal domain	GST_N
TraesCS1B03G1017900	274.3066841	294.8169295	729.7758889	2098.575296	1689.969885	1942.446005	432.9665008	1910.330395	-2.140961814	1.52E-08	1.12E-06	TraesCS1B03G1017900	Chr1B	611299086	611301010	-	1925	-	TraesCS1B01G373600 && Q2R480.1 RecName: Full=6-phosphogluconate dehydrogenase, decarboxylating 2, chloroplastic; Short=OsG6PGH2; Flags: Precursor && PF03446:NAD binding domain of 6-phosphogluconate dehydrogenase|PF00393:6-phosphogluconate dehydrogenase, C-terminal domain && PF03446:NAD binding domain of 6-phosphogluconate dehydrogenase|PF00393:6-phosphogluconate dehydrogenase, C-terminal domain	NAD_binding_2
TraesCS5B03G1008500	122.4583411	125.8641507	91.46524474	404.1568102	407.4957986	264.9612102	113.2625788	358.871273	-1.664611023	1.63E-08	1.19E-06	TraesCS5B03G1008500	Chr5B	587495512	587497256	+	633	-	TraesCS5B01G408300 && Q9XIM7.1 RecName: Full=Cold-regulated 413 plasma membrane protein 1; Short=AtCOR413-PM1; AltName: Full=WCOR413-like protein && PF05562:Cold acclimation protein WCOR413 && PF05562:Cold acclimation protein WCOR413	-
TraesCS2B03G1179400LC	46.04433626	94.11463517	151.7933849	449.7585742	442.6604106	453.9608448	97.31745211	448.7932765	-2.204918814	1.69E-08	1.22E-06	TraesCS2B03G1179400LC	Chr2B	669292985	669296094	-	2361	-	TraesCS2B01G703700LC && Q9LNU1.1 RecName: Full=CO(2)-response secreted protease; AltName: Full=Subtilisin-like serine protease; Short=AtSBT5.2; AltName: Full=Tripeptidyl-peptidase II; Flags: Precursor && PF02225:PA domain|PF05922:Peptidase inhibitor I9|PF00082:Subtilase family && PF02225:PA domain|PF05922:Peptidase inhibitor I9|PF00082:Subtilase family	Peptidase_S8
TraesCS7A03G1037100	7.837333832	13.60693521	24.32586296	81.36785339	92.04854333	116.6552769	15.25671067	96.69055786	-2.660708539	1.69E-08	1.22E-06	TraesCS7A03G1037100	Chr7A	624135737	624137323	+	1396	-	TraesCS7A01G427300 && Q38857.1 RecName: Full=Xyloglucan endotransglucosylase/hydrolase protein 22; Short=At-XTH22; Short=XTH-22; AltName: Full=Touch protein 4; Flags: Precursor && PF00722:Glycosyl hydrolases family 16|PF06955:Xyloglucan endo-transglycosylase (XET) C-terminus && PF00722:Glycosyl hydrolases family 16|PF06955:Xyloglucan endo-transglycosylase (XET) C-terminus	-
TraesCS7A03G0209500	76.41400486	56.69556336	63.24724371	185.9836649	194.4396196	203.4685061	65.45227064	194.6305969	-1.56979978	1.70E-08	1.23E-06	TraesCS7A03G0209500	Chr7A	55283420	55284714	+	749	-	TraesCS7A01G087600 && Q8LD26.1 RecName: Full=Dormancy-associated protein homolog 3; AltName: Full=DRM1 homolog 3 && PF05564:Dormancy/auxin associated protein && PF05564:Dormancy/auxin associated protein	-
TraesCS3D03G1078300	257.6523497	280.076083	303.5867698	617.8591944	607.1066847	681.8455717	280.4384008	635.6038169	-1.180541493	1.75E-08	1.26E-06	TraesCS3D03G1078300	Chr3D	585204553	585207316	+	1699	-	TraesCS3D01G485400 && Q9LSE4.1 RecName: Full=Protein COFACTOR ASSEMBLY OF COMPLEX C SUBUNIT B CCB1, chloroplastic; Flags: Precursor && PF12046:Protein of unknown function (DUF3529) && PF12046:Protein of unknown function (DUF3529)	-
TraesCS5A03G1072600	5.878000374	0	0	50.07252516	46.54139831	61.49270408	1.959333458	52.70220918	-4.705659498	1.78E-08	1.28E-06	TraesCS5A03G1072600	Chr5A	637115799	637116785	-	987	-	TraesCS5A01G453900 && - && PF13499:EF-hand domain pair && PF13499:EF-hand domain pair	-
TraesCS5A03G0421300	187.1163452	344.7090252	179.0383514	1233.035932	819.1286103	697.2187477	236.954574	916.4610967	-1.953217487	1.78E-08	1.28E-06	TraesCS5A03G0421300	Chr5A	331878332	331883022	+	2152	-	TraesCS5A01G153900 && P31752.2 RecName: Full=Asparagine synthetase [glutamine-hydrolyzing]; Short=AS && PF00733:Asparagine synthase|PF13537:Glutamine amidotransferase domain && PF00733:Asparagine synthase|PF13537:Glutamine amidotransferase domain	-
TraesCS6D03G0043600	2.939000187	6.803467603	6.81124163	59.01404751	37.23311865	75.05727115	5.51790314	57.1014791	-3.381951119	1.87E-08	1.33E-06	TraesCS6D03G0043600	Chr6D	9310925	9312676	-	1752	-	TraesCS6D01G021200 && F8WKW1.1 RecName: Full=7-deoxyloganetin glucosyltransferase; AltName: Full=Genipin glucosyltransferase; AltName: Full=UDP-glucose glucosyltransferase 2; Short=GjUGT2; AltName: Full=UDP-glycosyltransferase 85A24 && PF00201:UDP-glucoronosyl and UDP-glucosyl transferase && PF00201:UDP-glucoronosyl and UDP-glucosyl transferase	UDPGT
TraesCS6B03G0216500	240.9980153	199.568383	217.9597322	506.9843173	487.1333024	593.2237334	219.5087102	529.1137844	-1.268758347	1.90E-08	1.35E-06	TraesCS6B03G0216500	Chr6B	72891561	72894488	+	1083	-	TraesCS6B01G092200 && Q84MC1.1 RecName: Full=Gamma-glutamylcyclotransferase 2-2; Short=AtGGCT2;2; AltName: Full=Gamma-glutamyl cyclotransferase 2;2 && PF04752:ChaC-like protein && PF04752:ChaC-like protein	ChaC
TraesCS6B03G1005400	4.898333645	41.95471688	57.40903659	268.2456705	327.8582948	384.3294005	34.75402904	326.8111219	-3.234695663	1.90E-08	1.35E-06	TraesCS6B03G1005400	Chr6B	633656690	633660099	+	3061	-	TraesCS6B01G356800 && P27968.1 RecName: Full=Nitrate reductase [NAD(P)H] && PF00174:Oxidoreductase molybdopterin binding domain|PF00173:Cytochrome b5-like Heme/Steroid binding domain|PF00175:Oxidoreductase NAD-binding domain|PF03404:Mo-co oxidoreductase dimerisation domain|PF00970:Oxidoreductase FAD-binding domain && PF00174:Oxidoreductase molybdopterin binding domain|PF00173:Cytochrome b5-like H…	FAD_binding_6
TraesCS5D03G0911200	98.94633963	185.9614478	241.3125606	719.7925492	600.9011649	624.8743899	175.4067827	648.5227013	-1.886773929	1.92E-08	1.37E-06	TraesCS5D03G0911200	Chr5D	478033463	478036303	+	2260	-	TraesCS5D01G411800 && Q9ZQ85.2 RecName: Full=Myb family transcription factor EFM; AltName: Full=Protein EARLY FLOWERING MYB && PF00249:Myb-like DNA-binding domain && PF00249:Myb-like DNA-binding domain	Myb_DNA-binding
TraesCS7D03G0601500	10.77633402	18.14258027	6.81124163	62.59065645	74.4662373	119.3681903	11.91005197	85.47502801	-2.858786629	1.98E-08	1.41E-06	TraesCS7D03G0601500	Chr7D	249295831	249301015	-	4677	-	TraesCS7D01G265800 && P0C899.1 RecName: Full=Putative pentatricopeptide repeat-containing protein At3g49142 && PF13041:PPR repeat family && PF13041:PPR repeat family	-
TraesCS2B03G0811300	26.45100168	72.5703211	59.35510563	232.4795811	236.8440048	214.3201598	52.7921428	227.8812486	-2.114465998	2.03E-08	1.44E-06	TraesCS2B03G0811300	Chr2B	452996815	453000528	+	1429	-	TraesCS2B01G310800 && - && PF12697:Alpha/beta hydrolase family && PF12697:Alpha/beta hydrolase family	-
TraesCS6B03G1087500	676.9497097	686.0163166	813.4568575	2363.244357	1427.269548	2243.579394	725.4742946	2011.364433	-1.471248966	2.05E-08	1.44E-06	TraesCS6B03G1087500	Chr6B	667513892	667518158	-	3257	-	TraesCS6B01G384500 && Q9ZV48.1 RecName: Full=Probable alpha,alpha-trehalose-phosphate synthase [UDP-forming] 11; AltName: Full=Trehalose-6-phosphate synthase 11; Short=AtTPS11 && PF02358:Trehalose-phosphatase|PF00982:Glycosyltransferase family 20 && PF02358:Trehalose-phosphatase|PF00982:Glycosyltransferase family 20	-
TraesCS6A03G0348100	27.43066841	27.21387041	39.89441526	109.0865727	131.3501686	122.0811037	31.51298469	120.8392816	-1.934932992	2.12E-08	1.49E-06	TraesCS6A03G0348100	Chr6A	127077697	127078254	+	558	-	TraesCS6A01G145900 && Q39266.1 RecName: Full=Zinc finger protein 7 && - && -	-
TraesCS3A03G0560900	219.4453473	179.1579802	128.4405564	524.867362	460.2427167	534.4439428	175.6812947	506.5180071	-1.52811585	2.12E-08	1.49E-06	TraesCS3A03G0560900	Chr3A	405120468	405122229	+	1400	-	TraesCS3A01G216200 && Q2V9B0.1 RecName: Full=Transcription factor MYB1R1; AltName: Full=Myb-related protein R1; Short=StMYB1R-1 && PF00249:Myb-like DNA-binding domain && PF00249:Myb-like DNA-binding domain	Myb_DNA-binding
TraesCS2A03G1129900LC	45.06466953	43.08862815	50.59779496	136.805292	146.863968	155.5403691	46.25036422	146.4032097	-1.660746992	2.23E-08	1.56E-06	TraesCS2A03G1129900LC	Chr2A	723224231	723228498	+	1899	-	TraesCS2A01G639900LC && - && - && -	-
TraesCS7B03G0659400	0.979666729	17.00866901	17.51462133	196.7134917	91.01429004	118.4638858	11.83431902	135.3972225	-3.524747276	2.29E-08	1.60E-06	TraesCS7B03G0659400	Chr7B	444441923	444442453	-	531	-	TraesCS7B01G235300 && Q8LF65.2 RecName: Full=RING-H2 finger protein ATL17; AltName: Full=RING-type E3 ubiquitin transferase ATL17 && PF13639:Ring finger domain && PF13639:Ring finger domain	-
TraesCS3A03G0243700	5.878000374	6.803467603	40.86744978	153.7941844	198.5766328	207.085724	17.84963925	186.4855138	-3.375480132	2.36E-08	1.64E-06	TraesCS3A03G0243700	Chr3A	79616262	79618121	+	1860	-	TraesCS3A01G111600 && Q9FI25.1 RecName: Full=Berberine bridge enzyme-like 27; Short=AtBBE-like 27; Flags: Precursor && PF01565:FAD binding domain|PF08031:Berberine and berberine like && PF01565:FAD binding domain|PF08031:Berberine and berberine like	FAD_binding_4
TraesCS5B03G0592300	187.1163452	100.9181028	225.7440083	569.5749737	640.2027901	560.6687725	171.2594854	590.1488454	-1.782352607	2.39E-08	1.66E-06	TraesCS5B03G0592300	Chr5B	403506176	403508199	+	1338	-	TraesCS5B01G224900 && D4N502.1 RecName: Full=Codeine O-demethylase && PF03171:2OG-Fe(II) oxygenase superfamily|PF14226:non-haem dioxygenase in morphine synthesis N-terminal && PF03171:2OG-Fe(II) oxygenase superfamily|PF14226:non-haem dioxygenase in morphine synthesis N-terminal	2OG-FeII_Oxy
TraesCS7A03G1005000LC	0	3.401733801	7.784276148	50.9666774	51.71266479	65.10992196	3.728669983	55.92975472	-3.901696029	2.40E-08	1.66E-06	TraesCS7A03G1005000LC	Chr7A	610065503	610066540	-	1038	-	TraesCS7A01G586300LC && O65375.1 RecName: Full=Leucine-rich repeat extensin-like protein 1; Short=AtLRX1; Short=LRR/EXTENSIN1; AltName: Full=Cell wall hydroxyproline-rich glycoprotein; Flags: Precursor && PF13855:Leucine rich repeat && PF13855:Leucine rich repeat	-
novel.3017	28.41033514	32.88342675	61.30117467	155.5824889	227.5357251	162.7748049	40.86497885	181.9643396	-2.150470777	2.41E-08	1.67E-06	-	Chr3D	412726251	412727260	-	1010	-	- && - && -	-
TraesCS2B03G0105800	42.12566935	68.03467603	252.0159403	813.6785339	847.0534493	1192.777598	120.7254286	951.1698605	-2.976588677	2.42E-08	1.67E-06	TraesCS2B03G0105800	Chr2B	27881564	27883134	+	1253	-	TraesCS2B01G050000 && A2WPN7.2 RecName: Full=Salt stress-induced protein; Short=Salt protein; AltName: Full=Protein lectin-like; AltName: Full=Protein mannose-binding lectin && PF01419:Jacalin-like lectin domain|PF03018:Dirigent-like protein && PF01419:Jacalin-like lectin domain|PF03018:Dirigent-like protein	-
TraesCS2D03G0798400	430.073694	1275.650176	1144.288594	4947.344316	4342.829589	3284.433841	950.0041545	4191.535916	-2.141714877	2.45E-08	1.69E-06	TraesCS2D03G0798400	Chr2D	448981492	448982803	-	1225	-	TraesCS2D01G348800 && O04138.2 RecName: Full=Chitinase 4; AltName: Full=OsChia2b; AltName: Full=Pathogenesis related (PR)-3 chitinase 4; Flags: Precursor && PF00182:Chitinase class I|PF00187:Chitin recognition protein && PF00182:Chitinase class I|PF00187:Chitin recognition protein	-
TraesCS5D03G0433800	132.2550084	218.8448746	298.7215972	858.3861456	738.4568533	665.5680912	216.6071601	754.13703	-1.799754457	2.48E-08	1.70E-06	TraesCS5D03G0433800	Chr5D	284282738	284284425	-	1464	-	TraesCS5D01G181200 && Q6Z5I7.1 RecName: Full=Oryzalexin E synthase; AltName: Full=Cytochrome P450 76M6 && PF00067:Cytochrome P450 && PF00067:Cytochrome P450	p450
TraesCS6A03G0972100	4.898333645	12.47302394	14.59551778	59.01404751	72.39773071	98.56918742	10.65562512	76.66032188	-2.851614105	2.53E-08	1.74E-06	TraesCS6A03G0972100	Chr6A	605911945	605913275	+	887	-	TraesCS6A01G385300 && - && - && -	-
TraesCS2A03G0462700	7.837333832	77.10596616	44.75958785	460.488401	213.0561789	787.6491949	43.23429595	487.0645916	-3.498671472	2.54E-08	1.74E-06	TraesCS2A03G0462700	Chr2A	207750985	207753180	+	1901	-	TraesCS2A01G216200 && Q8VYE5.1 RecName: Full=Glucan endo-1,3-beta-glucosidase 12; AltName: Full=(1->3)-beta-glucan endohydrolase 12; Short=(1->3)-beta-glucanase 12; AltName: Full=Beta-1,3-endoglucanase 12; Short=Beta-1,3-glucanase 12; Flags: Precursor && PF00332:Glycosyl hydrolases family 17|PF07983:X8 domain && PF00332:Glycosyl hydrolases family 17|PF07983:X8 domain	Glyco_hydro_17
TraesCS2A03G1145400	4.898333645	22.67822534	18.48765585	100.1450503	101.356823	100.3777964	15.35473828	100.6265566	-2.723342579	2.65E-08	1.80E-06	TraesCS2A03G1145400	Chr2A	727499174	727502138	-	1904	-	TraesCS2A01G490100 && Q42600.1 RecName: Full=Cytochrome P450 84A1; AltName: Full=Ferulate-5-hydroxylase; Short=F5H && PF00067:Cytochrome P450 && PF00067:Cytochrome P450	p450
TraesCS3D03G1173400	34.28833552	54.42774082	48.65172593	167.206468	136.5214351	234.2148582	45.78926742	179.3142537	-1.97339371	2.71E-08	1.84E-06	TraesCS3D03G1173400	Chr3D	611506733	611507008	+	276	-	TraesCS3D01G531300 && - && - && -	-
TraesCS2A03G1140700	180.2586781	393.4672097	501.112777	1478.927797	1472.776693	1261.504738	358.279555	1404.403076	-1.970959899	2.79E-08	1.88E-06	TraesCS2A03G1140700	Chr2A	726570798	726573914	+	1897	-	TraesCS2A01G488200 && Q0WVU3.1 RecName: Full=Myb family transcription factor PHL5; AltName: Full=Protein PHR1-LIKE 5 && PF14379:MYB-CC type transfactor, LHEQLE motif|PF00249:Myb-like DNA-binding domain && PF14379:MYB-CC type transfactor, LHEQLE motif|PF00249:Myb-like DNA-binding domain	Myb_DNA-binding
TraesCS7B03G0941900	3041.865194	3872.306977	5066.590738	10101.2378	9666.131303	12693.72187	3993.587636	10820.36366	-1.437988092	2.94E-08	1.98E-06	TraesCS7B03G0941900	Chr7B	613276035	613276374	+	340	-	TRIAE_CS42_7BL_TGACv1_577340_AA1872780%2Cnon-specific lipid transfer protein && - && PF14368:Probable lipid transfer && PF14368:Probable lipid transfer	-
TraesCS2D03G0328300	85.23100542	97.51636897	163.4697991	348.7193717	381.6394662	420.5015793	115.4057245	383.6201391	-1.73145775	3.00E-08	2.01E-06	TraesCS2D03G0328300	Chr2D	102570703	102572295	-	1593	-	TraesCS2D01G156900 && Q9LD90.1 RecName: Full=H/ACA ribonucleoprotein complex subunit 4; AltName: Full=CBF5 homolog; AltName: Full=Dyskerin; AltName: Full=Nopp-140-associated protein of 57 kDa homolog; Short=AtNAP57; AltName: Full=Nucleolar protein NAP57 homolog && PF16198:tRNA pseudouridylate synthase B C-terminal domain|PF08068:DKCLD (NUC011) domain|PF01509:TruB family pseudouridylate synthase (…	-
TraesCS3B03G0669100	207.6893466	106.5876591	216.9866976	557.9509947	600.9011649	575.137644	177.0879011	577.9966012	-1.704114819	3.08E-08	2.06E-06	TraesCS3B03G0669100	Chr3B	427396009	427401765	+	3154	-	TraesCS3B01G256800 && A7MKK9.1 RecName: Full=Siroheme synthase 2; Includes: RecName: Full=Uroporphyrinogen-III C-methyltransferase 2; Short=Urogen III methylase 2; AltName: Full=SUMT 2; AltName: Full=Uroporphyrinogen III methylase 2; Short=UROM 2; Includes: RecName: Full=Precorrin-2 dehydrogenase 2; Includes: RecName: Full=Sirohydrochlorin ferrochelatase 2 && PF00590:Tetrapyrrole (Corrin/Porphyri…	-
TraesCS1D03G0640800	1413.65909	2344.9285	1546.15185	5540.167248	5302.616648	4106.446606	1768.24648	4983.076834	-1.494967938	3.11E-08	2.08E-06	TraesCS1D03G0640800	Chr1D	364169119	364169889	+	595	-	TraesCS1D01G266100 && - && - && -	-
TraesCS2B03G1093500	324.2696873	251.7283013	198.4990418	695.6504389	648.4768165	929.6249969	258.1656768	757.9174174	-1.553875266	3.13E-08	2.08E-06	TraesCS2B03G1093500	Chr2B	624222532	624228255	-	3376	-	- && Q9SH30.2 RecName: Full=Probable copper-transporting ATPase HMA5; AltName: Full=Probable copper-transporting ATPase 3; AltName: Full=Protein HEAVY METAL ATPASE 5 && PF00702:haloacid dehalogenase-like hydrolase|PF00122:E1-E2 ATPase|PF00403:Heavy-metal-associated domain && PF00702:haloacid dehalogenase-like hydrolase|PF00122:E1-E2 ATPase|PF00403:Heavy-metal-associated domain	E1-E2_ATPase
TraesCS4B03G0831000	11.75600075	6.803467603	10.7033797	60.80235198	62.05519775	58.77979066	9.754282685	60.54578013	-2.622872361	3.40E-08	2.24E-06	TraesCS4B03G0831000	Chr4B	610182332	610183285	-	954	-	TraesCS4B01G320100 && - && PF16594:Putative AtpZ or ATP-synthase-associated && PF16594:Putative AtpZ or ATP-synthase-associated	-
TraesCS2B03G1167700	21.55266804	15.87475774	10.7033797	101.0392026	61.02094446	143.784411	16.04360183	101.948186	-2.66960068	3.42E-08	2.26E-06	TraesCS2B03G1167700	Chr2B	662607635	662607955	-	321	-	Lipid transfer protein DIR1%2Cpseudo && - && - && -	-
TraesCS1D03G0485900	8.817000561	24.94604788	27.24496652	111.7690294	99.2883164	119.3681903	20.33600499	110.1418453	-2.442412528	3.47E-08	2.28E-06	TraesCS1D03G0485900	Chr1D	264793084	264794054	-	853	-	TraesCS1D01G189900 && Q9FUS9.1 RecName: Full=Glutathione S-transferase U18; Short=AtGSTU18; AltName: Full=GST class-tau member 18; AltName: Full=Glutathione S-transferase 29 && PF00043:Glutathione S-transferase, C-terminal domain|PF13417:Glutathione S-transferase, N-terminal domain && PF00043:Glutathione S-transferase, C-terminal domain|PF13417:Glutathione S-transferase, N-terminal domain	GST_C
TraesCS6B03G0510900	213.5673469	282.3439055	315.263184	1131.102577	632.9630171	778.6061501	270.3914788	847.5572482	-1.648741625	3.47E-08	2.28E-06	TraesCS6B03G0510900	Chr6B	244184067	244186193	+	1377	-	- && A8KBL5.2 RecName: Full=Putative sodium-coupled neutral amino acid transporter 11; AltName: Full=Solute carrier family 38 member 11 && PF01490:Transmembrane amino acid transporter protein && PF01490:Transmembrane amino acid transporter protein	Aa_trans
TraesCS7A03G1094900	2826.338513	3968.689435	6044.490429	13208.41682	12072.83872	17397.00943	4279.839459	14226.08832	-1.732897874	3.48E-08	2.28E-06	TraesCS7A03G1094900	Chr7A	648997145	648997570	+	426	-	non-specific lipid transfer protein && - && PF14368:Probable lipid transfer && PF14368:Probable lipid transfer	-
TraesCS5A03G1075400	71.51567122	103.1859253	130.3866255	304.0117599	366.1256667	295.7075622	101.696074	321.9483296	-1.662145722	3.51E-08	2.31E-06	TraesCS5A03G1075400	Chr5A	637732936	637737301	+	2142	-	TraesCS5A01G455500 && Q84P17.1 RecName: Full=Probable acyl-activating enzyme 18, peroxisomal && PF00501:AMP-binding enzyme|PF16177:Acetyl-coenzyme A synthetase N-terminus && PF00501:AMP-binding enzyme|PF16177:Acetyl-coenzyme A synthetase N-terminus	AMP-binding
TraesCS6D03G0183200	226.3030144	193.8988267	384.3486348	929.9183244	798.4435444	828.3428961	268.183492	852.2349216	-1.666900139	3.56E-08	2.33E-06	TraesCS6D03G0183200	Chr6D	74133897	74137437	-	3233	-	TraesCS6D01G084300 && P92942.1 RecName: Full=Chloride channel protein CLC-b; Short=AtCLC-b; AltName: Full=CBS domain-containing protein CBSCLC7 && PF00654:Voltage gated chloride channel && PF00654:Voltage gated chloride channel	Voltage_CLC
TraesCS4B03G0243500	363.4563565	358.3159604	408.6744978	844.9738621	758.1076659	830.151505	376.8156049	811.0776777	-1.105821592	3.63E-08	2.37E-06	TraesCS4B03G0243500	Chr4B	120095535	120107990	+	2237	-	TraesCS4B01G107200 && Q2RAK2.1 RecName: Full=Pyruvate kinase 1, cytosolic; Short=OsPK1 >B8BJ39.1 RecName: Full=Pyruvate kinase 1, cytosolic; Short=OsPK1 && PF00224:Pyruvate kinase, barrel domain|PF02887:Pyruvate kinase, alpha/beta domain && PF00224:Pyruvate kinase, barrel domain|PF02887:Pyruvate kinase, alpha/beta domain	PK
TraesCS6A03G0352500	433.992361	370.7889844	307.4789079	819.9375995	971.1638448	886.2183823	370.7534177	892.4399422	-1.267156484	3.72E-08	2.43E-06	TraesCS6A03G0352500	Chr6A	131190799	131197634	-	2162	-	TraesCS6A01G147900 && Q6ETK3.1 RecName: Full=Probable protein phosphatase 2C 11; Short=OsPP2C11 && PF00481:Protein phosphatase 2C && PF00481:Protein phosphatase 2C	PP2C
TraesCS6D03G0145300	10.77633402	30.61560421	35.02924267	251.256778	130.3159153	115.7509724	25.47372697	165.7745552	-2.705535765	3.83E-08	2.49E-06	TraesCS6D03G0145300	Chr6D	44818236	44824599	-	2364	-	TraesCS6D01G070000 && F4JTP5.1 RecName: Full=Serine/threonine-protein kinase STY46; AltName: Full=Serine/threonine/tyrosine-protein kinase 46 && PF07714:Protein tyrosine kinase && PF07714:Protein tyrosine kinase	Pkinase_Tyr
TraesCS4D03G0100100	32.32900206	23.81213661	48.65172593	162.7357068	128.2474087	133.8370618	34.93095486	141.6067258	-2.013393135	3.85E-08	2.50E-06	TraesCS4D03G0100100	Chr4D	30942517	30943119	-	546	-	TraesCS4D01G054700 && - && - && -	-
TraesCS7A03G1125900	10.77633402	6.803467603	20.43372489	70.63802657	76.53474389	94.95196953	12.6711755	80.70824666	-2.657731189	3.85E-08	2.50E-06	TraesCS7A03G1125900	Chr7A	664536079	664537387	-	1029	-	TraesCS7A01G463800 && P24806.2 RecName: Full=Xyloglucan endotransglucosylase/hydrolase protein 24; Short=At-XTH24; Short=XTH-24; AltName: Full=Endo-xyloglucan transferase; AltName: Full=Meristem protein 5; Short=MERI-5 protein; Short=MERI5 protein; AltName: Full=Xyloglucan endo-1,4-beta-D-glucanase; Flags: Precursor && PF06955:Xyloglucan endo-transglycosylase (XET) C-terminus|PF00722:Glycosyl hyd…	-
TraesCS3B03G0811500	1.959333458	2.267822534	1.946069037	30.40117599	38.26737195	53.35396383	2.057741676	40.67417059	-4.310605941	3.90E-08	2.52E-06	TraesCS3B03G0811500	Chr3B	522038347	522040603	-	663	-	TraesCS3B01G317100 && - && - && -	-
TraesCS5D03G1235900	28.41033514	7.93737887	29.19103556	108.1924204	117.9048757	191.712548	21.84624986	139.2699481	-2.661447436	4.07E-08	2.62E-06	TraesCS5D03G1235900	Chr5D	569437680	569439039	-	1360	-	TraesCS5D01G563500 && - && PF08263:Leucine rich repeat N-terminal domain && PF08263:Leucine rich repeat N-terminal domain	LRRNT_2
TraesCS2D03G0996100LC	1.959333458	1.133911267	7.784276148	57.22574304	51.71266479	41.5980057	3.625840291	50.17880451	-3.760207077	4.15E-08	2.66E-06	TraesCS2D03G0996100LC	Chr2D	558023831	558024813	+	840	-	TraesCS2D01G552300LC && Q39219.2 RecName: Full=Ubiquinol oxidase 1a, mitochondrial; AltName: Full=Alternative oxidase 1a; Flags: Precursor && PF01786:Alternative oxidase && PF01786:Alternative oxidase	AOX
TraesCS7A03G1360800	6.857667103	1.133911267	7.784276148	79.57954892	78.60325049	34.36356992	5.258618173	64.18212311	-3.581339495	4.26E-08	2.71E-06	TraesCS7A03G1360800	Chr7A	737740861	737741637	-	777	-	TraesCS7A01G558500 && P27357.1 RecName: Full=Thaumatin-like protein PWIR2; Flags: Precursor && PF00314:Thaumatin family && PF00314:Thaumatin family	Thaumatin
TraesCS3D03G0951300LC	0	3.401733801	4.865172593	42.91930728	62.05519775	37.07648334	2.755635465	47.35032946	-4.109986676	4.28E-08	2.72E-06	TraesCS3D03G0951300LC	Chr3D	547051237	547051641	-	405	-	TraesCS3D01G523200LC && - && - && -	-
TraesCS2A03G1214400	51.92233664	38.55298308	51.57082948	164.5240112	133.4186752	163.6791094	47.3487164	153.8739319	-1.697475173	4.37E-08	2.77E-06	TraesCS2A03G1214400	Chr2A	748989532	748989657	+	126	-	TraesCS2A01G523000 && - && - && -	-
TraesCS3A03G0931000	8.817000561	22.67822534	72.97758889	284.3404107	343.3720942	264.0569057	34.8242716	297.2564702	-3.089944504	4.42E-08	2.80E-06	TraesCS3A03G0931000	Chr3A	644945274	644946147	-	874	-	TraesCS3A01G397300 && P15312.1 RecName: Full=Root-specific lectin; Flags: Precursor && PF00187:Chitin recognition protein && PF00187:Chitin recognition protein	-
novel.4549	45.06466953	12.47302394	27.24496652	155.5824889	155.1379944	133.8370618	28.26088666	148.1858484	-2.380937292	4.44E-08	2.81E-06	-	Chr5B	216509218	216511510	-	1703	-	- && - && -	-
TraesCS3B03G0970700	55.84100355	37.41907182	37.94834622	177.9362948	123.0761422	182.6695033	43.73614053	161.2273134	-1.88097526	4.48E-08	2.84E-06	TraesCS3B03G0970700	Chr3B	625553331	625556939	+	1192	-	TraesCS3B01G388000 && Q9C942.1 RecName: Full=Caffeoylshikimate esterase; AltName: Full=Lysophospholipase 2; Short=LysoPL2 && PF12146:Serine aminopeptidase, S33 && PF12146:Serine aminopeptidase, S33	-
TraesCS3A03G0728600	0	3.401733801	1.946069037	28.61287152	38.26737195	86.81322928	1.782600946	51.23115758	-4.889702711	4.58E-08	2.89E-06	TraesCS3A03G0728600	Chr3A	535048770	535048997	-	228	-	TraesCS3A01G293200 && - && - && -	-
TraesCS7B03G0192700	163.6043437	148.542376	182.9304895	366.6024164	433.352131	395.1810541	165.0257364	398.3785338	-1.269910294	4.63E-08	2.92E-06	TraesCS7B03G0192700	Chr7B	80664383	80668549	-	3278	-	TraesCS7B01G070900 && Q9LYG9.1 RecName: Full=Mechanosensitive ion channel protein 10; AltName: Full=Mechanosensitive channel of small conductance-like 10; AltName: Full=MscS-Like protein 10; Short=AtMSL10 && PF00924:Mechanosensitive ion channel && PF00924:Mechanosensitive ion channel	-
TraesCS1A03G0426600	297.8186856	284.611728	390.1868419	818.149295	705.3607478	833.7687229	324.2057519	785.7595886	-1.276657386	4.63E-08	2.92E-06	TraesCS1A03G0426600	Chr1A	282384198	282385828	-	1631	-	TraesCS1A01G157900 && - && PF04520:Senescence regulator && PF04520:Senescence regulator	-
TraesCS2A03G0325600	452.6060288	570.3573674	1089.798661	3369.165622	2543.228855	2163.096296	704.254019	2691.830257	-1.934192097	4.72E-08	2.97E-06	TraesCS2A03G0325600	Chr2A	110199729	110199998	+	270	-	TraesCS2A01G158800 && P08626.1 RecName: Full=Subtilisin-chymotrypsin inhibitor-2B; Short=CI-2B && PF00280:Potato inhibitor I family && PF00280:Potato inhibitor I family	-
TraesCS7D03G0923100	23.5120015	52.15991829	56.43600208	159.1590978	203.7478993	186.2867212	44.03597395	183.0645728	-2.057721491	4.85E-08	3.05E-06	TraesCS7D03G0923100	Chr7D	508615644	508618818	+	1278	-	TraesCS7D01G391800 && Q9S9N9.1 RecName: Full=Cinnamoyl-CoA reductase 1; Short=AtCCR1; AltName: Full=Protein IRREGULAR XYLEM 4 && PF01370:NAD dependent epimerase/dehydratase family && PF01370:NAD dependent epimerase/dehydratase family	Epimerase
TraesCS5B03G0163300	49.96300318	68.03467603	111.8989696	248.5743213	299.9334558	294.8032578	76.63221628	281.1036783	-1.873462197	5.10E-08	3.18E-06	TraesCS5B03G0163300	Chr5B	75923207	75933762	-	1806	-	TraesCS5B01G066600 && P34106.1 RecName: Full=Alanine aminotransferase 2; Short=ALAAT-2; AltName: Full=Glutamate pyruvate transaminase 2; Short=GPT; AltName: Full=Glutamic--alanine transaminase 2; AltName: Full=Glutamic--pyruvic transaminase 2 && PF00155:Aminotransferase class I and II && PF00155:Aminotransferase class I and II	Aminotran_1_2
TraesCS7A03G0040100	353.6596892	636.1242209	483.5981557	1605.003262	1143.884145	1989.469838	491.1273552	1579.452415	-1.686055539	5.14E-08	3.20E-06	TraesCS7A03G0040100	Chr7A	8416437	8418697	+	1866	-	TraesCS7A01G019400 && A7PZL3.1 RecName: Full=Probable polygalacturonase; Short=PG; AltName: Full=Pectinase && PF00295:Glycosyl hydrolases family 28 && PF00295:Glycosyl hydrolases family 28	-
TraesCS7B03G0926800	0.979666729	9.071290137	8.757310667	49.17837293	84.80877026	60.5883996	6.269422511	64.85851426	-3.383474576	5.56E-08	3.44E-06	TraesCS7B03G0926800	Chr7B	605969153	605971469	-	1926	-	TraesCS7B01G345800 && Q9ZVM9.1 RecName: Full=Probable serine/threonine-protein kinase At1g54610 && PF00069:Protein kinase domain && PF00069:Protein kinase domain	Pkinase
TraesCS6A03G0159500	47.02400299	197.3005605	120.6562803	883.4224082	709.497761	455.7694537	121.6602813	682.896541	-2.491236541	5.80E-08	3.57E-06	TraesCS6A03G0159500	Chr6A	42001309	42006117	-	2401	-	TraesCS6A01G071900 && F4JTP5.1 RecName: Full=Serine/threonine-protein kinase STY46; AltName: Full=Serine/threonine/tyrosine-protein kinase 46 && PF07714:Protein tyrosine kinase && PF07714:Protein tyrosine kinase	Pkinase_Tyr
novel.5366	0	0	0.973034519	29.50702376	56.88393127	59.68409513	0.32434484	48.69168339	-7.047958589	5.95E-08	3.64E-06	-	Chr6B	535025038	535028957	+	1223	-	- && - && -	-
TraesCS2B03G0105900	25.47133495	63.49903096	159.577661	523.9732097	510.9211282	645.6733928	82.84934232	560.1892436	-2.75613447	6.24E-08	3.81E-06	TraesCS2B03G0105900	Chr2B	27889256	27890742	+	1223	-	TraesCS2B01G050100 && A2WPN7.2 RecName: Full=Salt stress-induced protein; Short=Salt protein; AltName: Full=Protein lectin-like; AltName: Full=Protein mannose-binding lectin && PF03018:Dirigent-like protein|PF01419:Jacalin-like lectin domain && PF03018:Dirigent-like protein|PF01419:Jacalin-like lectin domain	-
TraesCS7D03G0510700	22.53233477	7.93737887	25.29889748	89.4152235	95.15130322	134.7413663	18.58953704	106.4359643	-2.50498193	6.27E-08	3.82E-06	TraesCS7D03G0510700	Chr7D	191787974	191788363	+	390	-	TraesCS7D01G229400 && - && - && -	-
TraesCS3D03G0829300	88.17000561	58.96338589	109.9529006	329.9421747	314.4130019	226.0761179	85.6954307	290.1437649	-1.755805145	6.39E-08	3.89E-06	TraesCS3D03G0829300	Chr3D	489672755	489675646	-	2508	-	TraesCS3D01G375900 && Q0WP01.1 RecName: Full=Protein NRT1/ PTR FAMILY 5.10; Short=AtNPF5.10 && PF00854:POT family && PF00854:POT family	-
TraesCS1A03G0249500	152.8280097	227.9161647	268.5575271	592.8229318	559.5310331	701.74027	216.4339005	618.0314116	-1.514171582	6.49E-08	3.94E-06	TraesCS1A03G0249500	Chr1A	101369976	101371252	+	1083	-	TraesCS1A01G103000 && P46420.2 RecName: Full=Glutathione S-transferase 4; AltName: Full=GST class-phi member 4; AltName: Full=GST-27; AltName: Full=GST-IV && PF02798:Glutathione S-transferase, N-terminal domain|PF00043:Glutathione S-transferase, C-terminal domain && PF02798:Glutathione S-transferase, N-terminal domain|PF00043:Glutathione S-transferase, C-terminal domain	GST_N
TraesCS6D03G0018400	128.3363415	119.060683	204.3372489	625.0124123	380.6052129	483.8028924	150.5780911	496.4735058	-1.720204549	7.17E-08	4.31E-06	TraesCS6D03G0018400	Chr6D	3461732	3462531	-	715	-	TraesCS6D01G008600 && - && PF00581:Rhodanese-like domain && PF00581:Rhodanese-like domain	Rhodanese
TraesCS6A03G0081500	63.67833739	86.1772563	147.9012468	347.8252194	326.8240415	406.0327078	99.25228017	360.2273229	-1.85866248	7.58E-08	4.53E-06	TraesCS6A03G0081500	Chr6A	19967374	19967598	+	225	-	TraesCS6A01G036600 && - && - && -	-
TraesCS7A03G1031700	248.8353492	128.1319732	283.1530449	730.522376	635.0315237	897.0700359	220.0401224	754.2079785	-1.775567238	7.61E-08	4.55E-06	TraesCS7A03G1031700	Chr7A	621614246	621615052	+	684	-	TraesCS7A01G424800 && - && - && -	-
TraesCS2B03G0721800	11.75600075	24.94604788	7.784276148	82.26200562	79.63750378	101.2821008	14.82877492	87.72720341	-2.582985054	7.82E-08	4.66E-06	TraesCS2B03G0721800	Chr2B	392976014	392976915	-	809	-	TraesCS2B01G278400 && - && - && -	-
TraesCS2D03G1191500	144.0110092	190.4970929	247.1507677	611.6001288	498.5100886	516.3578533	193.8862899	542.1560236	-1.483495767	7.89E-08	4.70E-06	TraesCS2D03G1191500	Chr2D	621250010	621254433	+	2775	-	- && Q9ZT07.3 RecName: Full=G-type lectin S-receptor-like serine/threonine-protein kinase RKS1; AltName: Full=Receptor-like protein kinase 1; Flags: Precursor && PF00069:Protein kinase domain|PF08276:PAN-like domain|PF01453:D-mannose binding lectin|PF00954:S-locus glycoprotein domain && PF00069:Protein kinase domain|PF08276:PAN-like domain|PF01453:D-mannose binding lectin|PF00954:S-locus glycopro…	Pkinase
TraesCS4B03G0703200	147.9296761	117.9267718	218.9327667	443.4995086	485.0647958	493.7502416	161.5964048	474.1048486	-1.550666301	8.40E-08	4.98E-06	TraesCS4B03G0703200	Chr4B	534165762	534170799	+	2740	-	TraesCS4B01G264100 && P53393.1 RecName: Full=Low affinity sulfate transporter 3 && PF00916:Sulfate permease family|PF01740:STAS domain && PF00916:Sulfate permease family|PF01740:STAS domain	Sulfate_transp
TraesCS5A03G0685800LC	25.47133495	32.88342675	45.73262237	146.6409665	126.1789021	116.6552769	34.69579469	129.8250485	-1.902596244	8.40E-08	4.98E-06	TraesCS5A03G0685800LC	Chr5A	488896044	488899396	-	1347	-	TraesCS5A01G404600LC && Q06915.1 RecName: Full=Probable glucan endo-1,3-beta-glucosidase A6; AltName: Full=(1->3)-beta-glucan endohydrolase; Short=(1->3)-beta-glucanase; AltName: Full=Anther-specific protein A6; AltName: Full=Beta-1,3-endoglucanase; AltName: Full=Protein MATERNAL EFFECT EMBRYO ARREST 48; Flags: Precursor && PF00332:Glycosyl hydrolases family 17|PF07983:X8 domain && PF00332:Glycos…	Glyco_hydro_17
TraesCS6D03G0095500	14.69500094	5.669556336	25.29889748	60.80235198	122.0418889	343.6356992	15.22115158	175.4933134	-3.518406229	8.41E-08	4.99E-06	TraesCS6D03G0095500	Chr6D	22160564	22161953	+	581	-	TraesCS6D01G046200 && Q6ZBP3.1 RecName: Full=Histone H2B.2 >A2YWI3.1 RecName: Full=Histone H2B.2 && PF00125:Core histone H2A/H2B/H3/H4 && PF00125:Core histone H2A/H2B/H3/H4	Histone
TraesCS2A03G0890700	283.1236847	350.3785815	568.2521588	1277.743544	1092.17148	1270.547783	400.5848084	1213.487602	-1.598657946	8.62E-08	5.09E-06	TraesCS2A03G0890700	Chr2A	612652688	612654172	+	1485	-	TraesCS2A01G365000 && Q7XQ12.1 RecName: Full=Ammonium transporter 1 member 1; Short=OsAMT1;1 && PF00909:Ammonium Transporter Family && PF00909:Ammonium Transporter Family	Ammonium_transp
TraesCS3D03G0234100	0	0	0	15.200588	31.02759888	47.928137	0	31.38544129	-7.377137745	8.64E-08	5.10E-06	TraesCS3D03G0234100	Chr3D	66848383	66849892	+	1402	-	TraesCS3D01G112700 && Q53MD3.1 RecName: Full=Putative serpin-Z5; AltName: Full=OrysaZ5 && PF00079:Serpin (serine protease inhibitor) && PF00079:Serpin (serine protease inhibitor)	Serpin
TraesCS5A03G0452800	529.0200337	525.0009167	1095.636868	3005.245662	2893.840722	1905.369522	716.5526061	2601.485302	-1.859821109	8.75E-08	5.15E-06	TraesCS5A03G0452800	Chr5A	358154470	358156113	-	1420	-	TraesCS5A01G168200 && Q93XW5.1 RecName: Full=Nitrile-specifier protein 5; Short=AtNSP5 && PF13415:Galactose oxidase, central domain|PF13418:Galactose oxidase, central domain|PF01344:Kelch motif && PF13415:Galactose oxidase, central domain|PF13418:Galactose oxidase, central domain|PF01344:Kelch motif	Kelch_1
TraesCS7D03G0035800	135.1940086	247.1926562	254.9350439	764.5001609	521.2636611	885.3140778	212.4405696	723.6926333	-1.769305207	8.83E-08	5.20E-06	TraesCS7D03G0035800	Chr7D	7530208	7532630	+	1777	-	TraesCS7D01G016300 && A7PZL3.1 RecName: Full=Probable polygalacturonase; Short=PG; AltName: Full=Pectinase && PF00295:Glycosyl hydrolases family 28 && PF00295:Glycosyl hydrolases family 28	-
TraesCS5D03G0418800	630.9053735	658.8024462	1242.56508	3159.039846	2955.89592	2189.321126	844.0909666	2768.085631	-1.71311803	8.89E-08	5.22E-06	TraesCS5D03G0418800	Chr5D	272067432	272069065	-	1409	-	TraesCS5D01G172400 && Q93XW5.1 RecName: Full=Nitrile-specifier protein 5; Short=AtNSP5 && PF01344:Kelch motif|PF13418:Galactose oxidase, central domain && PF01344:Kelch motif|PF13418:Galactose oxidase, central domain	Kelch_1
TraesCS7D03G1172600	6.857667103	4.535645069	0.973034519	47.39006846	45.50714502	45.21522359	4.122115563	46.03747902	-3.487110761	9.02E-08	5.30E-06	TraesCS7D03G1172600	Chr7D	605557197	605558319	-	1071	-	TraesCS7D01G496400 && C0LGT6.1 RecName: Full=LRR receptor-like serine/threonine-protein kinase EFR; AltName: Full=Elongation factor Tu receptor; Short=EF-Tu receptor; Flags: Precursor && PF13855:Leucine rich repeat|PF08263:Leucine rich repeat N-terminal domain && PF13855:Leucine rich repeat|PF08263:Leucine rich repeat N-terminal domain	LRRNT_2
TraesCS2B03G0559900LC	4.898333645	2.267822534	20.43372489	90.30937574	76.53474389	111.22945	9.199960356	92.69118988	-3.314075408	9.18E-08	5.38E-06	TraesCS2B03G0559900LC	Chr2B	239564784	239564999	-	216	-	TraesCS2B01G317400LC && - && PF12609:Wound-induced protein && PF12609:Wound-induced protein	-
TraesCS2B03G1387900	17.63400112	7.93737887	19.46069037	98.35674585	71.36347742	75.05727115	15.01069012	81.59249814	-2.430288891	9.20E-08	5.39E-06	TraesCS2B03G1387900	Chr2B	757038226	757038351	+	126	-	TraesCS2B01G552700 && - && - && -	-
TraesCS6D03G0775000	1611.551769	1828.998874	2276.900773	5759.234546	3747.099691	5208.793757	1905.817139	4905.042665	-1.363883995	9.37E-08	5.47E-06	TraesCS6D03G0775000	Chr6D	457583753	457587748	-	2997	-	TraesCS6D01G334000 && Q9ZV48.1 RecName: Full=Probable alpha,alpha-trehalose-phosphate synthase [UDP-forming] 11; AltName: Full=Trehalose-6-phosphate synthase 11; Short=AtTPS11 && PF02358:Trehalose-phosphatase|PF00982:Glycosyltransferase family 20 && PF02358:Trehalose-phosphatase|PF00982:Glycosyltransferase family 20	-
TraesCS5D03G0905800	22.53233477	18.14258027	36.9753117	87.62691903	154.1037411	122.9854082	25.88340892	121.5720228	-2.224060389	1.02E-07	5.86E-06	TraesCS5D03G0905800	Chr5D	475822693	475825989	+	1760	-	TraesCS5D01G408300 && Q9LMJ3.2 RecName: Full=GDSL esterase/lipase At1g06990; AltName: Full=Extracellular lipase At1g06990; Flags: Precursor && PF00657:GDSL-like Lipase/Acylhydrolase && PF00657:GDSL-like Lipase/Acylhydrolase	Lipase_GDSL
TraesCS2A03G0325400	113.6413406	142.8728197	423.2700156	1472.668731	992.883164	1130.38059	226.5947253	1198.644162	-2.402393044	1.04E-07	5.98E-06	TraesCS2A03G0325400	Chr2A	110181456	110182281	+	491	-	TraesCS2A01G158600 && P08626.1 RecName: Full=Subtilisin-chymotrypsin inhibitor-2B; Short=CI-2B && PF00280:Potato inhibitor I family && PF00280:Potato inhibitor I family	-
TraesCS5A03G1001400	29.39000187	39.68689435	37.94834622	113.5573338	128.2474087	115.7509724	35.67508081	119.1852383	-1.742149934	1.05E-07	6.02E-06	TraesCS5A03G1001400	Chr5A	610135094	610136818	-	1603	-	TraesCS5A01G422000 && Q8H5D4.1 RecName: Full=Patatin-like protein 3; Short=OsPLP3 >B8B7E7.1 RecName: Full=Patatin-like protein 3 && PF01734:Patatin-like phospholipase && PF01734:Patatin-like phospholipase	-
TraesCS4B03G0080500	0	0	1.946069037	33.97778493	56.88393127	51.54535489	0.648689679	47.4690237	-6.126424907	1.06E-07	6.08E-06	TraesCS4B03G0080500	Chr4B	29124021	29125052	-	1032	-	TraesCS4B01G036700 && - && PF14861:Plant antimicrobial peptide && PF14861:Plant antimicrobial peptide	-
TraesCS2B03G0714900	60.7393372	83.90943377	142.0630397	264.6690616	421.9753447	481.9942834	95.57060356	389.5462299	-2.025968954	1.07E-07	6.15E-06	TraesCS2B03G0714900	Chr2B	388897499	388898395	+	897	-	TraesCS2B01G275500 && - && - && -	-
TraesCS7D03G1189700	8.817000561	20.41040281	32.11013911	108.1924204	127.2131554	100.3777964	20.44584749	111.9277907	-2.451543381	1.08E-07	6.18E-06	TraesCS7D03G1189700	Chr7D	610508799	610509717	+	919	-	TraesCS7D01G503000 && Q9LH82.1 RecName: Full=AAA-ATPase At3g28540 && PF00004:ATPase family associated with various cellular activities (AAA) && PF00004:ATPase family associated with various cellular activities (AAA)	AAA
TraesCS3D03G1094500	0.979666729	0	2.919103556	43.81345952	52.74691809	26.22482968	1.299590095	40.92840243	-4.919807907	1.08E-07	6.18E-06	TraesCS3D03G1094500	Chr3D	590186995	590190900	-	1043	-	TraesCS3D01G495600 && Q9M1K1.1 RecName: Full=Transcription factor ORG2; AltName: Full=Basic helix-loop-helix protein 38; Short=AtbHLH38; Short=bHLH 38; AltName: Full=OBP3-responsive gene 2; AltName: Full=Transcription factor EN 8; AltName: Full=bHLH transcription factor bHLH038 && PF00010:Helix-loop-helix DNA-binding domain && PF00010:Helix-loop-helix DNA-binding domain	HLH
TraesCS3A03G1228600	216.5063471	315.2273323	480.6790522	1142.726556	902.9031273	1463.164635	337.4709105	1169.598106	-1.793105206	1.08E-07	6.18E-06	TraesCS3A03G1228600	Chr3A	739202081	739205879	-	1176	-	- && Q8S9Z2.1 RecName: Full=UDP-D-apiose/UDP-D-xylose synthase && PF01370:NAD dependent epimerase/dehydratase family && PF01370:NAD dependent epimerase/dehydratase family	Epimerase
TraesCS5B03G0578200LC	4.898333645	3.401733801	5.838207111	57.22574304	36.19886536	41.5980057	4.712758186	45.00753803	-3.24540937	1.13E-07	6.45E-06	TraesCS5B03G0578200LC	Chr5B	396853611	396854527	+	801	-	TraesCS5B01G357900LC && - && - && -	-
TraesCS5D03G0226900	216.5063471	247.1926562	269.5305616	485.5246636	689.8469483	797.596544	244.409855	657.656052	-1.427940606	1.19E-07	6.72E-06	TraesCS5D03G0226900	Chr5D	105151661	105152920	+	1043	-	TraesCS5D01G095600 && Q4JL76.1 RecName: Full=Myb-related protein MYBAS2 && PF00249:Myb-like DNA-binding domain && PF00249:Myb-like DNA-binding domain	Myb_DNA-binding
TraesCS5D03G1029900	158.7060101	224.5144309	351.2654612	799.3720981	864.6357553	699.9316611	244.8286341	787.9798382	-1.685869113	1.23E-07	6.95E-06	TraesCS5D03G1029900	Chr5D	511904814	511909681	+	2498	-	TraesCS5D01G466100 && Q84P17.1 RecName: Full=Probable acyl-activating enzyme 18, peroxisomal && PF00501:AMP-binding enzyme && PF00501:AMP-binding enzyme	AMP-binding
TraesCS2B03G0586900	28.41033514	11.33911267	5.838207111	96.56844138	122.0418889	94.04766506	15.19588497	104.2193318	-2.772497792	1.26E-07	7.08E-06	TraesCS2B03G0586900	Chr2B	255307767	255311351	-	2164	-	- && O65479.2 RecName: Full=Putative cysteine-rich receptor-like protein kinase 20; Short=Cysteine-rich RLK20; Flags: Precursor && PF07714:Protein tyrosine kinase|PF01657:Salt stress response/antifungal && PF07714:Protein tyrosine kinase|PF01657:Salt stress response/antifungal	Pkinase_Tyr
TraesCS2B03G0584700	2.939000187	30.61560421	23.35282844	126.9696174	278.2141366	126.602626	18.96914428	177.2621267	-3.231303748	1.31E-07	7.32E-06	TraesCS2B03G0584700	Chr2B	253821980	253823450	-	1471	-	TraesCS2B01G242000 && - && - && -	-
TraesCS3D03G0500300	12.73566748	5.669556336	13.62248326	84.94446233	88.94578344	45.21522359	10.67590236	73.03515645	-2.759593254	1.35E-07	7.50E-06	TraesCS3D03G0500300	Chr3D	281702933	281705078	-	1156	-	TraesCS3D01G210800 && Q1XDL3.1 RecName: Full=Uncharacterized protein ycf36 && PF06799:Protein of unknown function (DUF1230) && PF06799:Protein of unknown function (DUF1230)	-
TraesCS1A03G0542500	26.45100168	95.24854644	73.95062341	343.3544583	255.4605641	312.8893472	65.21672384	303.9014565	-2.224401245	1.37E-07	7.63E-06	TraesCS1A03G0542500	Chr1A	366949034	366950604	+	1143	-	TraesCS1A01G203700 && Q7XCK6.1 RecName: Full=Chitinase 8; AltName: Full=Class II chitinase a; Short=OsChia2a; AltName: Full=Pathogenesis related (PR)-3 chitinase 8; Flags: Precursor && PF00182:Chitinase class I && PF00182:Chitinase class I	-
TraesCS3D03G0861500	59.75967047	96.38245771	71.03151985	223.5380588	297.8649492	199.8512882	75.72454934	240.4180987	-1.669248808	1.38E-07	7.65E-06	TraesCS3D03G0861500	Chr3D	505628932	505632754	+	2305	-	- && Q9ZW75.1 RecName: Full=Probable methyltransferase PMT19 && PF03141:Putative S-adenosyl-L-methionine-dependent methyltransferase && PF03141:Putative S-adenosyl-L-methionine-dependent methyltransferase	-
TraesCS7D03G0596400LC	0.979666729	2.267822534	0	42.91930728	33.09610547	37.98078781	1.082496421	37.99873352	-5.202011868	1.42E-07	7.85E-06	TraesCS7D03G0596400LC	Chr7D	246562617	246562949	+	333	-	TraesCS7D01G331500LC && - && - && -	-
TraesCS2B03G1222000	654.417375	560.152166	799.8343742	1405.607313	1550.345691	1597.001697	671.4679717	1517.651567	-1.175892381	1.42E-07	7.85E-06	TraesCS2B03G1222000	Chr2B	689605516	689608683	+	2029	-	TraesCS2B01G484200 && Q9FKJ0.1 RecName: Full=F-box/kelch-repeat protein At5g60570 && PF01344:Kelch motif && PF01344:Kelch motif	Kelch_1
TraesCS5D03G0497500	11.75600075	23.81213661	12.64944874	71.5321788	72.39773071	118.4638858	16.0725287	87.46459844	-2.457204047	1.42E-07	7.86E-06	TraesCS5D03G0497500	Chr5D	323847919	323850553	-	1984	-	TraesCS5D01G211800 && Q9ZW95.1 RecName: Full=Cytokinin hydroxylase; AltName: Full=Cytochrome P450 35A2 && PF00067:Cytochrome P450 && PF00067:Cytochrome P450	p450
TraesCS5B03G0579200LC	459.4636959	582.8303913	1030.443555	1913.485783	2238.124132	3120.754732	690.9125474	2424.121549	-1.810684303	1.46E-07	8.08E-06	TraesCS5B03G0579200LC	Chr5B	397026827	397027828	+	1002	-	TraesCS5B01G358800LC && - && - && -	-
TraesCS5D03G0225000	111.6820071	125.8641507	336.6699434	921.8709543	743.6281197	876.2710331	191.4053671	847.2567024	-2.145062846	1.47E-07	8.12E-06	TraesCS5D03G0225000	Chr5D	104038877	104039771	-	895	-	TraesCS5D01G094300 && - && - && -	-
TraesCS5A03G0925300	0	0	0	38.44854611	15.51379944	29.84204757	0	27.9347977	-7.21206271	1.50E-07	8.24E-06	TraesCS5A03G0925300	Chr5A	585470868	585471398	-	531	-	TraesCS5A01G385800 && Q9C523.1 RecName: Full=Dirigent protein 19; Short=AtDIR19; Flags: Precursor && PF03018:Dirigent-like protein && PF03018:Dirigent-like protein	-
TraesCS1B03G1136300	4.898333645	22.67822534	14.59551778	77.79124445	81.70601037	112.1337545	14.05735892	90.54366977	-2.702084368	1.56E-07	8.51E-06	TraesCS1B03G1136300	Chr1B	652652369	652652635	+	267	-	TraesCS1B01G421600 && - && - && -	-
TraesCS7A03G0109700	141.072009	85.04334503	150.8203504	350.5076761	342.3378409	396.9896631	125.6452348	363.2783934	-1.528853063	1.58E-07	8.62E-06	TraesCS7A03G0109700	Chr7A	23894161	23895254	-	994	-	TraesCS7A01G049400 && Q9FUS9.1 RecName: Full=Glutathione S-transferase U18; Short=AtGSTU18; AltName: Full=GST class-tau member 18; AltName: Full=Glutathione S-transferase 29 && PF13417:Glutathione S-transferase, N-terminal domain|PF14497:Glutathione S-transferase, C-terminal domain && PF13417:Glutathione S-transferase, N-terminal domain|PF14497:Glutathione S-transferase, C-terminal domain	-
TraesCS5D03G0161700LC	85.23100542	115.6589492	175.1462133	366.6024164	375.4339464	587.7979066	125.3453893	443.2780898	-1.821919144	1.59E-07	8.66E-06	TraesCS5D03G0161700LC	Chr5D	61983206	61983706	-	366	-	TraesCS5D01G095800LC && - && - && -	-
TraesCS5A03G0196500	25.47133495	74.83814363	162.4967646	601.7644542	471.6195029	571.5204261	87.60208106	548.3014611	-2.645211451	1.67E-07	9.07E-06	TraesCS5A03G0196500	Chr5A	96419449	96420445	+	997	-	TraesCS5A01G077500 && - && - && -	-
TraesCS4D03G0245100	90.12933907	153.0780211	214.0675941	505.1960128	648.4768165	449.4393224	152.4249847	534.3707172	-1.809365276	1.70E-07	9.17E-06	TraesCS4D03G0245100	Chr4D	106268826	106271064	+	1285	-	TraesCS4D01G122400 && P83304.1 RecName: Full=Mannose/glucose-specific lectin && PF01419:Jacalin-like lectin domain && PF01419:Jacalin-like lectin domain	-
TraesCS2B03G1071400	15.67466766	21.54431408	16.54158682	97.46259362	116.8706224	56.97118172	17.92018952	90.43479926	-2.338665363	1.71E-07	9.21E-06	TraesCS2B03G1071400	Chr2B	611179941	611181936	+	1792	-	TraesCS2B01G420600 && O23086.2 RecName: Full=Aluminum-activated malate transporter 10; Short=AtALMT10 && PF11744:Aluminium activated malate transporter && PF11744:Aluminium activated malate transporter	-
TraesCS6A03G0152600	128.3363415	81.64161123	74.92365793	264.6690616	276.14563	302.0376935	94.96720355	280.950795	-1.563376973	1.72E-07	9.29E-06	TraesCS6A03G0152600	Chr6A	39504452	39507374	+	1115	-	TraesCS6A01G068300 && Q84MC1.1 RecName: Full=Gamma-glutamylcyclotransferase 2-2; Short=AtGGCT2;2; AltName: Full=Gamma-glutamyl cyclotransferase 2;2 && PF04752:ChaC-like protein && PF04752:ChaC-like protein	ChaC
TraesCS5A03G0043700	41.14600262	117.9267718	69.08545082	450.6527265	344.4063475	232.4062492	76.05274174	342.4884411	-2.175156315	1.75E-07	9.42E-06	TraesCS5A03G0043700	Chr5A	16141514	16142455	-	942	-	TraesCS5A01G017900 && P81370.2 RecName: Full=Thaumatin-like protein; AltName: Allergen=Act d 2; Flags: Precursor && PF00314:Thaumatin family && PF00314:Thaumatin family	Thaumatin
TraesCS2D03G0971800	21.55266804	21.54431408	54.48993304	120.7105517	169.6175405	186.2867212	32.52897172	158.8716045	-2.282327863	1.84E-07	9.82E-06	TraesCS2D03G0971800	Chr2D	546363396	546364884	-	1396	-	TraesCS2D01G431400 && - && PF06830:Root cap && PF06830:Root cap	-
TraesCS7B03G0355200LC	13.71533421	15.87475774	28.21800104	117.1339428	87.91153015	75.96157562	19.26936433	93.66901619	-2.277064362	1.85E-07	9.87E-06	TraesCS7B03G0355200LC	Chr7B	170864287	170867759	-	838	-	TraesCS7B01G206600LC && - && - && -	-
TraesCS6A03G0011900	143.0313424	164.4171337	312.3440805	947.8013691	608.140938	661.0465688	206.5975189	738.996292	-1.83805093	1.86E-07	9.92E-06	TraesCS6A03G0011900	Chr6A	2793785	2794712	-	843	-	TraesCS6A01G005900 && - && PF00581:Rhodanese-like domain && PF00581:Rhodanese-like domain	Rhodanese
novel.4101	0.979666729	0	0	35.7660894	49.6441582	34.36356992	0.326555576	39.92460584	-6.760933087	1.87E-07	9.96E-06	-	Chr5A	510013772	510014945	+	409	-	- && - && -	-
TraesCS7B03G0658800	0	0	0	42.02515505	7.239773071	56.06687725	0	35.11060179	-7.54182966	1.91E-07	1.01E-05	TraesCS7B03G0658800	Chr7B	444102257	444102583	+	327	-	TraesCS7B01G234900 && - && - && -	-
TraesCS7B03G0644600	0	0	0	36.66024164	31.02759888	14.46887155	0	27.38557069	-7.179988792	1.93E-07	1.03E-05	TraesCS7B03G0644600	Chr7B	432849412	432852550	+	1895	-	TraesCS7B01G227900 && Q0D7E4.1 RecName: Full=Metal transporter Nramp1; Short=OsNramp1 && PF01566:Natural resistance-associated macrophage protein && PF01566:Natural resistance-associated macrophage protein	-
TraesCS2D03G1254600	43.10533608	43.08862815	52.543864	244.9977124	139.6241949	132.9327573	46.24594274	172.5182216	-1.899143786	1.99E-07	1.05E-05	TraesCS2D03G1254600	Chr2D	637554069	637554721	-	653	-	TraesCS2D01G562100 && - && PF01477:PLAT/LH2 domain && PF01477:PLAT/LH2 domain	-
TraesCS3A03G1239000	53.8816701	30.61560421	38.92138074	101.9333548	215.1246855	254.1095565	41.13955168	190.389199	-2.206672965	2.00E-07	1.06E-05	TraesCS3A03G1239000	Chr3A	741377562	741379629	-	956	-	TraesCS3A01G525100 && Q5JME8.1 RecName: Full=Protein DEHYDRATION-INDUCED 19 homolog 5; AltName: Full=OsDi19-5 && PF14571:Stress-induced protein Di19, C-terminal|PF05605:Drought induced 19 protein (Di19), zinc-binding && PF14571:Stress-induced protein Di19, C-terminal|PF05605:Drought induced 19 protein (Di19), zinc-binding	-
TraesCS7B03G0001300LC	98.94633963	36.28516055	56.43600208	244.1035602	217.1931921	402.4154899	63.88916742	287.9040807	-2.168648847	2.01E-07	1.06E-05	TraesCS7B03G0001300LC	Chr7B	127698	128965	+	1268	-	TraesCS7B01G000800LC && Q8LPB4.1 RecName: Full=Phytosulfokine receptor 1; Short=DcPSKR1; AltName: Full=Phytosulfokine LRR receptor kinase 1; Flags: Precursor && - && -	-
TraesCS2D03G0686800LC	38.20700243	61.23120842	89.51917571	236.05619	215.1246855	217.0330732	62.98579552	222.7379829	-1.821808562	2.03E-07	1.07E-05	TraesCS2D03G0686800LC	Chr2D	381849497	381849947	+	352	-	- && - && - && -	-
TraesCS3B03G1053700	5.878000374	11.33911267	20.43372489	75.10878774	68.26071753	83.1960114	12.55027931	75.52183889	-2.586336113	2.04E-07	1.07E-05	TraesCS3B03G1053700	Chr3B	681360052	681366418	+	2790	-	TraesCS3B01G427300 && Q5YGP8.1 RecName: Full=AP2-like ethylene-responsive transcription factor PLT1; AltName: Full=Protein AINTEGUMENTA-LIKE 3; AltName: Full=Protein PLETHORA 1 && PF00847:AP2 domain && PF00847:AP2 domain	AP2
TraesCS7D03G0378000	75.43433813	73.70423236	87.57310667	202.9725574	189.2683531	231.5019448	78.90389239	207.9142851	-1.397204287	2.05E-07	1.08E-05	TraesCS7D03G0378000	Chr7D	119579471	119583123	-	2920	-	TraesCS7D01G167000 && Q9LYG9.1 RecName: Full=Mechanosensitive ion channel protein 10; AltName: Full=Mechanosensitive channel of small conductance-like 10; AltName: Full=MscS-Like protein 10; Short=AtMSL10 && PF00924:Mechanosensitive ion channel && PF00924:Mechanosensitive ion channel	-
TraesCS3B03G0683500	135.1940086	190.4970929	362.9418754	737.6755939	1065.280895	812.0654156	229.5443256	871.6739681	-1.924220559	2.14E-07	1.12E-05	TraesCS3B03G0683500	Chr3B	434389040	434390773	+	1611	-	TraesCS3B01G262500 && - && - && -	-
TraesCS4B03G0339100LC	15.67466766	17.00866901	24.32586296	90.30937574	67.22646423	91.33475164	19.00306654	82.95686387	-2.124451425	2.15E-07	1.12E-05	TraesCS4B03G0339100LC	Chr4B	196707397	196709979	+	2239	-	TraesCS4B01G192900LC && - && PF14223:gag-polypeptide of LTR copia-type|PF13976:GAG-pre-integrase domain && PF14223:gag-polypeptide of LTR copia-type|PF13976:GAG-pre-integrase domain	-
TraesCS6B03G0444000LC	48.00366972	44.22253942	50.59779496	162.7357068	173.7545537	116.6552769	47.60800137	151.0485124	-1.663461822	2.21E-07	1.15E-05	TraesCS6B03G0444000LC	Chr6B	194848854	194849779	+	926	-	TraesCS6B01G267700LC && Q39266.1 RecName: Full=Zinc finger protein 7 && - && -	-
TraesCS6A03G0954500	31.34933533	21.54431408	30.16407007	98.35674585	106.5280895	94.04766506	27.68590649	99.6441668	-1.841438783	2.21E-07	1.15E-05	TraesCS6A03G0954500	Chr6A	600769616	600771056	-	1344	-	TraesCS6A01G375800 && Q93VK0.2 RecName: Full=Phosphoenolpyruvate carboxylase kinase 2; Short=AtPPCK2 && PF00069:Protein kinase domain && PF00069:Protein kinase domain	Pkinase
TraesCS6D03G0709300	211.6080135	230.1839872	304.5598043	715.321788	645.3740566	525.4008981	248.783935	628.6989142	-1.336934612	2.23E-07	1.16E-05	TraesCS6D03G0709300	Chr6D	433204743	433205746	+	913	-	TraesCS6D01G303200 && Q9FGT8.1 RecName: Full=Temperature-induced lipocalin-1; Short=AtTIL1 && PF08212:Lipocalin-like domain && PF08212:Lipocalin-like domain	Lipocalin_2
TraesCS7B03G1202500	24.49166823	37.41907182	36.00227719	129.6520741	92.04854333	178.1479809	32.63767241	133.2828661	-2.033910482	2.26E-07	1.17E-05	TraesCS7B03G1202500	Chr7B	719083590	719084399	+	810	-	TraesCS7B01G445600 && Q9FYB5.2 RecName: Full=Chaperone protein dnaJ 11, chloroplastic; Short=AtDjC11; Short=AtJ11; Flags: Precursor && PF00226:DnaJ domain && PF00226:DnaJ domain	DnaJ
TraesCS2A03G1244900	119.5193409	54.42774082	106.0607625	438.1345952	234.7754982	423.2144928	93.33594809	365.374862	-1.96643474	2.29E-07	1.18E-05	TraesCS2A03G1244900	Chr2A	755790096	755791012	+	659	-	- && O03982.1 RecName: Full=Heavy metal-associated isoprenylated plant protein 39; Short=AtHIP39; Flags: Precursor && PF00403:Heavy-metal-associated domain && PF00403:Heavy-metal-associated domain	HMA
TraesCS7B03G0275800LC	31.34933533	27.21387041	54.48993304	172.5713814	142.7269548	122.0811037	37.68437959	145.7931466	-1.946933893	2.31E-07	1.19E-05	TraesCS7B03G0275800LC	Chr7B	124025558	124028978	+	1236	-	TraesCS7B01G168900LC && Q05968.1 RecName: Full=Pathogenesis-related protein 1; Flags: Precursor && PF00188:Cysteine-rich secretory protein family && PF00188:Cysteine-rich secretory protein family	SCP
TraesCS6A03G0719000	30.3696686	41.95471688	18.48765585	142.1702054	93.08279663	171.8178496	30.27068045	135.6902839	-2.172583271	2.33E-07	1.20E-05	TraesCS6A03G0719000	Chr6A	497457262	497459906	-	2141	-	TraesCS6A01G268500 && P46032.1 RecName: Full=Protein NRT1/ PTR FAMILY 8.3; Short=AtNPF8.3; AltName: Full=Histidine-transporting protein; AltName: Full=Peptide transporter PTR2 && PF00854:POT family && PF00854:POT family	-
TraesCS7B03G0817300	7.837333832	12.47302394	47.67869141	151.1117277	161.3435142	188.9996346	22.66301639	167.1516255	-2.87620709	2.44E-07	1.25E-05	TraesCS7B03G0817300	Chr7B	550581506	550582623	+	926	-	TraesCS7B01G304600 && - && - && -	-
TraesCS2B03G1303400	0	0	0	22.35380588	17.58230603	37.07648334	0	25.67086508	-7.089254089	2.56E-07	1.31E-05	TraesCS2B03G1303400	Chr2B	722240759	722242374	+	1616	-	TraesCS2B01G518900 && A9ZPJ6.1 RecName: Full=Agmatine coumaroyltransferase-1 && PF02458:Transferase family && PF02458:Transferase family	-
TraesCS3D03G1192100	1290.221082	992.1723587	1280.513426	2338.208095	3127.581967	2562.798873	1187.635622	2676.196311	-1.171701268	2.67E-07	1.36E-05	TraesCS3D03G1192100	Chr3D	615991307	615992940	-	1481	-	TraesCS3D01G540600 && Q4JL76.1 RecName: Full=Myb-related protein MYBAS2 && PF00249:Myb-like DNA-binding domain && PF00249:Myb-like DNA-binding domain	Myb_DNA-binding
TraesCS3A03G0851200	5.878000374	17.00866901	38.92138074	134.1228353	135.4871818	143.784411	20.60268337	137.7981427	-2.738327857	2.69E-07	1.37E-05	TraesCS3A03G0851200	Chr3A	606365962	606366717	-	756	-	TraesCS3A01G357800 && Q41350.1 RecName: Full=Osmotin-like protein; Flags: Precursor && PF00314:Thaumatin family && PF00314:Thaumatin family	Thaumatin
TraesCS3D03G0720300	20.57300131	13.60693521	26.271932	92.99183244	85.84302356	77.77018457	20.15062284	85.53501352	-2.076914311	2.74E-07	1.39E-05	TraesCS3D03G0720300	Chr3D	432968474	432973139	-	1926	-	TraesCS3D01G318100 && - && PF01925:Sulfite exporter TauE/SafE && PF01925:Sulfite exporter TauE/SafE	-
TraesCS5D03G0073400	16.65433439	45.35645069	110.9259351	315.635739	320.6185217	552.5300322	57.6455734	396.261431	-2.779825519	2.82E-07	1.42E-05	TraesCS5D03G0073400	Chr5D	27783058	27786966	+	2363	-	TraesCS5D01G029400 && - && PF04577:Protein of unknown function (DUF563) && PF04577:Protein of unknown function (DUF563)	-
TraesCS2B03G1154700	0	1.133911267	0	29.50702376	33.09610547	55.16257277	0.377970422	39.255234	-6.73913934	2.86E-07	1.44E-05	TraesCS2B03G1154700	Chr2B	657569050	657569598	-	549	-	TraesCS2B01G455000 && Q7XTL7.3 RecName: Full=Vacuolar iron transporter homolog 5; AltName: Full=Protein NODULIN-LIKE 5 && PF01988:VIT family && PF01988:VIT family	DUF125
TraesCS6D03G0867700	41.14600262	32.88342675	15.5685523	133.228683	103.4253296	255.9181655	29.86599389	164.190726	-2.46135798	2.87E-07	1.44E-05	TraesCS6D03G0867700	Chr6D	480701587	480702609	-	1023	-	TraesCS6D01G376700 && - && - && -	-
TraesCS2A03G1144800	3.918666916	0	0.973034519	40.23685058	34.13035876	34.36356992	1.630567145	36.24359309	-4.42560448	2.89E-07	1.45E-05	TraesCS2A03G1144800	Chr2A	727475204	727476703	+	1500	-	TraesCS2A01G490000 && A9ZPJ7.1 RecName: Full=Agmatine coumaroyltransferase-2 && PF02458:Transferase family && PF02458:Transferase family	-
TraesCS3B03G1106700LC	43.10533608	24.94604788	10.7033797	122.4988562	157.206501	132.0284529	26.25158789	137.2446033	-2.385393787	2.91E-07	1.46E-05	TraesCS3B03G1106700LC	Chr3B	702599354	702600067	+	423	-	TraesCS3B01G651800LC && - && - && -	-
TraesCS1B03G0880700	107.7633402	102.052014	81.73489956	267.3515183	229.6042317	241.4492939	97.18341793	246.1350146	-1.341892097	2.97E-07	1.49E-05	TraesCS1B03G0880700	Chr1B	552381945	552383752	+	1394	-	TraesCS1B01G321600 && - && PF07837:Formiminotransferase domain, N-terminal subdomain && PF07837:Formiminotransferase domain, N-terminal subdomain	-
TraesCS2D03G0950300	173.401011	277.8082604	509.8700877	1122.161055	1385.899416	1104.15576	320.3597864	1204.072077	-1.909713724	2.97E-07	1.49E-05	TraesCS2D03G0950300	Chr2D	537331731	537332465	+	525	-	TraesCS2D01G420900 && Q05736.1 RecName: Full=Pathogenesis-related protein 1; Short=AOPR1 && PF00407:Pathogenesis-related protein Bet v I family && PF00407:Pathogenesis-related protein Bet v I family	-
TraesCS3D03G1163500	6.857667103	2.267822534	15.5685523	60.80235198	145.8297147	51.54535489	8.231347311	86.05914053	-3.366028783	3.06E-07	1.53E-05	TraesCS3D03G1163500	Chr3D	608710503	608711938	-	1337	-	TraesCS3D01G526000 && - && PF06830:Root cap && PF06830:Root cap	-
TraesCS2A03G1145800LC	0	0	0	25.93041482	17.58230603	28.93774309	0	24.15015465	-7.001161896	3.11E-07	1.54E-05	TraesCS2A03G1145800LC	Chr2A	727716682	727717989	+	1308	-	TraesCS2A01G649000LC && A9ZPJ6.1 RecName: Full=Agmatine coumaroyltransferase-1 && PF02458:Transferase family && PF02458:Transferase family	-
TraesCS5A03G0981200	0	4.535645069	13.62248326	100.1450503	53.78117139	81.38740245	6.052709443	78.43787472	-3.688715947	3.13E-07	1.55E-05	TraesCS5A03G0981200	Chr5A	604265186	604266868	-	1274	-	TraesCS5A01G414500 && Q8L7W5.1 RecName: Full=Methylsterol monooxygenase 1-1; AltName: Full=Sterol 4-alpha-methyl-oxidase 1-1; Short=AtSMO1-1 && PF04116:Fatty acid hydroxylase superfamily && PF04116:Fatty acid hydroxylase superfamily	-
TraesCS7D03G1045000	2427.614154	2490.069143	4342.653056	8160.033297	7620.378284	10734.99838	3086.778784	8838.469988	-1.517629996	3.16E-07	1.57E-05	TraesCS7D03G1045000	Chr7D	562548588	562548927	+	340	-	TRIAE_CS42_7DL_TGACv1_605389_AA2006400%2Cnon-specific lipid transfer protein && - && PF14368:Probable lipid transfer && PF14368:Probable lipid transfer	-
TraesCS1A03G0045700	26.45100168	47.62427322	174.1731788	536.491341	574.0105792	568.8075127	82.74948457	559.769811	-2.756039703	3.29E-07	1.63E-05	TraesCS1A03G0045700	Chr1A	11349421	11350443	+	417	-	TraesCS1A01G020000 && - && - && -	-
TraesCS2A03G1033200	0	0	0	28.61287152	14.47954614	31.65065651	0	24.91435806	-7.046880928	3.42E-07	1.68E-05	TraesCS2A03G1033200	Chr2A	690357916	690358808	-	893	-	- && Q7XTL7.3 RecName: Full=Vacuolar iron transporter homolog 5; AltName: Full=Protein NODULIN-LIKE 5 && PF01988:VIT family && PF01988:VIT family	DUF125
TraesCS1A03G0378600	41.14600262	74.83814363	58.38207111	178.830447	167.5490339	191.712548	58.12207245	179.3640096	-1.630619632	3.46E-07	1.70E-05	TraesCS1A03G0378600	Chr1A	241744482	241745717	+	1236	-	TraesCS1A01G141500 && Q7M443.1 RecName: Full=Chitinase 2; AltName: Full=Tulip bulb chitinase-2; Short=TBC-2 && PF00704:Glycosyl hydrolases family 18 && PF00704:Glycosyl hydrolases family 18	-
TraesCS2B03G0821600	3.918666916	7.93737887	13.62248326	58.11989528	46.54139831	79.57879351	8.492843015	61.41336237	-2.852778214	3.46E-07	1.70E-05	TraesCS2B03G0821600	Chr2B	459227601	459228230	+	630	-	TraesCS2B01G315400 && Q6NQG7.1 RecName: Full=RING-H2 finger protein ATL78; AltName: Full=RING-type E3 ubiquitin transferase ATL78 && PF13639:Ring finger domain && PF13639:Ring finger domain	-
TraesCS3D03G0673000	5.878000374	5.669556336	0	57.22574304	27.92483899	85.90892481	3.84918557	57.01983561	-3.908689665	3.56E-07	1.74E-05	TraesCS3D03G0673000	Chr3D	403990696	403990932	-	237	-	TraesCS3D01G292800 && - && - && -	-
TraesCS5A03G0139200	7.837333832	12.47302394	56.43600208	167.206468	209.9534191	235.1191626	25.58211995	204.0930166	-2.989918404	3.78E-07	1.84E-05	TraesCS5A03G0139200	Chr5A	53700379	53700627	-	249	-	TraesCS5A01G055500 && - && - && -	-
TraesCS1A03G0957400	1.959333458	18.14258027	36.00227719	154.6883367	148.9324746	194.4254614	18.70139697	166.0154242	-3.149323602	3.79E-07	1.84E-05	TraesCS1A03G0957400	Chr1A	561911951	561912626	+	676	-	TraesCS1A01G393100 && - && - && -	-
TraesCS1B03G0128200	2468.760157	1833.534519	2992.081145	6386.929415	8526.384171	5066.817955	2431.458607	6660.043847	-1.453533007	3.80E-07	1.84E-05	TraesCS1B03G0128200	Chr1B	41774524	41775843	+	1123	-	TraesCS1B01G055200 && Q4JL76.1 RecName: Full=Myb-related protein MYBAS2 && PF00249:Myb-like DNA-binding domain && PF00249:Myb-like DNA-binding domain	Myb_DNA-binding
TraesCS5A03G0742600	29.39000187	11.33911267	8.757310667	80.47370115	94.11704992	110.3251455	16.49547507	94.97196554	-2.519127302	3.84E-07	1.86E-05	TraesCS5A03G0742600	Chr5A	514565552	514567486	+	1834	-	TraesCS5A01G305100 && Q6X1C0.1 RecName: Full=Crocetin glucosyltransferase 2 && PF00201:UDP-glucoronosyl and UDP-glucosyl transferase && PF00201:UDP-glucoronosyl and UDP-glucosyl transferase	UDPGT
TraesCS1D03G0583100	78.37333832	34.01733801	82.70793408	278.9754973	193.4053663	264.0569057	65.03287014	245.4792565	-1.911863292	3.87E-07	1.87E-05	TraesCS1D03G0583100	Chr1D	330750111	330753969	-	1014	-	TraesCS1D01G238900 && Q5HHG4.1 RecName: Full=Probable nitronate monooxygenase; AltName: Full=Nitroalkane oxidase >Q2FZX9.1 RecName: Full=Probable nitronate monooxygenase; AltName: Full=Nitroalkane oxidase >Q2FIF3.1 RecName: Full=Probable nitronate monooxygenase; AltName: Full=Nitroalkane oxidase >A6QFD2.1 RecName: Full=Probable nitronate monooxygenase; AltName: Full=Nitroalkane oxidase >A8Z1H7.1 …	NPD
TraesCS7B03G1302100	81.31233851	85.04334503	98.27648637	216.3848409	264.7688437	204.3728106	88.2107233	228.5088317	-1.371713828	3.91E-07	1.89E-05	TraesCS7B03G1302100	Chr7B	753766685	753768549	+	1751	-	TraesCS7B01G482900 && Q66PF2.1 RecName: Full=Putative UDP-rhamnose:rhamnosyltransferase 1; Short=FaRT1; AltName: Full=Glycosyltransferase 4; Short=FaGT4 && PF00201:UDP-glucoronosyl and UDP-glucosyl transferase && PF00201:UDP-glucoronosyl and UDP-glucosyl transferase	UDPGT
TraesCS5B03G0418800	188.096012	700.7571631	332.7778053	2382.915706	1836.833853	1373.638493	407.2103268	1864.462684	-2.195898586	3.95E-07	1.90E-05	TraesCS5B03G0418800	Chr5B	284925543	284928954	+	2174	-	TraesCS5B01G152600 && P31752.2 RecName: Full=Asparagine synthetase [glutamine-hydrolyzing]; Short=AS && PF00733:Asparagine synthase|PF13537:Glutamine amidotransferase domain && PF00733:Asparagine synthase|PF13537:Glutamine amidotransferase domain	-
TraesCS5A03G1242000	40.16633589	29.48169295	114.8180732	408.6275714	405.427292	219.7459866	61.48870067	344.6002833	-2.482638635	3.95E-07	1.90E-05	TraesCS5A03G1242000	Chr5A	692038353	692053102	+	2040	-	- && Q7XUJ2.2 RecName: Full=Probable metal-nicotianamine transporter YSL9; AltName: Full=Protein YELLOW STRIPE LIKE 9; Short=OsYSL9 && PF03169:OPT oligopeptide transporter protein && PF03169:OPT oligopeptide transporter protein	OPT
TraesCS5B03G0483900	0	1.133911267	4.865172593	65.27311316	47.57565161	22.60761179	1.99969462	45.15212552	-4.475068597	4.04E-07	1.94E-05	TraesCS5B03G0483900	Chr5B	334382010	334382504	-	495	-	TraesCS5B01G181500 && P35792.1 RecName: Full=Pathogenesis-related protein PRB1-2; Flags: Precursor && PF00188:Cysteine-rich secretory protein family && PF00188:Cysteine-rich secretory protein family	SCP
TraesCS1A03G0908600	43.10533608	69.16858729	57.40903659	191.3485783	164.446274	152.8274557	56.56098666	169.5407694	-1.587726682	4.07E-07	1.95E-05	TraesCS1A03G0908600	Chr1A	551727748	551737100	+	4076	-	TraesCS1A01G374800 && Q8LPQ5.1 RecName: Full=Zinc finger protein BRUTUS; AltName: Full=Protein EMBRYO DEFECTIVE 2454 && PF05495:CHY zinc finger|PF14599:Zinc-ribbon|PF01814:Hemerythrin HHE cation binding domain|PF13639:Ring finger domain && PF05495:CHY zinc finger|PF14599:Zinc-ribbon|PF01814:Hemerythrin HHE cation binding domain|PF13639:Ring finger domain	zf-CHY
TraesCS4B03G0277600	19.59333458	5.669556336	31.13710459	117.1339428	106.5280895	104.8993187	18.7999985	109.5204503	-2.528758835	4.20E-07	2.01E-05	TraesCS4B03G0277600	Chr4B	144523646	144524980	-	1335	-	TraesCS4B01G120400 && Q2QYM3.1 RecName: Full=CBL-interacting protein kinase 14; AltName: Full=OsCIPK14 && PF00069:Protein kinase domain|PF03822:NAF domain && PF00069:Protein kinase domain|PF03822:NAF domain	Pkinase
TraesCS5B03G0020900LC	0	4.535645069	0.973034519	42.91930728	43.43863843	27.12913415	1.836226529	37.82902662	-4.438673462	4.24E-07	2.03E-05	TraesCS5B03G0020900LC	Chr5B	9551401	9555802	+	2891	-	TraesCS5B01G009700 && Q55874.1 RecName: Full=Uncharacterized protein sll0103 && PF14223:gag-polypeptide of LTR copia-type|PF14624:VWA / Hh protein intein-like|PF13519:von Willebrand factor type A domain|PF13961:Domain of unknown function (DUF4219) && PF14223:gag-polypeptide of LTR copia-type|PF14624:VWA / Hh protein intein-like|PF13519:von Willebrand factor type A domain|PF13961:Domain of unknown…	-
TraesCS6D03G0564500	172.4213443	225.6483422	230.6091809	499.8310994	582.2846056	433.1618419	209.5596225	505.0925156	-1.269297707	4.39E-07	2.09E-05	TraesCS6D03G0564500	Chr6D	345268937	345272859	+	1823	-	TraesCS6D01G230500 && Q75WV3.1 RecName: Full=Probable trehalose-phosphate phosphatase 1; Short=OsTPP1; AltName: Full=Trehalose 6-phosphate phosphatase && PF02358:Trehalose-phosphatase && PF02358:Trehalose-phosphatase	-
TraesCS4A03G0046400	0	0	0	29.50702376	20.68506592	18.99039391	0	23.06082786	-6.933523952	4.50E-07	2.14E-05	TraesCS4A03G0046400	Chr4A	17363558	17366818	-	1255	-	TraesCS4A01G025400 && Q0DHE3.3 RecName: Full=Zinc transporter 9; AltName: Full=ZRT/IRT-like protein 9; Short=OsZIP9; Flags: Precursor && PF02535:ZIP Zinc transporter && PF02535:ZIP Zinc transporter	-
TraesCS6D03G0636300	18.61366785	6.803467603	12.64944874	97.46259362	48.60990491	85.00462034	12.6888614	77.02570629	-2.592095036	4.62E-07	2.19E-05	TraesCS6D03G0636300	Chr6D	393789476	393790806	+	1229	-	TraesCS6D01G263600 && - && PF04720:PDDEXK-like family of unknown function && PF04720:PDDEXK-like family of unknown function	-
TraesCS4A03G0557500	61.71900393	40.82080562	35.02924267	143.9585098	142.7269548	291.1860399	45.85635074	192.6238349	-2.070059224	4.82E-07	2.27E-05	TraesCS4A03G0557500	Chr4A	502709959	502711245	-	1287	-	TraesCS4A01G210000 && - && - && -	-
TraesCS2A03G1251400	13.71533421	7.93737887	13.62248326	49.17837293	62.05519775	80.48309798	11.75839878	63.90555622	-2.432412231	4.82E-07	2.27E-05	TraesCS2A03G1251400	Chr2A	757319005	757323007	+	2158	-	TraesCS2A01G542800 && Q94CF0.1 RecName: Full=EH domain-containing protein 1; Short=AtEHD1 && PF16880:N-terminal EH-domain containing protein|PF00350:Dynamin family|PF12763:Cytoskeletal-regulatory complex EF hand && PF16880:N-terminal EH-domain containing protein|PF00350:Dynamin family|PF12763:Cytoskeletal-regulatory complex EF hand	-
TraesCS2D03G0716700	7.837333832	21.54431408	36.9753117	98.35674585	151.0009812	131.1241484	22.11898654	126.8272918	-2.517947177	4.88E-07	2.29E-05	TraesCS2D03G0716700	Chr2D	402304463	402309057	-	3218	-	TraesCS2D01G311300 && Q7XUW4.2 RecName: Full=Potassium channel KOR2; AltName: Full=K(+) outward-rectifying channel 2 && PF00520:Ion transport protein|PF13857:Ankyrin repeats (many copies)|PF12796:Ankyrin repeats (3 copies)|PF00027:Cyclic nucleotide-binding domain|PF00628:PHD-finger && PF00520:Ion transport protein|PF13857:Ankyrin repeats (many copies)|PF12796:Ankyrin repeats (3 copies)|PF00027:Cy…	Ion_trans
TraesCS5A03G1157000	121.4786744	144.0067309	96.33041734	297.7526943	294.7621893	301.1333891	120.6052742	297.8827576	-1.306907058	5.10E-07	2.38E-05	TraesCS5A03G1157000	Chr5A	663966446	663972945	-	2616	-	- && Q9LTD8.2 RecName: Full=DUF21 domain-containing protein At5g52790; AltName: Full=CBS domain-containing protein CBSDUF5 && PF01595:Domain of unknown function DUF21 && PF01595:Domain of unknown function DUF21	-
TraesCS3B03G0166500	5.878000374	6.803467603	20.43372489	87.62691903	98.25406311	51.54535489	11.03839762	79.14211234	-2.830709753	5.11E-07	2.38E-05	TraesCS3B03G0166500	Chr3B	53873175	53873387	-	213	-	TraesCS3B01G072400 && - && - && -	-
TraesCS5B03G1332200	15.67466766	2.267822534	17.51462133	76.89709221	79.63750378	85.00462034	11.81903718	80.51307211	-2.748349981	5.16E-07	2.41E-05	TraesCS5B03G1332200	Chr5B	702215484	702226722	-	1491	-	- && - && PF14365:Domain of unknown function (DUF4409)|PF03080:Domain of unknown function (DUF239) && PF14365:Domain of unknown function (DUF4409)|PF03080:Domain of unknown function (DUF239)	-
TraesCS7D03G0005300	6.857667103	4.535645069	9.730345185	41.13100281	42.40438513	74.15296668	7.041219119	52.56278487	-2.888808026	5.17E-07	2.41E-05	TraesCS7D03G0005300	Chr7D	1630150	1631499	-	972	-	TraesCS7D01G002200 && - && - && -	-
TraesCS3D03G0564300	0	0	1.946069037	37.55439387	34.13035876	43.40661464	0.648689679	38.36378909	-5.821684867	5.19E-07	2.41E-05	TraesCS3D03G0564300	Chr3D	333097446	333098708	+	1263	-	TraesCS3D01G239400 && P51614.1 RecName: Full=Acidic endochitinase; Flags: Precursor && PF00704:Glycosyl hydrolases family 18 && PF00704:Glycosyl hydrolases family 18	-
TraesCS2A03G0232500	2.939000187	4.535645069	1.946069037	43.81345952	21.71931921	57.87548619	3.140238098	41.13608831	-3.733839619	5.32E-07	2.47E-05	TraesCS2A03G0232500	Chr2A	68363160	68364414	-	981	-	TraesCS2A01G112600 && P9WFD0.1 RecName: Full=Universal stress protein MT2085 >P9WFD1.1 RecName: Full=Universal stress protein Rv2026c; Short=USP Rv2026c && PF00582:Universal stress protein family && PF00582:Universal stress protein family	Usp
TraesCS2D03G0421000	15.67466766	26.07995914	32.11013911	93.88598468	85.84302356	123.8897126	24.62158864	101.2062403	-2.04116473	5.38E-07	2.49E-05	TraesCS2D03G0421000	Chr2D	155227689	155229848	-	2160	-	TraesCS2D01G201100 && - && PF02458:Transferase family && PF02458:Transferase family	-
TraesCS3D03G1150200	206.7096798	47.62427322	96.33041734	644.6837615	637.1000303	431.353233	116.8881235	571.0456749	-2.28600207	5.61E-07	2.59E-05	TraesCS3D03G1150200	Chr3D	605827305	605830469	-	1694	-	TraesCS3D01G519600 && Q6ESZ9.1 RecName: Full=Serine decarboxylase 1 && PF00282:Pyridoxal-dependent decarboxylase conserved domain && PF00282:Pyridoxal-dependent decarboxylase conserved domain	-
TraesCS2A03G0325500	50.94266991	128.1319732	275.3687687	961.2136527	673.2988956	791.2664127	151.4811373	808.592987	-2.415819118	5.62E-07	2.59E-05	TraesCS2A03G0325500	Chr2A	110189972	110190892	+	516	-	TraesCS2A01G158700 && P01053.2 RecName: Full=Subtilisin-chymotrypsin inhibitor-2A; Short=CI-2A && PF00280:Potato inhibitor I family && PF00280:Potato inhibitor I family	-
TraesCS5B03G1161200	15.67466766	51.02600702	49.62476045	162.7357068	163.4120207	185.3824167	38.77514504	170.5100481	-2.140818286	5.64E-07	2.60E-05	TraesCS5B03G1161200	Chr5B	648388907	648390796	-	1697	-	TraesCS5B01G475300 && Q6VAA8.1 RecName: Full=UDP-glycosyltransferase 91D1 && PF00201:UDP-glucoronosyl and UDP-glucosyl transferase && PF00201:UDP-glucoronosyl and UDP-glucosyl transferase	UDPGT
TraesCS2A03G0312500	29.39000187	27.21387041	82.70793408	191.3485783	233.7412449	216.1287687	46.43726879	213.7395306	-2.197490972	5.65E-07	2.60E-05	TraesCS2A03G0312500	Chr2A	104490811	104492957	-	2147	-	TraesCS2A01G151800 && Q9LD90.1 RecName: Full=H/ACA ribonucleoprotein complex subunit 4; AltName: Full=CBF5 homolog; AltName: Full=Dyskerin; AltName: Full=Nopp-140-associated protein of 57 kDa homolog; Short=AtNAP57; AltName: Full=Nucleolar protein NAP57 homolog && PF01472:PUA domain|PF16198:tRNA pseudouridylate synthase B C-terminal domain|PF01509:TruB family pseudouridylate synthase (N terminal …	-
TraesCS4D03G0797500	63.67833739	553.3486984	240.3395261	2324.795811	1768.573136	1668.44175	285.7888539	1920.603566	-2.749667774	5.77E-07	2.65E-05	TraesCS4D03G0797500	Chr4D	499370867	499374667	+	2288	-	TraesCS4D01G343000 && Q5MAU8.1 RecName: Full=Probable inactive purple acid phosphatase 27; Flags: Precursor && PF16656:Purple acid Phosphatase, N-terminal domain|PF14008:Iron/zinc purple acid phosphatase-like protein C|PF00149:Calcineurin-like phosphoesterase && PF16656:Purple acid Phosphatase, N-terminal domain|PF14008:Iron/zinc purple acid phosphatase-like protein C|PF00149:Calcineurin-like pho…	Metallophos
TraesCS4A03G0521400	17.63400112	10.2052014	26.271932	102.827507	79.63750378	74.15296668	18.03704484	85.53932583	-2.235259474	5.81E-07	2.66E-05	TraesCS4A03G0521400	Chr4A	476080689	476083435	+	1995	-	TraesCS4A01G194800 && Q2QYM3.1 RecName: Full=CBL-interacting protein kinase 14; AltName: Full=OsCIPK14 && PF03822:NAF domain|PF00069:Protein kinase domain && PF03822:NAF domain|PF00069:Protein kinase domain	Pkinase
TraesCS6D03G0698600	21.55266804	46.49036195	71.03151985	217.2789931	161.3435142	222.4589	46.35818328	200.3604691	-2.111986252	5.84E-07	2.67E-05	TraesCS6D03G0698600	Chr6D	428884757	428885993	+	1237	-	TraesCS6D01G296400 && Q9ZPE7.1 RecName: Full=Protein EXORDIUM; Flags: Precursor && PF04674:Phosphate-induced protein 1 conserved region && PF04674:Phosphate-induced protein 1 conserved region	-
TraesCS5D03G0978900	442.8093615	411.60979	581.8746421	966.5785661	1122.164826	1114.103109	478.7645979	1067.6155	-1.15632563	5.89E-07	2.69E-05	TraesCS5D03G0978900	Chr5D	499584565	499587342	-	1588	-	TraesCS5D01G446300 && Q9SF40.1 RecName: Full=60S ribosomal protein L4-1; Short=L1 && PF00573:Ribosomal protein L4/L1 family|PF14374:60S ribosomal protein L4 C-terminal domain && PF00573:Ribosomal protein L4/L1 family|PF14374:60S ribosomal protein L4 C-terminal domain	-
TraesCS6B03G0295100	7.837333832	36.28516055	36.9753117	135.0169875	126.1789021	217.9373777	27.03260203	159.7110891	-2.567440224	5.92E-07	2.71E-05	TraesCS6B03G0295100	Chr6B	119220728	119224396	-	1682	-	TraesCS6B01G118600 && - && PF04577:Protein of unknown function (DUF563) && PF04577:Protein of unknown function (DUF563)	-
TraesCS3A03G1239800	23.5120015	30.61560421	30.16407007	93.88598468	84.80877026	141.9758021	28.09722526	106.8901857	-1.930694551	5.95E-07	2.72E-05	TraesCS3A03G1239800	Chr3A	741418065	741421017	+	2067	-	TraesCS3A01G525400 && Q9STK5.1 RecName: Full=Pentatricopeptide repeat-containing protein At3g48250, chloroplastic; Flags: Precursor && PF12854:PPR repeat && PF12854:PPR repeat	-
TraesCS4A03G0480500	1760.461112	1766.633754	2031.696075	3889.562222	4387.302481	3252.783185	1852.930314	3843.215963	-1.052371067	6.09E-07	2.78E-05	TraesCS4A03G0480500	Chr4A	445779266	445780039	+	591	-	TraesCS4A01G175600 && P43400.1 RecName: Full=Metallothionein-like protein 1; Short=MT-1 && PF01439:Metallothionein && PF01439:Metallothionein	-
TraesCS5B03G0189300	137.1533421	155.3458436	160.5506956	573.1515827	277.1798833	672.8025269	151.0166271	507.711331	-1.750101387	6.12E-07	2.79E-05	TraesCS5B03G0189300	Chr5B	92485786	92486106	+	321	-	<enter text here>%2CLipid transfer protein DIR1 && - && PF14368:Probable lipid transfer && PF14368:Probable lipid transfer	-
TraesCS1A03G0788400	8.817000561	11.33911267	17.51462133	90.30937574	51.71266479	62.39700855	12.55691152	68.13968303	-2.438559886	6.78E-07	3.07E-05	TraesCS1A03G0788400	Chr1A	510423874	510424564	-	691	-	19kDa seed storage globulin Glo-2%2Ccupin-1 domain && P29835.2 RecName: Full=19 kDa globulin; AltName: Full=Alpha-globulin; AltName: Allergen=Ory s 19kD; Flags: Precursor && - && -	-
TraesCSU03G0077000	36.24766897	62.36511969	161.5237301	339.7778493	486.0990491	518.1664623	86.71217291	448.0144536	-2.367542715	6.83E-07	3.09E-05	TraesCSU03G0077000	ChrUnknown	42857752	42858123	-	372	-	TraesCSU01G074200 && - && - && -	-
TraesCS3B03G1474400	213.5673469	233.585721	484.5711902	979.9908496	914.2799136	1132.189199	310.5747527	1008.819987	-1.698967292	6.86E-07	3.10E-05	TraesCS3B03G1474400	Chr3B	834692274	834696789	-	2002	-	TraesCS3B01G590000 && Q8S9Z2.1 RecName: Full=UDP-D-apiose/UDP-D-xylose synthase && PF01370:NAD dependent epimerase/dehydratase family && PF01370:NAD dependent epimerase/dehydratase family	Epimerase
TraesCS5A03G0924200	0.979666729	3.401733801	5.838207111	33.97778493	39.30162524	40.69370123	3.406535881	37.99103713	-3.477454481	6.90E-07	3.11E-05	TraesCS5A03G0924200	Chr5A	584847127	584849187	+	1882	-	TraesCS5A01G385400 && - && PF04862:Protein of unknown function (DUF642) && PF04862:Protein of unknown function (DUF642)	-
TraesCS5A03G0386300	42.12566935	41.95471688	95.35738282	211.0199275	199.6108861	274.9085594	59.81258968	228.5131243	-1.930632577	6.94E-07	3.12E-05	TraesCS5A03G0386300	Chr5A	309858283	309860077	-	1795	-	TraesCS5A01G137400 && Q9FMV7.1 RecName: Full=Cytochrome P450 94B1 && PF00067:Cytochrome P450 && PF00067:Cytochrome P450	p450
TraesCS2A03G0256000	51.92233664	70.30249856	140.1169707	321.8948046	303.0362157	334.5926545	87.44726862	319.8412249	-1.869221175	6.94E-07	3.12E-05	TraesCS2A03G0256000	Chr2A	77888169	77896901	-	3423	-	TraesCS2A01G123800 && Q69Q02.1 RecName: Full=4-alpha-glucanotransferase DPE2; AltName: Full=Amylomaltase; AltName: Full=Disproportionating enzyme; Short=D-enzyme; AltName: Full=Protein DISPROPORTIONATING ENZYME 2 && PF02446:4-alpha-glucanotransferase|PF00686:Starch binding domain && PF02446:4-alpha-glucanotransferase|PF00686:Starch binding domain	-
TraesCS3B03G0314800	0.979666729	18.14258027	27.24496652	112.6631816	164.446274	141.0714976	15.45573784	139.3936511	-3.174669628	6.98E-07	3.14E-05	TraesCS3B03G0314800	Chr3B	126460212	126462070	-	1859	-	TraesCS3B01G132200 && Q9FKU8.1 RecName: Full=Berberine bridge enzyme-like 26; Short=AtBBE-like 26; Flags: Precursor && PF01565:FAD binding domain|PF08031:Berberine and berberine like && PF01565:FAD binding domain|PF08031:Berberine and berberine like	FAD_binding_4
TraesCS2D03G0274300LC	132.2550084	78.23987743	88.54614119	270.033975	255.4605641	298.4204757	99.68034235	274.6383382	-1.460068493	7.09E-07	3.17E-05	TraesCS2D03G0274300LC	Chr2D	78982180	78983901	+	1722	-	TraesCS2D01G141700LC && - && - && -	-
TraesCS4A03G0942100	8.817000561	23.81213661	57.40903659	216.3848409	137.5556884	227.8847269	30.01272459	193.941752	-2.689818684	7.76E-07	3.44E-05	TraesCS4A03G0942100	Chr4A	658371908	658373937	+	1330	-	TraesCS4A01G379400 && P37834.2 RecName: Full=Peroxidase 1; Flags: Precursor && PF00141:Peroxidase && PF00141:Peroxidase	-
TraesCS5D03G1039200	13.71533421	53.29382955	16.54158682	142.1702054	133.4186752	180.8608943	27.85025019	152.149925	-2.462772566	8.12E-07	3.59E-05	TraesCS5D03G1039200	Chr5D	515504243	515512983	-	1800	-	- && Q94ID2.2 RecName: Full=Adenylate isopentenyltransferase 5, chloroplastic; Short=AtIPT5; AltName: Full=Adenylate dimethylallyltransferase 5; AltName: Full=Cytokinin synthase 5; Flags: Precursor && PF01715:IPP transferase && PF01715:IPP transferase	IPPT
TraesCS3B03G0087200	21.55266804	68.03467603	101.1955899	261.9866049	322.6870283	340.0184814	63.59431133	308.2307048	-2.277278879	8.19E-07	3.62E-05	TraesCS3B03G0087200	Chr3B	24008378	24010454	+	1794	-	TraesCS3B01G038300 && P12940.1 RecName: Full=Bowman-Birk type trypsin inhibitor && PF00228:Bowman-Birk serine protease inhibitor family && PF00228:Bowman-Birk serine protease inhibitor family	-
TraesCS5A03G1243000	82.29200524	163.2832225	232.5552499	545.4328634	514.023888	583.2763843	159.3768259	547.5777119	-1.780719429	8.72E-07	3.83E-05	TraesCS5A03G1243000	Chr5A	692095356	692097826	+	1202	-	TraesCS5A01G532400 && P15490.1 RecName: Full=Stem 28 kDa glycoprotein; AltName: Full=Vegetative storage protein A; Flags: Precursor && PF03767:HAD superfamily, subfamily IIIB (Acid phosphatase) && PF03767:HAD superfamily, subfamily IIIB (Acid phosphatase)	-
TraesCS6D03G0589300	5.878000374	18.14258027	11.67641422	75.10878774	50.6784115	75.96157562	11.89899829	67.24959162	-2.514696679	8.81E-07	3.87E-05	TraesCS6D03G0589300	Chr6D	365532339	365533964	-	1626	-	TraesCS6D01G241700 && Q5SMM6.1 RecName: Full=Hydroxycinnamoyltransferase 4; Short=OsHCT4; AltName: Full=BAHD-like hydroxycinnamoyl transferase HCT4; AltName: Full=Glycerol hydroxycinnamoyl transferase && PF02458:Transferase family && PF02458:Transferase family	-
TraesCS4A03G0828700	2.939000187	19.27649154	43.78655333	152.00588	160.3092609	237.8320761	22.00068169	183.3824056	-3.057520259	8.99E-07	3.93E-05	TraesCS4A03G0828700	Chr4A	616113659	616114852	+	1194	-	TraesCS4A01G334000 && - && - && -	-
TraesCS1B03G1079900	5.878000374	14.74084647	33.08317363	91.20352797	103.4253296	148.3059334	17.90067349	114.311597	-2.671444545	9.15E-07	4.00E-05	TraesCS1B03G1079900	Chr1B	638124370	638128175	-	2516	-	TraesCS1B01G400500 && - && PF04577:Protein of unknown function (DUF563) && PF04577:Protein of unknown function (DUF563)	-
novel.482	10.77633402	4.535645069	7.784276148	52.75498187	42.40438513	50.64105042	7.698751745	48.60013914	-2.645092209	9.26E-07	4.03E-05	-	Chr1B	700501004	700503450	+	2353	-	- && - && -	-
TraesCS3B03G0388000LC	125.3973413	164.4171337	245.2046987	536.491341	482.9962892	462.099585	178.3397246	493.8624051	-1.468952645	9.39E-07	4.08E-05	TraesCS3B03G0388000LC	Chr3B	171294638	171298022	+	957	-	TraesCS3B01G220300LC && Q9XEF0.1 RecName: Full=Transcription factor bHLH51; AltName: Full=Basic helix-loop-helix protein 51; Short=AtbHLH51; Short=bHLH 51; AltName: Full=Transcription factor EN 57; AltName: Full=bHLH transcription factor bHLH051 && - && -	-
TraesCS2B03G1393100	13.71533421	21.54431408	25.29889748	126.0754651	52.74691809	141.0714976	20.18618192	106.6312936	-2.404226247	9.39E-07	4.08E-05	TraesCS2B03G1393100	Chr2B	758328403	758335186	-	4894	-	TraesCS2B01G555400 && Q43191.1 RecName: Full=Probable linoleate 9S-lipoxygenase 5; AltName: Full=Leaf lipoxygenase && PF00305:Lipoxygenase && PF00305:Lipoxygenase	Lipoxygenase
TraesCS2A03G0158900	14.69500094	9.071290137	56.43600208	186.8778171	201.6793927	151.0188468	26.73409772	179.8586855	-2.741908887	9.40E-07	4.08E-05	TraesCS2A03G0158900	Chr2A	41385960	41388465	+	1518	-	TraesCS2A01G081300 && Q9SN74.1 RecName: Full=Transcription factor bHLH47; AltName: Full=Basic helix-loop-helix protein 47; Short=AtbHLH47; Short=bHLH 47; AltName: Full=Protein POPEYE; AltName: Full=Transcription factor EN 139; AltName: Full=bHLH transcription factor bHLH047 && - && -	-
TraesCS7B03G0098100	0.979666729	0	4.865172593	20.56550141	55.84967798	47.928137	1.948279774	41.44777213	-4.363165458	9.40E-07	4.08E-05	TraesCS7B03G0098100	Chr7B	38624499	38625080	-	582	-	TraesCS7B01G037000 && - && - && -	-
TraesCS7B03G1260400	41.14600262	86.1772563	204.3372489	497.1486427	560.5652864	594.1280379	110.5535026	550.613989	-2.315234518	9.60E-07	4.16E-05	TraesCS7B03G1260400	Chr7B	735959563	735963968	+	2808	-	TraesCS7B01G468300 && P93844.2 RecName: Full=Phospholipase D alpha 2; Short=PLD alpha 2; AltName: Full=Choline phosphatase 2; AltName: Full=Phosphatidylcholine-hydrolyzing phospholipase D 2 && PF00614:Phospholipase D Active site motif|PF00168:C2 domain|PF12357:Phospholipase D C terminal && PF00614:Phospholipase D Active site motif|PF00168:C2 domain|PF12357:Phospholipase D C terminal	C2
TraesCS7B03G0798100	7.837333832	9.071290137	16.54158682	42.02515505	82.74026367	74.15296668	11.15007026	66.30612847	-2.564753965	9.89E-07	4.28E-05	TraesCS7B03G0798100	Chr7B	538193443	538194309	-	867	-	TraesCS7B01G296700 && - && PF14009:Domain of unknown function (DUF4228) && PF14009:Domain of unknown function (DUF4228)	-
TraesCS3B03G1163000	173.401011	146.2745535	213.0945596	406.8392669	412.6670651	402.4154899	177.5900414	407.307274	-1.195811783	1.03E-06	4.44E-05	TraesCS3B03G1163000	Chr3B	733564891	733566756	+	1640	-	TraesCS3B01G470700 && Q9LSD5.1 RecName: Full=Transcription factor TCP20 && - && PF03634:TCP family transcription factor	TCP
novel.3175	0.979666729	0	0.973034519	20.56550141	44.47289172	48.83244147	0.650900416	37.95694487	-5.805233895	1.04E-06	4.47E-05	-	Chr4A	584497703	584498857	+	369	-	- && - && -	-
TraesCS3D03G1094600	77.39367159	81.64161123	418.404843	1568.34302	1391.070683	885.3140778	192.4800419	1281.575927	-2.734069227	1.05E-06	4.52E-05	TraesCS3D03G1094600	Chr3D	590286003	590289309	+	1206	-	TraesCS3D01G495700 && Q9M1K1.1 RecName: Full=Transcription factor ORG2; AltName: Full=Basic helix-loop-helix protein 38; Short=AtbHLH38; Short=bHLH 38; AltName: Full=OBP3-responsive gene 2; AltName: Full=Transcription factor EN 8; AltName: Full=bHLH transcription factor bHLH038 && PF00010:Helix-loop-helix DNA-binding domain && PF00010:Helix-loop-helix DNA-binding domain	HLH
TraesCS1B03G0632700	176.3400112	180.2918915	255.9080784	534.7030365	435.4206376	495.5588505	204.1799937	488.5608415	-1.258081802	1.06E-06	4.52E-05	TraesCS1B03G0632700	Chr1B	400858702	400861019	+	1484	-	TraesCS1B01G217600 && Q9CAZ7.1 RecName: Full=Protein STRICTOSIDINE SYNTHASE-LIKE 5; Short=AtSSL5; AltName: Full=Protein YELLOW-LEAF-SPECIFIC GENE 2; Flags: Precursor && PF03088:Strictosidine synthase && PF03088:Strictosidine synthase	Str_synth
TraesCS3D03G0045900LC	163.6043437	196.1666492	291.9103556	599.9761497	516.0923946	576.0419485	217.2271162	564.0368309	-1.376118193	1.08E-06	4.61E-05	TraesCS3D03G0045900LC	Chr3D	8842084	8842821	-	738	-	TraesCS3D01G020200LC && Q06398.2 RecName: Full=Probable glutathione S-transferase GSTU6; AltName: Full=28 kDa cold-induced protein && PF13417:Glutathione S-transferase, N-terminal domain && PF13417:Glutathione S-transferase, N-terminal domain	-
TraesCS1A03G0252100	170.4620108	290.2812844	288.0182175	754.6644864	531.6061941	1078.835235	249.5871709	788.3686384	-1.660182618	1.09E-06	4.67E-05	TraesCS1A03G0252100	Chr1A	101889561	101891384	+	1335	-	TraesCS1A01G104200 && Q42517.1 RecName: Full=Peroxidase N; AltName: Full=Neutral peroxidase; Flags: Precursor && PF00141:Peroxidase && PF00141:Peroxidase	-
TraesCS2A03G1089900	602.4950383	638.3920434	763.8320971	1241.083302	1362.111591	1496.623901	668.2397263	1366.606265	-1.031982623	1.10E-06	4.69E-05	TraesCS2A03G1089900	Chr2A	711937258	711940324	+	1811	-	TraesCS2A01G462600 && Q84M94.1 RecName: Full=F-box/kelch-repeat protein At1g26930 && PF01344:Kelch motif && PF01344:Kelch motif	Kelch_1
novel.6842	14.69500094	10.2052014	11.67641422	84.94446233	50.6784115	52.44965936	12.19220552	62.69084439	-2.359231387	1.12E-06	4.78E-05	-	Chr7D	268844328	268848772	+	2252	-	- && O65361.1 RecName: Full=Delta-1-pyrroline-5-carboxylate synthase; Short=P5CS; Includes: RecName: Full=Glutamate 5-kinase; Short=GK; AltName: Full=Gamma-glutamyl kinase; Includes: RecName: Full=Gamma-glutamyl phosphate reductase; Short=GPR; AltName: Full=Glutamate-5-semialdehyde dehydrogenase; AltName: Full=Glutamyl-gamma-semialdehyde dehydrogenase && -	-
TraesCS3A03G0227700	338.9646882	320.8968886	613.9847812	1371.629529	1118.027813	1090.591193	424.6154527	1193.416178	-1.490255714	1.13E-06	4.80E-05	TraesCS3A03G0227700	Chr3A	67727028	67727882	-	855	-	TraesCS3A01G104100 && - && - && -	-
TraesCS4A03G0568500	23.5120015	22.67822534	33.08317363	170.7830769	81.70601037	90.43044717	26.42446682	114.3065115	-2.111629604	1.16E-06	4.90E-05	TraesCS4A03G0568500	Chr4A	510855588	510857143	+	1556	-	TraesCS4A01G213500 && - && PF14541:Xylanase inhibitor C-terminal|PF14543:Xylanase inhibitor N-terminal && PF14541:Xylanase inhibitor C-terminal|PF14543:Xylanase inhibitor N-terminal	-
TraesCS4A03G0039400	36.24766897	61.23120842	72.97758889	162.7357068	179.9600735	190.8082435	56.8188221	177.8346746	-1.646953567	1.16E-06	4.93E-05	TraesCS4A03G0039400	Chr4A	15536197	15539970	+	1331	-	TraesCS4A01G021600 && Q8N5L8.1 RecName: Full=Ribonuclease P protein subunit p25-like protein; Short=RNase P protein subunit-like p25; AltName: Full=Rpp25-like protein && PF01918:Alba && PF01918:Alba	-
TraesCS2D03G1170600	35.26800224	35.15124928	39.89441526	117.1339428	96.18555652	120.2724947	36.77122226	111.1973313	-1.596530403	1.18E-06	4.98E-05	TraesCS2D03G1170600	Chr2D	616243744	616243875	+	132	-	TraesCS2D01G524900 && - && - && -	-
TraesCS7D03G1250800	32.32900206	73.70423236	172.2271098	467.6416189	486.0990491	455.7694537	92.75344807	469.8367072	-2.339534896	1.20E-06	5.08E-05	TraesCS7D03G1250800	Chr7D	629211639	629215361	-	3038	-	TraesCS7D01G531200 && P93844.2 RecName: Full=Phospholipase D alpha 2; Short=PLD alpha 2; AltName: Full=Choline phosphatase 2; AltName: Full=Phosphatidylcholine-hydrolyzing phospholipase D 2 && PF00614:Phospholipase D Active site motif|PF12357:Phospholipase D C terminal && PF00614:Phospholipase D Active site motif|PF12357:Phospholipase D C terminal	-
TraesCS3B03G0783400	4.898333645	7.93737887	6.81124163	37.55439387	39.30162524	55.16257277	6.548984715	44.0061973	-2.756928742	1.21E-06	5.11E-05	TraesCS3B03G0783400	Chr3B	502739181	502740144	-	869	-	TraesCS3B01G304700 && - && - && -	-
TraesCS3D03G0308200	158.7060101	206.3718506	271.4766307	615.1767377	528.5034342	479.28137	212.1848305	540.9871806	-1.350104916	1.22E-06	5.12E-05	TraesCS3D03G0308200	Chr3D	108773508	108776610	-	768	-	TraesCS3D01G144700 && Q9S7Y1.1 RecName: Full=Transcription factor bHLH30; AltName: Full=Basic helix-loop-helix protein 30; Short=AtbHLH30; Short=bHLH 30; AltName: Full=Transcription factor EN 53; AltName: Full=bHLH transcription factor bHLH030 && PF00010:Helix-loop-helix DNA-binding domain && PF00010:Helix-loop-helix DNA-binding domain	HLH
TraesCS6D03G0226300	1.959333458	5.669556336	2.919103556	25.03626258	45.50714502	41.5980057	3.515997783	37.3804711	-3.434597384	1.26E-06	5.28E-05	TraesCS6D03G0226300	Chr6D	90168150	90175986	+	1443	-	TraesCS6D01G105100 && Q9M667.2 RecName: Full=Disease resistance protein RPP13; AltName: Full=Resistance to Peronospora parasitica protein 13 && PF00931:NB-ARC domain && PF00931:NB-ARC domain	NB-ARC
TraesCS3B03G1016200	421.2566935	257.3978576	824.1602372	2108.41097	1428.303802	2237.249263	500.9382628	1924.654678	-1.941317975	1.27E-06	5.30E-05	TraesCS3B03G1016200	Chr3B	659898774	659899734	+	879	-	TraesCS3B01G409300 && - && - && -	-
TraesCS3D03G0817300	902.2730574	597.5712378	756.0478209	2192.46128	1385.899416	2091.656243	751.9640387	1890.005647	-1.329457189	1.32E-06	5.48E-05	TraesCS3D03G0817300	Chr3D	483334274	483335423	+	1068	-	TraesCS3D01G369800 && - && - && -	-
TraesCS1D03G0041800	2.939000187	7.93737887	18.48765585	84.05031009	103.4253296	46.11952806	9.788011636	77.86505591	-2.985469543	1.32E-06	5.50E-05	TraesCS1D03G0041800	Chr1D	9768946	9769323	-	378	-	TraesCS1D01G021900 && P81713.1 RecName: Full=Bowman-Birk type trypsin inhibitor; Short=WTI && PF00228:Bowman-Birk serine protease inhibitor family && PF00228:Bowman-Birk serine protease inhibitor family	-
TraesCS1B03G1066900	0	0	3.892138074	40.23685058	20.68506592	52.44965936	1.297379358	37.79052528	-4.813988581	1.38E-06	5.71E-05	TraesCS1B03G1066900	Chr1B	633703251	633703984	+	734	-	TraesCS1B01G394700 && - && PF14368:Probable lipid transfer && PF14368:Probable lipid transfer	-
novel.4455	0	0	0	16.98889247	18.61655933	24.41622074	0	20.00722418	-6.728137235	1.39E-06	5.73E-05	-	Chr5B	545974920	545976176	+	496	-	- && - && -	-
TraesCS6B03G0473900	13.71533421	23.81213661	74.92365793	235.1620378	337.1665745	151.9231512	37.48370958	241.4172545	-2.683291149	1.39E-06	5.74E-05	TraesCS6B03G0473900	Chr6B	218289777	218290829	+	1053	-	TraesCS6B01G186000 && Q9ZQV9.3 RecName: Full=Nicotianamine synthase 1; AltName: Full=HvNAS1; AltName: Full=S-adenosyl-L-methionine:S-adenosyl-L-methionine:S-adenosyl-methionine 3-amino-3-carboxypropyltransferase 1 && PF03059:Nicotianamine synthase protein && PF03059:Nicotianamine synthase protein	-
TraesCS3A03G0650200	87.19033888	168.9527788	396.025049	1080.1359	1021.842256	880.7925554	217.3893889	994.2569039	-2.192745199	1.40E-06	5.77E-05	TraesCS3A03G0650200	Chr3A	486313210	486314933	-	1437	-	TraesCS3A01G253500 && P0C8Z7.1 RecName: Full=GDSL esterase/lipase At1g28640; AltName: Full=Extracellular lipase At1g28640; Flags: Precursor && PF00657:GDSL-like Lipase/Acylhydrolase && PF00657:GDSL-like Lipase/Acylhydrolase	Lipase_GDSL
TraesCS1D03G0043400	55.84100355	81.64161123	180.0113859	333.5187837	443.6946639	527.209507	105.8313336	434.8076515	-2.037201072	1.40E-06	5.79E-05	TraesCS1D03G0043400	Chr1D	10144230	10145801	+	1449	-	TraesCS1D01G022800 && - && PF06830:Root cap && PF06830:Root cap	-
TraesCS2D03G1134000	18.61366785	35.15124928	28.21800104	86.7327668	97.21980981	110.3251455	27.32763939	98.09257405	-1.850149723	1.41E-06	5.79E-05	TraesCS2D03G1134000	Chr2D	604342138	604344778	-	1114	-	TraesCS2D01G508400 && F4JJL0.1 RecName: Full=Endonuclease 4; Short=AtENDO4; AltName: Full=Deoxyribonuclease ENDO4; AltName: Full=Single-stranded-nucleate endonuclease ENDO4; Flags: Precursor && PF02265:S1/P1 Nuclease && PF02265:S1/P1 Nuclease	-
TraesCS5B03G0028300	10478.51533	7861.406815	11013.77772	18757.52559	21127.72633	20339.61618	9784.566621	20074.95603	-1.036765904	1.41E-06	5.79E-05	TraesCS5B03G0028300	Chr5B	13224220	13225588	-	1232	-	TraesCS5B01G013200 && Q03878.1 RecName: Full=Glycine-rich RNA-binding protein && PF00076:RNA recognition motif. (a.k.a. RRM, RBD, or RNP domain) && PF00076:RNA recognition motif. (a.k.a. RRM, RBD, or RNP domain)	RRM_1
TraesCS3B03G0154700	10.77633402	13.60693521	68.1124163	269.1398227	230.638485	167.2963273	30.83189517	222.3582117	-2.844896388	1.45E-06	5.93E-05	TraesCS3B03G0154700	Chr3B	50077736	50078278	+	543	-	TraesCS3B01G068400 && Q9ZQV7.1 RecName: Full=Probable nicotianamine synthase 2; AltName: Full=HvNAS2; AltName: Full=S-adenosyl-L-methionine:S-adenosyl-L-methionine:S-adenosyl-methionine 3-amino-3-carboxypropyltransferase 2 && PF03059:Nicotianamine synthase protein && PF03059:Nicotianamine synthase protein	-
TraesCS7B03G1087800	28.41033514	5.669556336	7.784276148	91.20352797	89.98003674	90.43044717	13.95472254	90.53800396	-2.686188641	1.47E-06	6.02E-05	TraesCS7B03G1087800	Chr7B	679702748	679705089	-	1588	-	TraesCS7B01G404300 && Q8W2B7.1 RecName: Full=DIMBOA UDP-glucosyltransferase BX8; AltName: Full=2,4-dihydroxy-7-methoxy-2H-1,4-benzoxazin-3(4H)-one 2-D-glucosyltransferase BX8; AltName: Full=Protein BENZOXAZINLESS 8 && PF00201:UDP-glucoronosyl and UDP-glucosyl transferase && PF00201:UDP-glucoronosyl and UDP-glucosyl transferase	UDPGT
TraesCS3B03G0959900	8.817000561	5.669556336	5.838207111	38.44854611	42.40438513	48.83244147	6.774921336	43.22845757	-2.668009328	1.48E-06	6.06E-05	TraesCS3B03G0959900	Chr3B	618460376	618462372	-	1765	-	TraesCS3B01G383400 && Q8S233.1 RecName: Full=Ammonium transporter 2 member 3; Short=OsAMT2;3 && PF00909:Ammonium Transporter Family && PF00909:Ammonium Transporter Family	Ammonium_transp
TraesCS3D03G0663300	177.319678	27.21387041	36.00227719	956.7428915	1364.180097	2853.984913	80.17860852	1724.9693	-4.426264627	1.50E-06	6.12E-05	TraesCS3D03G0663300	Chr3D	398428516	398432932	-	2583	-	- && Q94LW6.1 RecName: Full=Probable sulfate transporter 3.5 && PF00916:Sulfate permease family|PF01740:STAS domain && PF00916:Sulfate permease family|PF01740:STAS domain	Sulfate_transp
TraesCS7A03G0008900	33.30866879	68.03467603	109.9529006	257.5158437	243.0495245	339.1141769	70.4320818	279.8931817	-1.990334233	1.53E-06	6.24E-05	TraesCS7A03G0008900	Chr7A	2129337	2139216	-	5122	-	- && Q84M94.1 RecName: Full=F-box/kelch-repeat protein At1g26930 && PF01344:Kelch motif|PF00931:NB-ARC domain && PF01344:Kelch motif|PF00931:NB-ARC domain	NB-ARC
TraesCS2D03G0687100	6.857667103	6.803467603	1.946069037	33.97778493	40.33587854	53.35396383	5.202401248	42.55587577	-3.044870922	1.56E-06	6.34E-05	TraesCS2D03G0687100	Chr2D	381901617	381902213	+	597	-	TraesCS2D01G296900 && Q6NQG7.1 RecName: Full=RING-H2 finger protein ATL78; AltName: Full=RING-type E3 ubiquitin transferase ATL78 && PF13639:Ring finger domain && PF13639:Ring finger domain	-
TraesCSU03G0269700	62.69867066	57.82947462	103.141659	219.9614498	203.7478993	510.027722	74.55660142	311.2456904	-2.060428318	1.57E-06	6.37E-05	TraesCSU03G0269700	ChrUnknown	209074922	209075242	+	321	-	TRIAE_CS42_2BL_TGACv1_143683_AA0445950%2CLipid transfer protein DIR1 && - && PF14368:Probable lipid transfer && PF14368:Probable lipid transfer	-
TraesCS7A03G1377200	19.59333458	6.803467603	11.67641422	73.32048327	73.43198401	53.35396383	12.69107214	66.7021437	-2.380952222	1.58E-06	6.40E-05	TraesCS7A03G1377200	Chr7A	741377970	741379769	-	1521	-	TraesCS7A01G564600 && A3A871.1 RecName: Full=Ent-isokaurene C2-hydroxylase; AltName: Full=Cytochrome P450 71Z6 && PF00067:Cytochrome P450 && PF00067:Cytochrome P450	p450
TraesCS1A03G0791800	67.5970043	37.41907182	45.73262237	135.0169875	153.0694878	193.5211569	50.24956616	160.5358774	-1.672024613	1.61E-06	6.51E-05	TraesCS1A03G0791800	Chr1A	511854364	511856036	+	882	-	TraesCS1A01G319600 && Q6AUW3.1 RecName: Full=22.3 kDa class VI heat shock protein; AltName: Full=22.3 kDa heat shock protein; Short=OsHsp22.3 && PF00011:Hsp20/alpha crystallin family && PF00011:Hsp20/alpha crystallin family	-
TraesCS5D03G0890100	1319.611084	459.2340632	639.2836787	3510.441675	2465.659857	2582.693571	806.0429419	2852.931701	-1.823179273	1.62E-06	6.54E-05	TraesCS5D03G0890100	Chr5D	467871576	467875145	+	2334	-	TraesCS5D01G399100 && Q23892.2 RecName: Full=Lysosomal beta glucosidase; Flags: Precursor && PF00933:Glycosyl hydrolase family 3 N terminal domain|PF01915:Glycosyl hydrolase family 3 C-terminal domain && PF00933:Glycosyl hydrolase family 3 N terminal domain|PF01915:Glycosyl hydrolase family 3 C-terminal domain	Glyco_hydro_3
TraesCS3B03G0993400	43.10533608	37.41907182	72.97758889	149.3234232	165.4805273	173.6264586	51.16733226	162.8101364	-1.665423031	1.62E-06	6.56E-05	TraesCS3B03G0993400	Chr3B	643309892	643316345	-	3005	-	- && Q9LKJ3.1 RecName: Full=Alpha-glucan phosphorylase, H isozyme; AltName: Full=Starch phosphorylase H && PF00343:Carbohydrate phosphorylase && PF00343:Carbohydrate phosphorylase	-
TraesCS3B03G0498100	1340.184085	1004.645383	2301.226636	4426.053563	4337.658323	4469.072699	1548.685368	4410.928195	-1.509793555	1.64E-06	6.62E-05	TraesCS3B03G0498100	Chr3B	251333700	251334427	-	728	-	TraesCS3B01G205100 && - && PF03242:Late embryogenesis abundant protein && PF03242:Late embryogenesis abundant protein	-
TraesCS3D03G0070600	107.7633402	156.4797549	217.9597322	1064.935312	506.784115	379.8078781	160.7342757	650.5091017	-2.016951386	1.66E-06	6.69E-05	TraesCS3D03G0070600	Chr3D	14982921	14984271	+	1351	-	TraesCS3D01G039400 && - && PF14541:Xylanase inhibitor C-terminal|PF14543:Xylanase inhibitor N-terminal && PF14541:Xylanase inhibitor C-terminal|PF14543:Xylanase inhibitor N-terminal	-
TraesCS4A03G0053100	17.63400112	14.74084647	10.7033797	56.33159081	59.98669116	73.24866221	14.3594091	63.18898139	-2.139157027	1.67E-06	6.72E-05	TraesCS4A03G0053100	Chr4A	20119297	20120601	+	1198	-	TraesCS4A01G028300 && Q2V3I3.1 RecName: Full=EPIDERMAL PATTERNING FACTOR-like protein 4; Short=EPF-like protein 4; Contains: RecName: Full=CHALLAH-LIKE2; Flags: Precursor && - && -	-
TraesCS5A03G1202700	110.7023404	66.90076476	79.78883052	299.5409987	202.713646	232.4062492	85.79731189	244.8869647	-1.511376518	1.68E-06	6.76E-05	TraesCS5A03G1202700	Chr5A	678755866	678758610	-	2615	-	TraesCS5A01G513000 && Q9NY47.2 RecName: Full=Voltage-dependent calcium channel subunit alpha-2/delta-2; AltName: Full=Voltage-gated calcium channel subunit alpha-2/delta-2; Contains: RecName: Full=Voltage-dependent calcium channel subunit alpha-2-2; Contains: RecName: Full=Voltage-dependent calcium channel subunit delta-2; Flags: Precursor && PF13519:von Willebrand factor type A domain|PF17123:RI…	-
TraesCS3B03G1124000	14.69500094	10.2052014	29.19103556	81.36785339	69.29497082	130.2198439	18.03041263	93.62755605	-2.368320456	1.73E-06	6.95E-05	TraesCS3B03G1124000	Chr3B	712799803	712801004	-	1202	-	TraesCS3B01G456400 && - && PF04720:PDDEXK-like family of unknown function && PF04720:PDDEXK-like family of unknown function	-
TraesCS2B03G0950600	1.959333458	10.2052014	25.29889748	79.57954892	91.01429004	136.5499752	12.48781078	102.3812714	-3.031493844	1.74E-06	6.96E-05	TraesCS2B03G0950600	Chr2B	534793814	534794986	+	1077	-	TraesCS2B01G369500 && - && PF04862:Protein of unknown function (DUF642) && PF04862:Protein of unknown function (DUF642)	-
TraesCS7D03G0042000LC	95.02767271	62.36511969	68.1124163	170.7830769	244.0837778	216.1287687	75.1684029	210.3318745	-1.481472369	1.76E-06	7.02E-05	TraesCS7D03G0042000LC	Chr7D	8718399	8719383	-	779	-	TraesCS7D01G023100LC && Q03662.1 RecName: Full=Probable glutathione S-transferase; AltName: Full=Auxin-induced protein PGNT1/PCNT110 && PF00043:Glutathione S-transferase, C-terminal domain|PF13417:Glutathione S-transferase, N-terminal domain && PF00043:Glutathione S-transferase, C-terminal domain|PF13417:Glutathione S-transferase, N-terminal domain	GST_C
TraesCS3B03G1164900LC	10.77633402	7.93737887	7.784276148	42.02515505	46.54139831	56.06687725	8.832663012	48.21114354	-2.445376115	1.77E-06	7.08E-05	TraesCS3B03G1164900LC	Chr3B	734593339	734594153	-	729	-	TraesCS3B01G687600LC && - && PF02519:Auxin responsive protein && PF02519:Auxin responsive protein	Auxin_inducible
TraesCS2D03G0601600	12.73566748	11.33911267	44.75958785	137.6994442	112.7336093	129.3155395	22.94478933	126.5828643	-2.455874542	1.79E-06	7.13E-05	TraesCS2D03G0601600	Chr2D	318868805	318875415	-	1399	-	TraesCS2D01G260300 && Q9SZE7.1 RecName: Full=Peroxidase 51; Short=Atperox P51; AltName: Full=ATP37; Flags: Precursor && - && PF00141:Peroxidase	-
TraesCS6A03G0754900LC	1.959333458	0	0	25.03626258	50.6784115	30.74635204	0.653111153	35.48700871	-5.706207116	1.80E-06	7.16E-05	TraesCS6A03G0754900LC	Chr6A	517326089	517329098	-	918	-	TraesCS6A01G469300LC && - && - && -	-
TraesCS2A03G1334500	529.9997004	1200.812032	1140.396456	2901.524003	2573.2222	2828.664387	957.069396	2767.80353	-1.532324526	1.84E-06	7.30E-05	TraesCS2A03G1334500	Chr2A	778067589	778069114	-	1416	-	TraesCS2A01G573500 && Q96520.1 RecName: Full=Peroxidase 12; Short=Atperox P12; AltName: Full=ATP4a; AltName: Full=PRXR6; Flags: Precursor && PF00141:Peroxidase && PF00141:Peroxidase	-
TraesCS7D03G0459900	0.979666729	0	0.973034519	31.29532823	26.89058569	39.78939676	0.650900416	32.65843689	-5.589937938	1.85E-06	7.36E-05	TraesCS7D03G0459900	Chr7D	165372221	165374448	-	882	-	TraesCS7D01G206100 && Q9CAB7.1 RecName: Full=Probable peroxygenase 4; Short=AtPXG4; AltName: Full=Caleosin-4 && PF05042:Caleosin related protein && PF05042:Caleosin related protein	-
TraesCS4B03G0964100	11.75600075	13.60693521	23.35282844	64.37896092	67.22646423	81.38740245	16.23858813	70.9976092	-2.123858311	1.87E-06	7.42E-05	TraesCS4B03G0964100	Chr4B	659587009	659587567	-	559	-	TraesCS4B01G375700 && - && - && -	-
TraesCS6B03G0135900	46.04433626	61.23120842	62.27420919	161.8415545	167.5490339	133.8370618	56.51658462	154.4092168	-1.45087773	1.88E-06	7.43E-05	TraesCS6B03G0135900	Chr6B	42146561	42173035	-	1895	-	TraesCS6B01G057500 && O81906.1 RecName: Full=G-type lectin S-receptor-like serine/threonine-protein kinase B120; Flags: Precursor && PF00092:von Willebrand factor type A domain|PF00069:Protein kinase domain && PF00092:von Willebrand factor type A domain|PF00069:Protein kinase domain	Pkinase
TraesCS5B03G0409400	44.08500281	23.81213661	26.271932	103.7216593	97.21980981	186.2867212	31.38969047	129.0760634	-2.037026155	1.89E-06	7.48E-05	TraesCS5B03G0409400	Chr5B	279737002	279739684	+	1664	-	TraesCS5B01G148300 && Q9SYK9.1 RecName: Full=UDP-glycosyltransferase 74E2 && PF00201:UDP-glucoronosyl and UDP-glucosyl transferase && PF00201:UDP-glucoronosyl and UDP-glucosyl transferase	UDPGT
TraesCS5A03G0138300	1.959333458	11.33911267	7.784276148	42.02515505	52.74691809	56.97118172	7.027574093	50.58108495	-2.866768176	1.90E-06	7.49E-05	TraesCS5A03G0138300	Chr5A	53559274	53561150	-	1776	-	TraesCS5A01G055100 && - && - && -	-
TraesCS5A03G0484700	0.979666729	0	0	87.62691903	19.65081262	15.37317602	0.326555576	40.88363589	-6.798853337	1.91E-06	7.53E-05	TraesCS5A03G0484700	Chr5A	382976308	382977123	-	816	-	TraesCS5A01G183300 && Q05968.1 RecName: Full=Pathogenesis-related protein 1; Flags: Precursor && PF00188:Cysteine-rich secretory protein family && PF00188:Cysteine-rich secretory protein family	SCP
TraesCS3B03G1070900LC	56.82067028	40.82080562	93.41131378	219.9614498	204.7821526	190.8082435	63.68426323	205.1839486	-1.683386964	1.92E-06	7.57E-05	TraesCS3B03G1070900LC	Chr3B	687554173	687558330	-	600	-	TraesCS3B01G630200LC && - && - && -	-
TraesCS3D03G1155300	9.79666729	2.267822534	8.757310667	58.11989528	78.60325049	31.65065651	6.940600164	56.12460076	-2.993468002	1.96E-06	7.69E-05	TraesCS3D03G1155300	Chr3D	607270708	607271369	-	662	-	- && Q6WNQ9.1 RecName: Full=Isoflavone 3'-hydroxylase; AltName: Full=Cytochrome P450 81E9, partial [Medicago truncatula] && PF00067:Cytochrome P450 && PF00067:Cytochrome P450	p450
TraesCS7A03G0243900	225.3233477	295.9508407	356.1306338	694.7562866	632.9630171	666.4723956	292.4682741	664.7305664	-1.184613591	1.96E-06	7.70E-05	TraesCS7A03G0243900	Chr7A	66364449	66367434	+	1537	-	TraesCS7A01G102800 && O81155.1 RecName: Full=Cysteine synthase, chloroplastic/chromoplastic; AltName: Full=CSase B; Short=CS-B; AltName: Full=O-acetylserine (thiol)-lyase; AltName: Full=O-acetylserine sulfhydrylase; AltName: Full=OAS-TL B; Flags: Precursor && PF00291:Pyridoxal-phosphate dependent enzyme && PF00291:Pyridoxal-phosphate dependent enzyme	PALP
TraesCS5B03G0256600	0	2.267822534	0	25.03626258	28.95909228	52.44965936	0.755940845	35.48167141	-5.677875198	1.98E-06	7.78E-05	TraesCS5B03G0256600	Chr5B	135152346	135152660	-	315	-	TraesCS5B01G100600 && Q2QP86.1 RecName: Full=Glutaredoxin-C15 && PF00462:Glutaredoxin && PF00462:Glutaredoxin	-
TraesCS6D03G0158400	28.41033514	65.76685349	76.86972696	215.4906886	183.0628334	206.1814195	57.01563853	201.5783139	-1.823791828	2.05E-06	8.02E-05	TraesCS6D03G0158400	Chr6D	53784681	53789841	-	2300	-	TraesCS6D01G075800 && O81032.1 RecName: Full=Probable L-gulonolactone oxidase 6; Short=AtGulLO6; Flags: Precursor && PF04030:D-arabinono-1,4-lactone oxidase|PF01565:FAD binding domain && PF04030:D-arabinono-1,4-lactone oxidase|PF01565:FAD binding domain	FAD_binding_4
TraesCS4A03G0885100	132.2550084	217.7109633	267.5844926	592.8229318	515.0581413	554.3386412	205.8501548	554.0732381	-1.428855545	2.07E-06	8.08E-05	TraesCS4A03G0885100	Chr4A	631386889	631391198	+	4078	-	TraesCS4A01G358500 && O65399.3 RecName: Full=Glucan endo-1,3-beta-glucosidase 1; AltName: Full=(1->3)-beta-glucan endohydrolase 1; Short=(1->3)-beta-glucanase 1; AltName: Full=Beta-1,3-endoglucanase 1; Short=Beta-1,3-glucanase 1; Flags: Precursor && PF07983:X8 domain && PF07983:X8 domain	-
TraesCS2D03G0134000	28.41033514	21.54431408	43.78655333	110.8748771	111.699356	102.1864053	31.24706752	108.2535461	-1.785752026	2.10E-06	8.17E-05	TraesCS2D03G0134000	Chr2D	30737279	30740522	-	1616	-	TraesCS2D01G068600 && - && - && -	-
TraesCS3D03G0794300	35.26800224	40.82080562	45.73262237	118.028095	113.7678625	293.8989533	40.60714341	175.231637	-2.110323956	2.14E-06	8.33E-05	TraesCS3D03G0794300	Chr3D	471654227	471654607	-	381	-	TRIAE_CS42_3DL_TGACv1_250372_AA0867140%2CLipid transfer protein && - && PF14368:Probable lipid transfer && PF14368:Probable lipid transfer	-
TraesCS4B03G0546200	4.898333645	9.071290137	10.7033797	49.17837293	45.50714502	46.11952806	8.224334495	46.93501533	-2.51605879	2.15E-06	8.33E-05	TraesCS4B03G0546200	Chr4B	418893346	418896981	+	1373	-	TraesCS4B01G195000 && Q39224.1 RecName: Full=Protein SRG1; Short=AtSRG1; AltName: Full=Protein SENESCENCE-RELATED GENE 1 && PF03171:2OG-Fe(II) oxygenase superfamily|PF14226:non-haem dioxygenase in morphine synthesis N-terminal && PF03171:2OG-Fe(II) oxygenase superfamily|PF14226:non-haem dioxygenase in morphine synthesis N-terminal	2OG-FeII_Oxy
TraesCS4B03G0856000	122.4583411	109.9893929	72.00455437	252.1509303	292.6936827	253.2052521	101.4840961	266.0166217	-1.390918891	2.15E-06	8.35E-05	TraesCS4B03G0856000	Chr4B	620164921	620170300	-	1753	-	TraesCS4B01G330300 && Q10S58.1 RecName: Full=Probable serine acetyltransferase 2; AltName: Full=OsSERAT3;1 && PF00132:Bacterial transferase hexapeptide (six repeats)|PF06426:Serine acetyltransferase, N-terminal && PF00132:Bacterial transferase hexapeptide (six repeats)|PF06426:Serine acetyltransferase, N-terminal	Hexapep
novel.1955	144.0110092	208.6396732	219.9058012	420.2515505	643.30555	439.4919732	190.8521612	501.0163579	-1.392315278	2.23E-06	8.64E-05	-	Chr2D	598111672	598116632	-	513	-	- && - && -	-
TraesCS7B03G0793100	6.857667103	9.071290137	20.43372489	52.75498187	63.08945105	98.56918742	12.12089404	71.47120678	-2.553484191	2.24E-06	8.64E-05	TraesCS7B03G0793100	Chr7B	535724150	535724936	-	787	-	TraesCS7B01G294400 && Q8S8A0.1 RecName: Full=Protein GLUTAMINE DUMPER 4 && - && -	-
TraesCS7D03G1250900	39.18666916	64.63294223	246.1777332	661.6726539	701.2237346	673.7068314	116.6657815	678.86774	-2.539252995	2.24E-06	8.65E-05	TraesCS7D03G1250900	Chr7D	629218158	629222143	+	3336	-	TraesCS7D01G531300 && P93844.2 RecName: Full=Phospholipase D alpha 2; Short=PLD alpha 2; AltName: Full=Choline phosphatase 2; AltName: Full=Phosphatidylcholine-hydrolyzing phospholipase D 2 && PF12357:Phospholipase D C terminal|PF00614:Phospholipase D Active site motif|PF00168:C2 domain && PF12357:Phospholipase D C terminal|PF00614:Phospholipase D Active site motif|PF00168:C2 domain	C2
TraesCS7B03G0140900LC	33.30866879	38.55298308	44.75958785	147.5351188	132.3844219	92.23905611	38.87374657	124.0528656	-1.673479876	2.25E-06	8.70E-05	TraesCS7B03G0140900LC	Chr7B	56626583	56648348	+	1194	-	TraesCS7B01G086900LC && - && PF02365:No apical meristem (NAM) protein && PF02365:No apical meristem (NAM) protein	NAM
TraesCS3A03G0338700	196.9130125	123.5963281	180.9844204	550.7977768	333.0295613	481.0899789	167.164587	454.972439	-1.443426334	2.28E-06	8.80E-05	TraesCS3A03G0338700	Chr3A	139853908	139854624	+	717	-	TraesCS3A01G146500 && - && - && -	-
TraesCS7D03G1138100	34.28833552	31.74951548	42.81351882	129.6520741	158.2407543	85.90892481	36.28378994	124.6005844	-1.776068552	2.28E-06	8.80E-05	TraesCS7D03G1138100	Chr7D	593445174	593449236	+	1918	-	TraesCS7D01G480500 && Q8W2B7.1 RecName: Full=DIMBOA UDP-glucosyltransferase BX8; AltName: Full=2,4-dihydroxy-7-methoxy-2H-1,4-benzoxazin-3(4H)-one 2-D-glucosyltransferase BX8; AltName: Full=Protein BENZOXAZINLESS 8 && PF00201:UDP-glucoronosyl and UDP-glucosyl transferase && PF00201:UDP-glucoronosyl and UDP-glucosyl transferase	UDPGT
TraesCS3A03G0881600	226.3030144	163.2832225	158.6046265	350.5076761	522.2979144	535.3482472	182.7302878	469.3846126	-1.360089782	2.29E-06	8.82E-05	TraesCS3A03G0881600	Chr3A	623345352	623352647	-	2245	-	- && Q5N7C7.1 RecName: Full=Transcription factor LG2; AltName: Full=Protein LIGULELESS 2 homolog; Short=OsLG2; Short=rLG2; AltName: Full=bZIP transcription factor 11; Short=OsbZIP11 && PF00170:bZIP transcription factor|PF14144:Seed dormancy control && PF00170:bZIP transcription factor|PF14144:Seed dormancy control	bZIP_1
TraesCS1B03G0909700	23.5120015	36.28516055	44.75958785	132.3345308	91.01429004	151.0188468	34.85224997	124.7892225	-1.84205581	2.32E-06	8.89E-05	TraesCS1B03G0909700	Chr1B	564628042	564629705	+	826	-	TraesCS1B01G331900 && Q6AUW3.1 RecName: Full=22.3 kDa class VI heat shock protein; AltName: Full=22.3 kDa heat shock protein; Short=OsHsp22.3 && PF00011:Hsp20/alpha crystallin family && PF00011:Hsp20/alpha crystallin family	-
TraesCS6A03G0755000	0	0	1.946069037	26.82456705	35.16461206	35.2678744	0.648689679	32.41901784	-5.578455521	2.33E-06	8.95E-05	TraesCS6A03G0755000	Chr6A	517330396	517330701	-	306	-	TraesCS6A01G284000 && - && - && -	-
TraesCS1D03G1046900	31.34933533	57.82947462	72.00455437	187.7719694	179.9600735	157.3489781	53.72778811	175.027007	-1.704576838	2.34E-06	8.97E-05	TraesCS1D03G1046900	Chr1D	498124887	498132542	+	3765	-	- && Q8W4J9.2 RecName: Full=Disease resistance protein RPP8; AltName: Full=Resistance to Peronospora parasitica protein 8 && PF00931:NB-ARC domain && PF00931:NB-ARC domain	NB-ARC
TraesCS7D03G0984900	225.3233477	178.0240689	245.2046987	537.3854933	407.4957986	579.6591664	216.1840384	508.1801527	-1.232371985	2.35E-06	8.99E-05	TraesCS7D03G0984900	Chr7D	537479098	537479902	-	675	-	TraesCS7D01G416800 && - && - && -	-
TraesCS1D03G0877500LC	3.918666916	4.535645069	22.37979393	69.74387433	83.77451697	77.77018457	10.2780353	77.09619195	-2.893165154	2.41E-06	9.18E-05	TraesCS1D03G0877500LC	Chr1D	455744971	455745494	+	447	-	TraesCS1D01G499200LC && - && PF08137:DVL family && PF08137:DVL family	-
TraesCS7B03G0926700	189.0756787	221.1126971	254.9350439	432.7696818	500.5785952	501.8889818	221.7078065	478.4124196	-1.10933899	2.42E-06	9.20E-05	TraesCS7B03G0926700	Chr7B	605964309	605966025	+	1634	-	TraesCS7B01G345700 && Q9ZV19.1 RecName: Full=DJ-1 protein homolog E; Short=AtDJ-1E; AltName: Full=Protein YELLOW-LEAF-SPECIFIC GENE 5 && - && PF01965:DJ-1/PfpI family	DJ-1_PfpI
TraesCS7D03G0100700	115.600674	128.1319732	197.5260073	330.836327	407.4957986	409.6499257	147.0862182	382.6606837	-1.378073367	2.55E-06	9.65E-05	TraesCS7D03G0100700	Chr7D	23488150	23489256	-	994	-	TraesCS7D01G044500 && Q06398.2 RecName: Full=Probable glutathione S-transferase GSTU6; AltName: Full=28 kDa cold-induced protein && PF13417:Glutathione S-transferase, N-terminal domain|PF14497:Glutathione S-transferase, C-terminal domain && PF13417:Glutathione S-transferase, N-terminal domain|PF14497:Glutathione S-transferase, C-terminal domain	-
TraesCS5B03G0171600LC	62.69867066	21.54431408	46.70565689	149.3234232	141.6927015	301.1333891	43.64954721	197.3831713	-2.172297063	2.56E-06	9.70E-05	TraesCS5B03G0171600LC	Chr5B	81030597	81030863	-	267	-	TraesCS5B01G101900LC && - && - && -	-
TraesCS7A03G0197800	30.3696686	15.87475774	8.757310667	89.4152235	88.94578344	82.29170693	18.33391234	86.88423796	-2.242115295	2.56E-06	9.71E-05	TraesCS7A03G0197800	Chr7A	51116326	51117054	+	729	-	TraesCS7A01G083700 && Q03664.1 RecName: Full=Probable glutathione S-transferase; AltName: Full=Auxin-induced protein PCNT103 && PF13417:Glutathione S-transferase, N-terminal domain|PF00043:Glutathione S-transferase, C-terminal domain && PF13417:Glutathione S-transferase, N-terminal domain|PF00043:Glutathione S-transferase, C-terminal domain	GST_C
TraesCS3B03G0353200	58.78000374	48.75818449	44.75958785	149.3234232	117.9048757	156.4446736	50.76592536	141.2243242	-1.476583193	2.57E-06	9.71E-05	TraesCS3B03G0353200	Chr3B	151016045	151017161	+	1117	-	TraesCS3B01G148000 && Q9XI29.2 RecName: Full=Uncharacterized protein At1g15400 && PF15697:Domain of unknown function (DUF4666) && PF15697:Domain of unknown function (DUF4666)	-
TraesCS6B03G0861800	176.3400112	183.6936253	173.2001443	374.6497865	352.6803739	353.5830484	177.7445936	360.3044029	-1.019943875	2.58E-06	9.74E-05	TraesCS6B03G0861800	Chr6B	545662665	545665641	+	1116	-	TraesCS6B01G299700 && Q43814.1 RecName: Full=Ornithine carbamoyltransferase, chloroplastic; AltName: Full=Ornithine transcarbamylase; Short=OTCase; Flags: Precursor && PF02729:Aspartate/ornithine carbamoyltransferase, carbamoyl-P binding domain|PF00185:Aspartate/ornithine carbamoyltransferase, Asp/Orn binding domain && PF02729:Aspartate/ornithine carbamoyltransferase, carbamoyl-P binding domain|P…	-
TraesCS7D03G0206200	3.918666916	9.071290137	11.67641422	65.27311316	34.13035876	62.39700855	8.222123759	53.93349349	-2.718471522	2.60E-06	9.80E-05	TraesCS7D03G0206200	Chr7D	55824368	55826034	+	1667	-	TraesCS7D01G090000 && Q5SMM6.1 RecName: Full=Hydroxycinnamoyltransferase 4; Short=OsHCT4; AltName: Full=BAHD-like hydroxycinnamoyl transferase HCT4; AltName: Full=Glycerol hydroxycinnamoyl transferase && PF02458:Transferase family && PF02458:Transferase family	-
novel.5558	0.979666729	0	0	19.67134917	36.19886536	30.74635204	0.326555576	28.87218885	-6.293138015	2.63E-06	9.89E-05	-	Chr6B	535074819	535075552	-	734	-	- && - && -	-
TraesCS3D03G0537500	56.82067028	103.1859253	120.6562803	300.435151	226.5014718	345.4443082	93.55429196	290.7936437	-1.637470413	2.65E-06	9.98E-05	TraesCS3D03G0537500	Chr3D	314129548	314131760	-	1887	-	TraesCS3D01G228400 && Q9FLV9.1 RecName: Full=S-type anion channel SLAH3; AltName: Full=SLAC1-homolog protein 3 && PF03595:Voltage-dependent anion channel && PF03595:Voltage-dependent anion channel	C4dic_mal_tran
TraesCS1B03G0723500	134.2143419	74.83814363	60.32814015	249.4684736	278.2141366	311.0807383	89.79354188	279.5877828	-1.637248332	2.66E-06	0.000100134	TraesCS1B03G0723500	Chr1B	457946832	457949789	+	1203	-	- && A5PK19.1 RecName: Full=Methyltransferase-like protein 13 && PF08241:Methyltransferase domain && PF08241:Methyltransferase domain	Methyltransf_11
TraesCS3A03G0093400LC	681.8480434	639.5259547	529.3307781	1593.379283	1106.651027	1317.571615	616.901592	1339.200642	-1.11860151	2.67E-06	0.000100162	TraesCS3A03G0093400LC	Chr3A	25398190	25401074	+	2784	-	- && P12940.1 RecName: Full=Bowman-Birk type trypsin inhibitor && - && -	-
TraesCS2D03G1215200	9.79666729	5.669556336	19.46069037	57.22574304	74.4662373	59.68409513	11.64230467	63.79202516	-2.438442954	2.69E-06	0.000100894	TraesCS2D03G1215200	Chr2D	626912099	626913696	+	1598	-	TraesCS2D01G547600 && Q7XR52.2 RecName: Full=Cysteine protease 1; AltName: Full=OsCP1; Flags: Precursor && PF00396:Granulin|PF00112:Papain family cysteine protease|PF08246:Cathepsin propeptide inhibitor domain (I29) && PF00396:Granulin|PF00112:Papain family cysteine protease|PF08246:Cathepsin propeptide inhibitor domain (I29)	Peptidase_C1
TraesCS4A03G1056700	0	19.27649154	7.784276148	112.6631816	70.32922412	89.5261427	9.020255896	90.83951614	-3.355121268	2.69E-06	0.000100997	TraesCS4A03G1056700	Chr4A	699712314	699712526	-	213	-	TraesCS4A01G425200 && - && - && -	-
TraesCS5D03G0633400	97.9666729	81.64161123	44.75958785	241.4211035	191.3368597	275.8128639	74.78929066	236.1902757	-1.660766908	2.75E-06	0.000102903	TraesCS5D03G0633400	Chr5D	382066878	382070093	-	1581	-	TraesCS5D01G276600 && Q6K9A2.1 RecName: Full=Cinnamoyl-CoA reductase 1; Short=OsCCR1 && PF01370:NAD dependent epimerase/dehydratase family && PF01370:NAD dependent epimerase/dehydratase family	Epimerase
TraesCS3A03G0960100	35.26800224	39.68689435	104.1146935	220.8556021	219.2616987	284.8559086	59.68986336	241.6577365	-2.014346551	2.78E-06	0.00010403	TraesCS3A03G0960100	Chr3A	655819341	655820846	-	1506	-	TraesCS3A01G411700 && - && PF14541:Xylanase inhibitor C-terminal|PF14543:Xylanase inhibitor N-terminal && PF14541:Xylanase inhibitor C-terminal|PF14543:Xylanase inhibitor N-terminal	-
TraesCS4D03G0618500	174.3806778	234.7196323	259.8002164	531.1264276	441.6261573	595.9366469	222.9668422	522.8964106	-1.2303776	2.80E-06	0.000104749	TraesCS4D03G0618500	Chr4D	427957269	427959590	-	2201	-	TraesCS4D01G258000 && Q10QA5.1 RecName: Full=Strigolactone esterase D14; AltName: Full=Protein DWARF 14; AltName: Full=Protein DWARF 88; AltName: Full=Protein HIGH-TILLERING DWARF 2 && PF12697:Alpha/beta hydrolase family && PF12697:Alpha/beta hydrolase family	-
TraesCS7A03G0080700	6.857667103	4.535645069	23.35282844	60.80235198	73.43198401	104.8993187	11.58204687	79.71121824	-2.769105934	2.82E-06	0.000105159	TraesCS7A03G0080700	Chr7A	17512061	17514425	+	1851	-	TraesCS7A01G037500 && Q9LNU1.1 RecName: Full=CO(2)-response secreted protease; AltName: Full=Subtilisin-like serine protease; Short=AtSBT5.2; AltName: Full=Tripeptidyl-peptidase II; Flags: Precursor && PF02225:PA domain|PF00082:Subtilase family && PF02225:PA domain|PF00082:Subtilase family	Peptidase_S8
TraesCS6D03G0109000	133.2346751	170.0866901	160.5506956	288.8111719	408.5300519	507.3148086	154.6240203	401.5520108	-1.377448736	2.82E-06	0.000105201	TraesCS6D03G0109000	Chr6D	26200466	26204150	-	3685	-	TraesCS6D01G052100 && Q8LPB4.1 RecName: Full=Phytosulfokine receptor 1; Short=DcPSKR1; AltName: Full=Phytosulfokine LRR receptor kinase 1; Flags: Precursor && PF00069:Protein kinase domain|PF13855:Leucine rich repeat && PF00069:Protein kinase domain|PF13855:Leucine rich repeat	Pkinase
TraesCS7B03G1074400	105.8040067	111.1233042	108.0068316	228.0088199	228.5699784	286.6645175	108.3113808	247.747772	-1.194447862	2.84E-06	0.000106035	TraesCS7B03G1074400	Chr7B	671943704	671944919	-	839	-	TraesCS7B01G398800 && O82451.3 RecName: Full=Probable glutathione S-transferase GSTF2; AltName: Full=GST-II && PF02798:Glutathione S-transferase, N-terminal domain && PF02798:Glutathione S-transferase, N-terminal domain	GST_N
TraesCS2D03G1208800	943.41906	907.1290137	1515.014745	3383.472057	3013.814104	2223.684696	1121.854273	2873.656952	-1.35676605	2.85E-06	0.000106274	TraesCS2D03G1208800	Chr2D	624829137	624831959	-	1275	-	- && Q7XR61.1 RecName: Full=Methylthioribose kinase 1; Short=MTR kinase 1; Short=OsMTK1 && PF01636:Phosphotransferase enzyme family && PF01636:Phosphotransferase enzyme family	APH
TraesCS5D03G1110900	166.5433439	150.8101985	214.0675941	370.1790253	427.1466112	393.3724452	177.1403788	396.8993606	-1.162162271	2.89E-06	0.000107673	TraesCS5D03G1110900	Chr5D	537289075	537290508	+	1227	-	TraesCS5D01G508800 && Q8LG10.2 RecName: Full=GATA transcription factor 15 && PF00320:GATA zinc finger && PF00320:GATA zinc finger	GATA
TraesCS2D03G0361300	8.817000561	4.535645069	6.81124163	56.33159081	26.89058569	60.5883996	6.721295753	47.9368587	-2.826764496	2.90E-06	0.000108014	TraesCS2D03G0361300	Chr2D	119551632	119551892	-	261	-	TraesCS2D01G173500 && - && - && -	-
TraesCS2A03G0090100	707.3193783	301.6203971	406.7284287	1382.359355	1156.295185	2726.477982	471.8894014	1755.044174	-1.894618771	3.01E-06	0.000111574	TraesCS2A03G0090100	Chr2A	21696357	21696929	+	473	-	TraesCS2A01G048000 && - && - && -	-
TraesCS2B03G0446000	169.4823441	277.8082604	634.4185061	1820.493951	1433.475068	1147.562375	360.5697036	1467.177131	-2.024312292	3.04E-06	0.000112396	TraesCS2B03G0446000	Chr2B	167310337	167310600	+	264	-	TraesCS2B01G184400 && P08626.1 RecName: Full=Subtilisin-chymotrypsin inhibitor-2B; Short=CI-2B && PF00280:Potato inhibitor I family && PF00280:Potato inhibitor I family	-
TraesCS5A03G1001800	18.61366785	12.47302394	22.37979393	56.33159081	79.63750378	84.10031587	17.82216191	73.35647015	-2.032558991	3.12E-06	0.000115342	TraesCS5A03G1001800	Chr5A	610219259	610221058	-	1350	-	TraesCS5A01G422200 && Q8H5D4.1 RecName: Full=Patatin-like protein 3; Short=OsPLP3 >B8B7E7.1 RecName: Full=Patatin-like protein 3 && - && -	-
TraesCS2B03G1153200	1.959333458	3.401733801	34.05620815	115.3456383	168.5832872	145.5930199	13.1390918	143.1739818	-3.435096296	3.18E-06	0.000117231	TraesCS2B03G1153200	Chr2B	656777066	656778449	-	1296	-	TraesCS2B01G454400 && - && PF06830:Root cap && PF06830:Root cap	-
TraesCS3D03G0809000	234.1403482	236.9874548	208.229387	422.9340072	470.5852496	596.8409513	226.4523967	496.786736	-1.133913692	3.20E-06	0.000117772	TraesCS3D03G0809000	Chr3D	480364570	480372360	-	2970	-	TraesCS3D01G365200 && Q5N7C7.1 RecName: Full=Transcription factor LG2; AltName: Full=Protein LIGULELESS 2 homolog; Short=OsLG2; Short=rLG2; AltName: Full=bZIP transcription factor 11; Short=OsbZIP11 && PF14144:Seed dormancy control|PF00170:bZIP transcription factor && PF14144:Seed dormancy control|PF00170:bZIP transcription factor	bZIP_1
TraesCS1D03G0186700	21.55266804	65.76685349	96.33041734	218.1731453	276.14563	328.2625232	61.21664629	274.1937662	-2.163530573	3.22E-06	0.000118401	TraesCS1D03G0186700	Chr1D	66880141	66880452	-	312	-	TraesCS1D01G081600 && P59259.2 RecName: Full=Histone H4 >Q6LAF3.3 RecName: Full=Histone H4 >Q6PMI5.3 RecName: Full=Histone H4 >Q6WZ83.3 RecName: Full=Histone H4 >Q76H85.3 RecName: Full=Histone H4 >P62788.2 RecName: Full=Histone H4 >P62787.2 RecName: Full=Histone H4 >P62887.2 RecName: Full=Histone H4 >P62785.2 RecName: Full=Histone H4 variant TH011 >P0CG89.1 RecName: Full=Histone H4 && PF15511:Cen…	-
TraesCS3B03G1099600	2.939000187	5.669556336	46.70565689	188.6661216	174.788807	185.3824167	18.43807114	182.9457818	-3.302951752	3.26E-06	0.000119679	TraesCS3B03G1099600	Chr3B	699893299	699894549	-	1251	-	TraesCS3B01G445200 && - && PF14541:Xylanase inhibitor C-terminal|PF14543:Xylanase inhibitor N-terminal && PF14541:Xylanase inhibitor C-terminal|PF14543:Xylanase inhibitor N-terminal	-
TraesCS2D03G0904000	22.53233477	34.01733801	59.35510563	208.3374708	110.6651027	151.9231512	38.63492614	156.9752416	-2.021714184	3.27E-06	0.000119957	TraesCS2D03G0904000	Chr2D	511864283	511867710	-	1768	-	TraesCS2D01G397700 && Q9LEX0.1 RecName: Full=F-box protein PP2-A13; AltName: Full=Protein PHLOEM PROTEIN 2-LIKE A13; Short=AtPP2-A13; AltName: Full=SKP1-interacting partner 9 && PF14299:Phloem protein 2 && PF14299:Phloem protein 2	-
TraesCS5D03G0743100	4.898333645	6.803467603	21.40675941	63.48480869	72.39773071	68.72713985	11.03618689	68.20322642	-2.616879	3.29E-06	0.000120781	TraesCS5D03G0743100	Chr5D	424541332	424542731	+	1255	-	TraesCS5D01G330200 && - && PF06830:Root cap && PF06830:Root cap	-
TraesCS7A03G0245100	63.67833739	51.02600702	61.30117467	140.3819009	148.9324746	245.9708163	58.66850636	178.4283973	-1.603538389	3.30E-06	0.000120982	TraesCS7A03G0245100	Chr7A	66621406	66631924	+	1104	-	TraesCS7A01G103500 && Q76BW5.1 RecName: Full=Xyloglucan endotransglycosylase/hydrolase protein 8; AltName: Full=End-xyloglucan transferase; AltName: Full=OsXRT5; AltName: Full=OsXTH8; Flags: Precursor && PF06955:Xyloglucan endo-transglycosylase (XET) C-terminus|PF00722:Glycosyl hydrolases family 16 && PF06955:Xyloglucan endo-transglycosylase (XET) C-terminus|PF00722:Glycosyl hydrolases family 16	-
TraesCS1D03G1003300	82.29200524	121.3285056	107.033797	281.657954	214.0904322	278.5257773	103.551436	258.0913879	-1.320291214	3.32E-06	0.000121587	TraesCS1D03G1003300	Chr1D	487074873	487080402	+	2445	-	TraesCS1D01G436900 && Q6PEI7.1 RecName: Full=CTP synthase 1; AltName: Full=CTP synthetase 1; AltName: Full=UTP--ammonia ligase 1 && PF00117:Glutamine amidotransferase class-I|PF06418:CTP synthase N-terminus && PF00117:Glutamine amidotransferase class-I|PF06418:CTP synthase N-terminus	CTP_synth_N
novel.5813	16.65433439	22.67822534	89.51917571	224.432211	247.1865377	258.6310789	42.95057848	243.4166092	-2.498578823	3.32E-06	0.0001217	-	Chr6D	31318178	31319984	-	1630	-	- && P22195.2 RecName: Full=Cationic peroxidase 1; AltName: Full=PNPC1; Flags: Precursor && PF00141:Peroxidase	-
TraesCS1A03G0827800	0.979666729	0	0	16.98889247	13.44529285	86.81322928	0.326555576	39.08247153	-6.733774482	3.36E-06	0.00012301	TraesCS1A03G0827800	Chr1A	523593852	523595615	-	1646	-	TraesCS1A01G334400 && Q9XG83.1 RecName: Full=Gibberellin 2-beta-dioxygenase; AltName: Full=GA 2-oxidase; AltName: Full=Gibberellin 2-beta-hydroxylase; AltName: Full=Gibberellin 2-oxidase && PF03171:2OG-Fe(II) oxygenase superfamily|PF14226:non-haem dioxygenase in morphine synthesis N-terminal && PF03171:2OG-Fe(II) oxygenase superfamily|PF14226:non-haem dioxygenase in morphine synthesis N-terminal	2OG-FeII_Oxy
TraesCS1A03G0626300	49.96300318	18.14258027	39.89441526	149.3234232	144.7954614	111.22945	35.99999957	135.1161116	-1.900159028	3.39E-06	0.00012393	TraesCS1A03G0626300	Chr1A	431332461	431333363	+	903	-	TraesCS1A01G241500 && - && PF16719:SAWADEE domain && PF16719:SAWADEE domain	-
TraesCS5D03G1028300	501.5893653	676.9450265	826.1063062	1967.134917	1342.460778	1528.274557	668.213566	1612.623417	-1.271167993	3.46E-06	0.000126249	TraesCS5D03G1028300	Chr5D	511165925	511172352	+	2337	-	TraesCS5D01G465000 && P53800.1 RecName: Full=Squalene synthase; Short=SQS; Short=SS; AltName: Full=FPP:FPP farnesyltransferase; AltName: Full=Farnesyl-diphosphate farnesyltransferase && PF00494:Squalene/phytoene synthase && PF00494:Squalene/phytoene synthase	-
TraesCS3D03G0862200	4.898333645	0	9.730345185	53.6491341	42.40438513	45.21522359	4.876226277	47.08958094	-3.238453226	3.55E-06	0.000129205	TraesCS3D03G0862200	Chr3D	505719122	505720861	-	1740	-	TraesCS3D01G390000 && Q9FJQ5.1 RecName: Full=ETHYLENE INSENSITIVE 3-like 5 protein && PF04873:Ethylene insensitive 3 && PF04873:Ethylene insensitive 3	EIN3
TraesCS2B03G1442000	8.817000561	7.93737887	21.40675941	84.94446233	53.78117139	64.20561749	12.72037961	67.6437504	-2.401941056	3.55E-06	0.000129205	TraesCS2B03G1442000	Chr2B	774706061	774707780	+	1720	-	TraesCS2B01G577300 && Q7XR52.2 RecName: Full=Cysteine protease 1; AltName: Full=OsCP1; Flags: Precursor && PF00396:Granulin|PF00112:Papain family cysteine protease|PF08246:Cathepsin propeptide inhibitor domain (I29) && PF00396:Granulin|PF00112:Papain family cysteine protease|PF08246:Cathepsin propeptide inhibitor domain (I29)	Peptidase_C1
TraesCS2B03G1317200	41.14600262	58.96338589	108.0068316	206.5491663	277.1798833	232.4062492	69.37207336	238.7117663	-1.780743696	3.55E-06	0.000129243	TraesCS2B03G1317200	Chr2B	728416501	728417870	-	1370	-	TraesCS2B01G526100 && Q5NUF4.1 RecName: Full=2-hydroxyisoflavanone dehydratase; AltName: Full=Carboxylesterase HIDM && PF07859:alpha/beta hydrolase fold && PF07859:alpha/beta hydrolase fold	Abhydrolase_3
TraesCS2D03G0269200	230.2216813	332.2360013	379.4834622	683.1323076	722.9430538	743.3382757	313.9803816	716.4712124	-1.19044894	3.57E-06	0.000129722	TraesCS2D03G0269200	Chr2D	77375746	77378969	-	2005	-	TraesCS2D01G128600 && Q95K50.1 RecName: Full=Nucleolar protein 56; AltName: Full=Nucleolar protein 5A && PF08156:NOP5NT (NUC127) domain|PF01798:snoRNA binding domain, fibrillarin && PF08156:NOP5NT (NUC127) domain|PF01798:snoRNA binding domain, fibrillarin	-
TraesCS6D03G0136800	291.9406852	226.7822534	227.6900773	491.7837293	508.8526216	557.955859	248.8043387	519.5307366	-1.061607165	3.62E-06	0.000131302	TraesCS6D03G0136800	Chr6D	42103578	42106871	+	1356	-	TraesCS6D01G065900 && Q84MC1.1 RecName: Full=Gamma-glutamylcyclotransferase 2-2; Short=AtGGCT2;2; AltName: Full=Gamma-glutamyl cyclotransferase 2;2 && PF04752:ChaC-like protein && PF04752:ChaC-like protein	ChaC
TraesCS2A03G0857500	851.3303875	3095.577759	2619.408924	11015.95554	9125.216829	6013.624737	2188.772357	8718.265701	-1.994021244	3.66E-06	0.000132667	TraesCS2A03G0857500	Chr2A	594564117	594565441	-	1234	-	TraesCS2A01G350700 && O04138.2 RecName: Full=Chitinase 4; AltName: Full=OsChia2b; AltName: Full=Pathogenesis related (PR)-3 chitinase 4; Flags: Precursor && PF00182:Chitinase class I|PF00187:Chitin recognition protein && PF00182:Chitinase class I|PF00187:Chitin recognition protein	-
TraesCS3D03G0829100	52.90200337	21.54431408	33.08317363	183.3012082	193.4053663	86.81322928	35.84316369	154.5066013	-2.102158136	3.67E-06	0.000133015	TraesCS3D03G0829100	Chr3D	489626313	489628896	-	2248	-	TraesCS3D01G375800 && Q0WP01.1 RecName: Full=Protein NRT1/ PTR FAMILY 5.10; Short=AtNPF5.10 && PF00854:POT family && PF00854:POT family	-
TraesCS1B03G1067800LC	5.878000374	3.401733801	2.919103556	25.93041482	27.92483899	75.96157562	4.066279244	43.27227648	-3.408096669	3.70E-06	0.000133834	TraesCS1B03G1067800LC	Chr1B	633743650	633744367	-	717	-	TraesCS1B01G667700LC && - && - && -	-
TraesCS3B03G1007900	224.3436809	243.7909224	277.3148378	439.0287474	633.9972704	592.319429	248.4831471	555.1151489	-1.159081321	3.71E-06	0.000134099	TraesCS3B03G1007900	Chr3B	655086279	655093961	-	2188	-	TraesCS3B01G404800 && Q5N7C7.1 RecName: Full=Transcription factor LG2; AltName: Full=Protein LIGULELESS 2 homolog; Short=OsLG2; Short=rLG2; AltName: Full=bZIP transcription factor 11; Short=OsbZIP11 && PF14144:Seed dormancy control|PF00170:bZIP transcription factor && PF14144:Seed dormancy control|PF00170:bZIP transcription factor	bZIP_1
TraesCS6A03G0824000	26.45100168	37.41907182	65.19331274	185.0895127	107.5623428	236.9277716	43.02112875	176.5265423	-2.036084726	3.85E-06	0.000138035	TraesCS6A03G0824000	Chr6A	555487047	555488229	+	1183	-	TraesCS6A01G316900 && Q9ZPE7.1 RecName: Full=Protein EXORDIUM; Flags: Precursor && PF04674:Phosphate-induced protein 1 conserved region && PF04674:Phosphate-induced protein 1 conserved region	-
TraesCS2D03G0836800	0	1.133911267	5.838207111	36.66024164	31.02759888	36.17217887	2.324039459	34.62000646	-3.872858117	3.90E-06	0.000139528	TraesCS2D03G0836800	Chr2D	472266602	472267717	+	999	-	TraesCS2D01G364400 && Q9LIG0.1 RecName: Full=Clavaminate synthase-like protein At3g21360 && PF02668:Taurine catabolism dioxygenase TauD, TfdA family && PF02668:Taurine catabolism dioxygenase TauD, TfdA family	-
TraesCS7D03G0226600	8.817000561	13.60693521	82.70793408	189.5602738	320.6185217	334.5926545	35.04395661	281.5904834	-3.001814016	3.97E-06	0.000141475	TraesCS7D03G0226600	Chr7D	61603858	61604698	-	841	-	TraesCS7D01G099600 && Q05968.1 RecName: Full=Pathogenesis-related protein 1; Flags: Precursor && PF00188:Cysteine-rich secretory protein family && PF00188:Cysteine-rich secretory protein family	SCP
TraesCS6A03G0404400	29.39000187	29.48169295	122.6023493	336.2012404	418.8725848	228.7890313	60.49134805	327.9542855	-2.435165159	4.01E-06	0.000142983	TraesCS6A03G0404400	Chr6A	165538751	165539815	+	1065	-	TraesCS6A01G165200 && Q9ZQV9.3 RecName: Full=Nicotianamine synthase 1; AltName: Full=HvNAS1; AltName: Full=S-adenosyl-L-methionine:S-adenosyl-L-methionine:S-adenosyl-methionine 3-amino-3-carboxypropyltransferase 1 && PF03059:Nicotianamine synthase protein && PF03059:Nicotianamine synthase protein	-
TraesCS5A03G0079700	138.1330088	107.7215704	156.6585575	279.8696496	324.7555349	320.123783	134.1710456	308.2496558	-1.197565987	4.06E-06	0.000144222	TraesCS5A03G0079700	Chr5A	31597768	31600025	+	831	-	TraesCS5A01G032200 && O22165.1 RecName: Full=Probable ribosome biogenesis protein RLP24 && PF01246:Ribosomal protein L24e && PF01246:Ribosomal protein L24e	-
TraesCS5B03G0136400	344.8426886	342.4412027	402.8362907	805.6311638	644.3398033	732.4866221	363.373394	727.4858631	-1.001418846	4.07E-06	0.000144403	TraesCS5B03G0136400	Chr5B	59957220	59960667	+	1845	-	TraesCS5B01G053800 && C0LGE0.1 RecName: Full=Probable LRR receptor-like serine/threonine-protein kinase At1g07650; Flags: Precursor && PF07714:Protein tyrosine kinase && PF07714:Protein tyrosine kinase	Pkinase_Tyr
TraesCS6B03G0362500	11.75600075	26.07995914	33.08317363	90.30937574	85.84302356	112.1337545	23.63971117	96.0953846	-2.025482106	4.13E-06	0.000146122	TraesCS6B03G0362500	Chr6B	149634070	149638990	+	2924	-	TraesCS6B01G144200 && Q9SX38.2 RecName: Full=Putative disease resistance protein At1g50180 && PF00931:NB-ARC domain && PF00931:NB-ARC domain	NB-ARC
TraesCS6B03G1074200	12.73566748	32.88342675	49.62476045	118.9222473	155.1379944	137.4542797	31.74795156	137.1715071	-2.110934855	4.24E-06	0.000149402	TraesCS6B03G1074200	Chr6B	663056764	663057614	+	851	-	TraesCS6B01G379800 && Q40374.1 RecName: Full=Pathogenesis-related protein PR-1; Flags: Precursor && PF00188:Cysteine-rich secretory protein family && PF00188:Cysteine-rich secretory protein family	SCP
novel.1279	175.3603445	333.3699125	301.6407007	650.0486749	641.2370434	1111.390196	270.1236526	800.8919713	-1.568899682	4.24E-06	0.000149402	-	Chr2A	787437097	787439258	-	2083	-	- && Q9SZB9.2 RecName: Full=Peroxidase 47; Short=Atperox P47; AltName: Full=ATP32; Flags: Precursor && PF00141:Peroxidase	-
TraesCS7D03G0919400	98.94633963	163.2832225	296.7755282	606.2352153	595.7298984	651.0992196	186.3350301	617.6881111	-1.728443702	4.27E-06	0.000150396	TraesCS7D03G0919400	Chr7D	506580135	506581528	-	1394	-	TraesCS7D01G389700 && Q69TY4.1 RecName: Full=Peroxiredoxin-2E-1, chloroplastic; AltName: Full=Peroxiredoxin IIE-1; AltName: Full=Thioredoxin reductase 2E-1; Flags: Precursor && PF08534:Redoxin && PF08534:Redoxin	-
novel.665	0	0	1.946069037	34.87193717	38.26737195	20.79900285	0.648689679	31.31277065	-5.528857704	4.27E-06	0.000150495	-	Chr1D	6743083	6743826	+	471	-	- && - && -	-
TraesCS5D03G0543500	113.6413406	125.8641507	166.3889027	287.0228674	314.4130019	340.0184814	135.2981313	313.8181169	-1.21292509	4.33E-06	0.000152396	TraesCS5D03G0543500	Chr5D	344047411	344051499	-	2051	-	TraesCS5D01G233900 && O04249.1 RecName: Full=Sugar transport protein 7; AltName: Full=Hexose transporter 7 && PF00083:Sugar (and other) transporter && PF00083:Sugar (and other) transporter	Sugar_tr
TraesCS3B03G0826000	68.57667103	5.669556336	9.730345185	557.0568424	616.4149643	1190.064685	27.99219085	787.8454972	-4.812326739	4.36E-06	0.000153134	TraesCS3B03G0826000	Chr3B	538378936	538383770	-	2659	-	TraesCS3B01G323500 && Q94LW6.1 RecName: Full=Probable sulfate transporter 3.5 && PF00916:Sulfate permease family|PF01740:STAS domain && PF00916:Sulfate permease family|PF01740:STAS domain	Sulfate_transp
TraesCS6A03G0701100	20.57300131	15.87475774	16.54158682	65.27311316	59.98669116	71.44005326	17.66311529	65.56661919	-1.890223192	4.39E-06	0.000154022	TraesCS6A03G0701100	Chr6A	486764119	486765613	-	1495	-	TraesCS6A01G260900 && Q5SMM6.1 RecName: Full=Hydroxycinnamoyltransferase 4; Short=OsHCT4; AltName: Full=BAHD-like hydroxycinnamoyl transferase HCT4; AltName: Full=Glycerol hydroxycinnamoyl transferase && PF02458:Transferase family && PF02458:Transferase family	-
TraesCS3D03G0603400LC	166.5433439	80.50769997	193.6338692	364.8141119	533.6747007	463.908194	146.894971	454.1323355	-1.625512387	4.41E-06	0.000154525	TraesCS3D03G0603400LC	Chr3D	362023876	362024847	+	972	-	TraesCS3D01G258700 && A8K979.2 RecName: Full=ERI1 exoribonuclease 2; AltName: Full=Exonuclease domain-containing protein 1 && PF00929:Exonuclease && PF00929:Exonuclease	Exonuc_X-T
TraesCS2A03G0256400	200.8316794	344.7090252	600.3622979	1955.510938	1059.075375	1160.222637	381.9676675	1391.602983	-1.865131181	4.46E-06	0.000156041	TraesCS2A03G0256400	Chr2A	77912516	77913442	-	831	-	TraesCS2A01G124200 && Q6NQE2.1 RecName: Full=Probable NAD(P)H dehydrogenase (quinone) FQR1-like 1 && PF03358:NADPH-dependent FMN reductase && PF03358:NADPH-dependent FMN reductase	FMN_red
TraesCS2A03G0312600	75.43433813	109.9893929	202.3911799	383.5913088	429.2151178	426.8317106	129.271637	413.2127124	-1.67540498	4.48E-06	0.000156538	TraesCS2A03G0312600	Chr2A	104811210	104814661	+	2147	-	TraesCS2A01G151900 && Q9LD90.1 RecName: Full=H/ACA ribonucleoprotein complex subunit 4; AltName: Full=CBF5 homolog; AltName: Full=Dyskerin; AltName: Full=Nopp-140-associated protein of 57 kDa homolog; Short=AtNAP57; AltName: Full=Nucleolar protein NAP57 homolog && PF01509:TruB family pseudouridylate synthase (N terminal domain)|PF16198:tRNA pseudouridylate synthase B C-terminal domain|PF01472:PUA…	-
TraesCS4D03G0130800	2089.629133	935.4767954	2775.094447	7123.710856	5369.843112	6123.045578	1933.400125	6205.533182	-1.682219529	4.51E-06	0.000157476	TraesCS4D03G0130800	Chr4D	45097463	45100876	-	703	-	TraesCS4D01G069100 && O22611.1 RecName: Full=Dormancy-associated protein 1; Short=PsDRM1 && PF05564:Dormancy/auxin associated protein && PF05564:Dormancy/auxin associated protein	-
TraesCS4A03G0126900	2054.361131	3188.558483	5248.548193	11128.61872	10400.45114	8996.020885	3497.155936	10175.03025	-1.540749872	4.57E-06	0.000159239	TraesCS4A03G0126900	Chr4A	60694335	60697446	+	1451	-	TraesCS4A01G063800 && P14654.1 RecName: Full=Glutamine synthetase cytosolic isozyme 1-2; AltName: Full=Glutamate--ammonia ligase GLN1;2; Short=OsGLN1;2; AltName: Full=Glutamine synthetase root isozyme; AltName: Full=OsGS1;2 && PF00120:Glutamine synthetase, catalytic domain|PF03951:Glutamine synthetase, beta-Grasp domain && PF00120:Glutamine synthetase, catalytic domain|PF03951:Glutamine synthetas…	-
TraesCS5D03G0533700LC	181.2383449	413.8776125	818.3220301	1797.245992	1707.552191	2358.426062	471.1459958	1954.408082	-2.052347005	4.59E-06	0.000159829	TraesCS5D03G0533700LC	Chr5D	339048921	339050300	+	1380	-	TraesCS5D01G304300LC && - && - && -	-
TraesCS4A03G0900300	100.9056731	75.9720549	133.305729	257.5158437	245.1180311	292.9946488	103.3944857	265.2095079	-1.356288701	4.61E-06	0.000160192	TraesCS4A03G0900300	Chr4A	637405656	637406642	-	769	-	TraesCS4A01G364700 && Q8LC59.2 RecName: Full=GATA transcription factor 23 && PF00320:GATA zinc finger && PF00320:GATA zinc finger	GATA
TraesCS3A03G1098500	41.14600262	94.11463517	184.8765585	532.9147321	344.4063475	522.6879846	106.7123988	466.6696881	-2.128264924	4.74E-06	0.00016461	TraesCS3A03G1098500	Chr3A	703335695	703337155	+	1461	-	TraesCS3A01G471900 && P13917.2 RecName: Full=Basic 7S globulin; AltName: Full=SBg7S; Short=Bg; Contains: RecName: Full=Basic 7S globulin high kDa subunit; Contains: RecName: Full=Basic 7S globulin low kDa subunit; Flags: Precursor && PF14543:Xylanase inhibitor N-terminal|PF14541:Xylanase inhibitor C-terminal && PF14543:Xylanase inhibitor N-terminal|PF14541:Xylanase inhibitor C-terminal	-
TraesCS2A03G0878400LC	0.979666729	2.267822534	10.7033797	52.75498187	49.6441582	37.07648334	4.650289656	46.49187447	-3.302920413	4.80E-06	0.000166417	TraesCS2A03G0878400LC	Chr2A	607631947	607632294	+	348	-	TraesCS2A01G512900LC && - && PF13966:zinc-binding in reverse transcriptase && PF13966:zinc-binding in reverse transcriptase	-
TraesCS7A03G0539600	4.898333645	6.803467603	21.40675941	65.27311316	54.81542468	90.43044717	11.03618689	70.172995	-2.659781505	4.85E-06	0.000167776	TraesCS7A03G0539600	Chr7A	209145329	209163962	-	609	-	- && - && - && -	-
TraesCS1A03G0913900	287.0423516	424.0828139	581.8746421	1019.333548	1116.99356	1116.816023	430.9999359	1084.381043	-1.330992725	4.85E-06	0.000167776	TraesCS1A03G0913900	Chr1A	552860170	552862416	-	1117	-	TraesCS1A01G378000 && P49027.1 RecName: Full=Guanine nucleotide-binding protein subunit beta-like protein A; Short=GPB-LR; AltName: Full=RWD; AltName: Full=Receptor for activated C kinase 1A && PF00400:WD domain, G-beta repeat && PF00400:WD domain, G-beta repeat	WD40
TraesCS2A03G1334100	149.8890095	191.6310041	329.8587018	732.3106805	597.798405	572.4247306	223.7929052	634.1779387	-1.502131429	4.98E-06	0.000171493	TraesCS2A03G1334100	Chr2A	777943864	777945232	-	1369	-	TraesCS2A01G573900 && Q01548.1 RecName: Full=Peroxidase 2 && PF00141:Peroxidase && PF00141:Peroxidase	-
TraesCS1A03G0410200	0.979666729	0	1.946069037	36.66024164	24.8220791	21.70330732	0.975245255	27.72854269	-4.774133626	4.98E-06	0.000171493	TraesCS1A03G0410200	Chr1A	266090673	266094866	-	1053	-	TraesCS1A01G152800 && P42813.1 RecName: Full=Ribonuclease 1; Flags: Precursor && PF00445:Ribonuclease T2 family && PF00445:Ribonuclease T2 family	Ribonuclease_T2
TraesCS5A03G0057300	9.79666729	17.00866901	57.40903659	143.9585098	135.4871818	221.5545956	28.07145763	167.0000957	-2.56827239	4.99E-06	0.000171688	TraesCS5A03G0057300	Chr5A	20732882	20735140	+	762	-	TraesCS5A01G023600 && - && - && -	-
TraesCS3B03G1304500LC	325.249354	299.3525745	355.1575993	633.0597824	593.6613918	772.2760188	326.5865093	666.3323977	-1.02852628	5.00E-06	0.000171945	TraesCS3B03G1304500LC	Chr3B	781685518	781686109	-	592	-	TraesCS3B01G773500LC && - && - && -	-
TraesCS7A03G0553200	93.06833926	102.052014	89.51917571	234.2678856	266.8373503	183.5738078	94.879843	228.2263479	-1.266445529	5.22E-06	0.000178912	TraesCS7A03G0553200	Chr7A	221099969	221106606	-	2299	-	- && B5X4Z4.1 RecName: Full=Probable amino-acid acetyltransferase NAGS2, chloroplastic; AltName: Full=N-acetylglutamate synthase 2; Flags: Precursor && PF13508:Acetyltransferase (GNAT) domain|PF00696:Amino acid kinase family && PF13508:Acetyltransferase (GNAT) domain|PF00696:Amino acid kinase family	AA_kinase
TraesCS3A03G0720400	21.55266804	4.535645069	3.892138074	49.17837293	70.32922412	129.3155395	9.993483727	82.9410455	-3.043135808	5.27E-06	0.000180399	TraesCS3A03G0720400	Chr3A	528153371	528158098	-	2688	-	TraesCS3A01G288800 && Q94LW6.1 RecName: Full=Probable sulfate transporter 3.5 && PF00916:Sulfate permease family|PF01740:STAS domain && PF00916:Sulfate permease family|PF01740:STAS domain	Sulfate_transp
TraesCS5B03G0195100	132.2550084	87.31116757	108.0068316	237.8444945	264.7688437	269.4827326	109.1910025	257.3653569	-1.234395319	5.35E-06	0.000183034	TraesCS5B03G0195100	Chr5B	95615783	95618808	+	1239	-	TraesCS5B01G078400 && P0C041.2 RecName: Full=Putative RING-H2 finger protein ATL53; AltName: Full=RING-type E3 ubiquitin transferase ATL53 && PF13639:Ring finger domain && PF13639:Ring finger domain	-
TraesCS2B03G0967600	138.1330088	134.9354408	73.95062341	308.4825211	304.070469	298.4204757	115.6730243	303.6578219	-1.394041696	5.41E-06	0.000184774	TraesCS2B03G0967600	Chr2B	547420015	547424681	+	2509	-	TraesCS2B01G376600 && - && PF07690:Major Facilitator Superfamily|PF06813:Nodulin-like && PF07690:Major Facilitator Superfamily|PF06813:Nodulin-like	MFS_1
TraesCS5A03G1284000	5.878000374	4.535645069	7.784276148	52.75498187	25.8563324	47.02383253	6.065973864	41.87838226	-2.781292892	5.48E-06	0.000186981	TraesCS5A03G1284000	Chr5A	706086399	706090177	+	1695	-	TraesCS5A01G549600 && O64411.1 RecName: Full=Polyamine oxidase; Flags: Precursor && PF01593:Flavin containing amine oxidoreductase && PF01593:Flavin containing amine oxidoreductase	Amino_oxidase
TraesCS1D03G0584900	61.71900393	64.63294223	82.70793408	195.8193395	149.9667279	183.5738078	69.68662674	176.4532917	-1.340036871	5.51E-06	0.000187998	TraesCS1D03G0584900	Chr1D	332019446	332021531	+	1480	-	TraesCS1D01G239900 && Q9SE45.2 RecName: Full=Annexin D3; AltName: Full=AnnAt3 && PF00191:Annexin && PF00191:Annexin	-
TraesCS6D03G0511100	138.1330088	122.4624168	289.9642865	569.5749737	616.4149643	499.1760684	183.5199041	561.7220021	-1.612248561	5.60E-06	0.000190581	TraesCS6D03G0511100	Chr6D	313175540	313177696	-	2063	-	TraesCS6D01G205700 && - && - && -	-
TraesCS5A03G0057400LC	1.959333458	7.93737887	24.32586296	83.15615786	74.4662373	100.3777964	11.4075251	86.00006384	-2.907980426	5.60E-06	0.000190704	TraesCS5A03G0057400LC	Chr5A	20735579	20735989	+	411	-	TraesCS5A01G031800LC && - && PF04577:Protein of unknown function (DUF563) && PF04577:Protein of unknown function (DUF563)	-
TraesCS1B03G0516100	90.12933907	73.70423236	145.9551778	361.237503	217.1931921	390.6595318	103.2629164	323.0300756	-1.643848429	5.64E-06	0.000192054	TraesCS1B03G0516100	Chr1B	318544809	318546241	-	1433	-	TraesCS1B01G174100 && - && PF04520:Senescence regulator && PF04520:Senescence regulator	-
TraesCS2D03G1121500	46.04433626	36.28516055	76.86972696	168.9947724	168.5832872	150.1145423	53.06640793	162.5642007	-1.610239442	5.66E-06	0.000192445	TraesCS2D03G1121500	Chr2D	601227594	601231456	-	2824	-	TraesCS2D01G503400 && F4HQ22.1 RecName: Full=LEAF RUST 10 DISEASE-RESISTANCE LOCUS RECEPTOR-LIKE PROTEIN KINASE-like 2.4; AltName: Full=Probable receptor-like serine/threonine-protein kinase LRK10L-2.4; Flags: Precursor && PF00069:Protein kinase domain && PF00069:Protein kinase domain	Pkinase
TraesCS4A03G0657400	23.5120015	34.01733801	108.0068316	385.3796133	193.4053663	281.2386907	55.17872369	286.6745568	-2.374868741	5.70E-06	0.000193566	TraesCS4A03G0657400	Chr4A	560098600	560099387	-	678	-	TraesCS4A01G250200 && - && - && -	-
TraesCS3B03G0297900	36.24766897	51.02600702	43.78655333	143.9585098	95.15130322	160.966196	43.68674311	133.3586697	-1.614519501	5.75E-06	0.000194667	TraesCS3B03G0297900	Chr3B	115640299	115642402	+	1592	-	TraesCS3B01G126900 && - && - && -	-
TraesCSU03G0493000	28.41033514	95.24854644	367.807048	3182.287804	2455.317324	3250.070271	163.8219765	2962.558467	-4.176301061	5.82E-06	0.000196655	TraesCSU03G0493000	ChrUnknown	300000689	300001770	-	823	-	TraesCSU01G257800 && - && PF01419:Jacalin-like lectin domain && PF01419:Jacalin-like lectin domain	-
TraesCS3A03G0902200	337.9850215	285.7456393	544.8993304	1340.3342	1148.021158	777.7018457	389.5433304	1088.685735	-1.482013768	5.87E-06	0.00019809	TraesCS3A03G0902200	Chr3A	632320856	632323394	+	2152	-	TraesCS3A01G382100 && Q0WP01.1 RecName: Full=Protein NRT1/ PTR FAMILY 5.10; Short=AtNPF5.10 && PF00854:POT family && PF00854:POT family	-
TraesCS2B03G0106000	12.73566748	32.88342675	36.9753117	98.35674585	103.4253296	119.3681903	27.53146864	107.0500886	-1.962455601	5.92E-06	0.000199788	TraesCS2B03G0106000	Chr2B	27897451	27898966	+	1248	-	TraesCS2B01G050200 && P83304.1 RecName: Full=Mannose/glucose-specific lectin && PF03018:Dirigent-like protein|PF01419:Jacalin-like lectin domain && PF03018:Dirigent-like protein|PF01419:Jacalin-like lectin domain	-
TraesCS5B03G0057400	0.979666729	10.2052014	26.271932	113.5573338	81.70601037	114.8466679	12.48560004	103.370004	-3.046197824	5.98E-06	0.000201554	TraesCS5B03G0057400	Chr5B	23570781	23571459	+	679	-	TraesCS5B01G024500 && - && - && -	-
TraesCS5D03G1037100	597.5967047	808.4787335	1007.090727	1633.616133	1918.539864	1806.800334	804.3887216	1786.318777	-1.150952648	6.02E-06	0.000202626	TraesCS5D03G1037100	Chr5D	514209254	514211142	+	1194	-	TraesCS5D01G470000 && Q9SCM3.1 RecName: Full=40S ribosomal protein S2-4 && PF03719:Ribosomal protein S5, C-terminal domain|PF00333:Ribosomal protein S5, N-terminal domain && PF03719:Ribosomal protein S5, C-terminal domain|PF00333:Ribosomal protein S5, N-terminal domain	-
novel.6292	52.90200337	98.65028024	56.43600208	211.9140797	199.6108861	178.1479809	69.32942856	196.5576489	-1.50876954	6.02E-06	0.000202626	-	Chr7A	654158379	654165917	-	3971	-	- && - && -	-
TraesCS5A03G0313500LC	3.918666916	3.401733801	4.865172593	61.69650422	25.8563324	26.22482968	4.06185777	37.92588876	-3.219036759	6.05E-06	0.000203361	TraesCS5A03G0313500LC	Chr5A	231647216	231650971	+	732	-	TraesCS5A01G196400LC && O80567.2 RecName: Full=La-related protein 6B; Short=AtLARP6b; AltName: Full=VirF-interacting protein FIP1 && - && -	-
TraesCS3A03G0953500	186.1366785	206.3718506	235.4743535	475.688989	398.1875189	423.2144928	209.3276275	432.3636669	-1.046646612	6.06E-06	0.000203687	TraesCS3A03G0953500	Chr3A	653008909	653013067	+	1599	-	TraesCS3A01G407700 && Q9LPL4.1 RecName: Full=F-box protein SKP2A; AltName: Full=FBL5-like protein; Short=AtFBL5; AltName: Full=SKP2-like protein 1; Short=AtSKP2;1 && - && -	-
TraesCS7B03G0495900	74.4546714	92.9807239	169.3080062	304.9059121	327.8582948	363.5303976	112.2478005	332.0982015	-1.563511816	6.07E-06	0.000203711	TraesCS7B03G0495900	Chr7B	283868387	283871990	-	1427	-	- && Q9ZSA8.1 RecName: Full=Protein DMR6-LIKE OXYGENASE 1; AltName: Full=2-oxoglutarate (2OG)-Fe(II) oxygenase-like protein DLO1; AltName: Full=Protein SENESCENCE-ASSOCIATED GENE 108; AltName: Full=Salicylate 3-hydroxylase DLO1; Short=S3H DLO1; Short=SA 3-hydroxylase DLO1; Short=Salicylic acid 3-hydroxylase DLO1 && PF03171:2OG-Fe(II) oxygenase superfamily|PF14226:non-haem dioxygenase in morphine …	2OG-FeII_Oxy
TraesCS1A03G1039400	144.0110092	142.8728197	129.413591	321.8948046	268.9058569	285.7602131	138.7658066	292.1869582	-1.075125215	6.16E-06	0.000206769	TraesCS1A03G1039400	Chr1A	585940682	585946177	+	2424	-	TraesCS1A01G427100 && Q6PEI7.1 RecName: Full=CTP synthase 1; AltName: Full=CTP synthetase 1; AltName: Full=UTP--ammonia ligase 1 && PF00117:Glutamine amidotransferase class-I|PF06418:CTP synthase N-terminus && PF00117:Glutamine amidotransferase class-I|PF06418:CTP synthase N-terminus	CTP_synth_N
TraesCS3D03G0945300	2.939000187	5.669556336	8.757310667	55.43743857	33.09610547	35.2678744	5.788622397	41.26713948	-2.833811697	6.17E-06	0.000206802	TraesCS3D03G0945300	Chr3D	544746676	544747447	-	772	-	TraesCS3D01G429300 && - && PF02519:Auxin responsive protein && PF02519:Auxin responsive protein	Auxin_inducible
TraesCS6D03G0772700	1.959333458	7.93737887	41.8404843	127.8637696	260.6318306	123.8897126	17.24573221	170.7951043	-3.301194932	6.27E-06	0.000209672	TraesCS6D03G0772700	Chr6D	457078100	457079055	+	838	-	TraesCS6D01G333000 && P12948.1 RecName: Full=Dehydrin DHN3; AltName: Full=B17 && PF00257:Dehydrin && PF00257:Dehydrin	-
TraesCS2D03G1097700	219.4453473	196.1666492	137.1978671	475.688989	400.2560255	404.2240989	184.2699545	426.7230378	-1.2122517	6.29E-06	0.000210121	TraesCS2D03G1097700	Chr2D	593032921	593037083	+	2410	-	- && - && PF07534:TLD && PF07534:TLD	-
TraesCS1A03G0034000	224.3436809	171.2206013	137.1978671	465.8533144	359.920147	445.8221046	177.5873831	423.8651887	-1.255322121	6.29E-06	0.000210135	TraesCS1A03G0034000	Chr1A	9014494	9016070	-	874	-	TraesCS1A01G013900 && P12653.4 RecName: Full=Glutathione S-transferase 1; AltName: Full=GST class-phi member 1; AltName: Full=GST-29; AltName: Full=GST-I && PF00043:Glutathione S-transferase, C-terminal domain|PF02798:Glutathione S-transferase, N-terminal domain && PF00043:Glutathione S-transferase, C-terminal domain|PF02798:Glutathione S-transferase, N-terminal domain	GST_N
novel.481	7.837333832	13.60693521	16.54158682	73.32048327	44.47289172	60.5883996	12.66195195	59.46059153	-2.235057432	6.34E-06	0.000211784	-	Chr1B	700497872	700500914	+	1022	-	- && - && -	-
TraesCS3A03G0352200	6.857667103	1.133911267	4.865172593	43.81345952	31.02759888	34.36356992	4.285583654	36.40154277	-3.059905894	6.40E-06	0.000213429	TraesCS3A03G0352200	Chr3A	154403911	154406247	+	2234	-	TraesCS3A01G152500 && P37118.1 RecName: Full=Cytochrome P450 71A2; AltName: Full=CYPLXXIA2; AltName: Full=Cytochrome P-450EG4 [Solanum melongena] && PF00067:Cytochrome P450 && PF00067:Cytochrome P450	p450
TraesCS1D03G0633000	337.0053548	323.1647111	753.1287173	1286.685066	1397.276203	1538.221906	471.0995944	1407.394392	-1.578322797	6.42E-06	0.000214156	TraesCS1D03G0633000	Chr1D	359127497	359130277	+	2774	-	- && P27484.1 RecName: Full=Glycine-rich protein 2 && PF00313:'Cold-shock' DNA-binding domain|PF00098:Zinc knuckle && PF00313:'Cold-shock' DNA-binding domain|PF00098:Zinc knuckle	CSD
TraesCS6A03G0097500	15.67466766	17.00866901	21.40675941	58.11989528	61.02094446	92.23905611	18.03003203	70.45996528	-1.965666529	6.48E-06	0.000215797	TraesCS6A03G0097500	Chr6A	24739111	24740477	+	1367	-	TraesCS6A01G043200 && - && - && -	-
TraesCS3D03G0182300	119.5193409	148.542376	222.8249047	456.9117921	364.0571601	434.9704509	163.6288739	418.6464677	-1.354904793	6.50E-06	0.000216348	TraesCS3D03G0182300	Chr3D	46672629	46676952	+	4204	-	TraesCS3D01G092600 && Q9LHP4.1 RecName: Full=Receptor-like protein kinase 2; Flags: Precursor && PF13855:Leucine rich repeat|PF00069:Protein kinase domain|PF08263:Leucine rich repeat N-terminal domain && PF13855:Leucine rich repeat|PF00069:Protein kinase domain|PF08263:Leucine rich repeat N-terminal domain	Pkinase
TraesCS2D03G0009900	149.8890095	112.2572154	216.9866976	481.9480547	479.8935293	336.4012635	159.7109742	432.7476158	-1.435946129	6.69E-06	0.000221845	TraesCS2D03G0009900	Chr2D	2982196	2984259	-	1810	-	TraesCS2D01G005400 && A3A871.1 RecName: Full=Ent-isokaurene C2-hydroxylase; AltName: Full=Cytochrome P450 71Z6 && PF00067:Cytochrome P450 && PF00067:Cytochrome P450	p450
TraesCS3D03G0104000	327.2086875	212.041407	199.4720763	576.7281916	544.0172336	591.4151245	246.2407236	570.7201832	-1.212084935	6.76E-06	0.000224028	TraesCS3D03G0104000	Chr3D	23167198	23169723	-	1989	-	TraesCS3D01G056100 && Q7XAK4.1 RecName: Full=F-box protein GID2; AltName: Full=Gibberellin-insensitive dwarf protein 2; AltName: Full=Protein GIBBERELLIN INSENSITIVE DWARF2 && PF00646:F-box domain|PF00249:Myb-like DNA-binding domain && PF00646:F-box domain|PF00249:Myb-like DNA-binding domain	Myb_DNA-binding
TraesCS5D03G0475100LC	7.837333832	4.535645069	16.54158682	66.16726539	50.6784115	47.928137	9.638188572	54.92460463	-2.495559264	6.86E-06	0.000226779	TraesCS5D03G0475100LC	Chr5D	306769948	306773483	-	2804	-	TraesCS5D01G274000LC && - && PF04195:Putative gypsy type transposon && PF04195:Putative gypsy type transposon	Transposase_28
TraesCS7A03G0934400	277.2456843	269.8708816	343.481185	998.7680465	768.4501988	510.027722	296.865917	759.0819891	-1.354094092	6.90E-06	0.000227523	TraesCS7A03G0934400	Chr7A	566216685	566218252	-	1121	-	TraesCS7A01G386800 && Q6ZCR3.1 RecName: Full=Germin-like protein 8-12; Flags: Precursor && PF00190:Cupin && PF00190:Cupin	-
TraesCS5A03G1072500LC	10.77633402	1.133911267	6.81124163	44.70761175	39.30162524	55.16257277	6.240495639	46.39060326	-2.869502111	6.92E-06	0.000228079	TraesCS5A03G1072500LC	Chr5A	637083330	637084119	-	790	-	TraesCS5A01G615900LC && Q66PF2.1 RecName: Full=Putative UDP-rhamnose:rhamnosyltransferase 1; Short=FaRT1; AltName: Full=Glycosyltransferase 4; Short=FaGT4 && - && -	-
TraesCS3A03G0091900	52.90200337	109.9893929	192.6608347	348.7193717	431.2836244	604.0753871	118.5174103	461.359461	-1.960399403	7.04E-06	0.000230982	TraesCS3A03G0091900	Chr3A	25143361	25144866	-	1267	-	TraesCS3A01G045500 && P12940.1 RecName: Full=Bowman-Birk type trypsin inhibitor && PF00228:Bowman-Birk serine protease inhibitor family && PF00228:Bowman-Birk serine protease inhibitor family	-
TraesCS7D03G0511200	46.04433626	64.63294223	108.0068316	227.1146677	198.5766328	243.2579029	72.89470335	222.9830678	-1.612013438	7.04E-06	0.000230982	TraesCS7D03G0511200	Chr7D	192004287	192004634	+	348	-	TraesCS7D01G229700 && - && - && -	-
TraesCS3A03G0980900	312.5136866	438.8236604	527.384709	853.9153845	1037.356056	1008.299486	426.2406853	966.5236421	-1.181094657	7.13E-06	0.000233498	TraesCS3A03G0980900	Chr3A	663767345	663769435	+	995	-	TraesCS3A01G422600 && Q9LIS2.1 RecName: Full=Glycine-rich RNA-binding protein 4, mitochondrial; Short=AtGR-RBP4; AltName: Full=AtRBG4; AltName: Full=Glycine-rich protein 4; Short=AtGRP4; AltName: Full=Mitochondrial RNA-binding protein 1b; Short=At-mRBP1b; Flags: Precursor && PF00076:RNA recognition motif. (a.k.a. RRM, RBD, or RNP domain) && PF00076:RNA recognition motif. (a.k.a. RRM, RBD, or RNP …	RRM_1
TraesCS3A03G0960000	32.32900206	45.35645069	40.86744978	109.9807249	104.4595829	113.038059	39.51763417	109.1594556	-1.469381143	7.18E-06	0.000234723	TraesCS3A03G0960000	Chr3A	655815232	655816667	+	1083	-	TraesCS3A01G411600 && Q9AR07.3 RecName: Full=Jasmonate O-methyltransferase; AltName: Full=S-adenosyl-L-methionine:jasmonic acid carboxyl methyltransferase && PF03492:SAM dependent carboxyl methyltransferase && PF03492:SAM dependent carboxyl methyltransferase	-
TraesCS5B03G0779800	0	5.669556336	12.64944874	55.43743857	55.84967798	56.97118172	6.106335026	56.08609942	-3.196042875	7.27E-06	0.000236972	TraesCS5B03G0779800	Chr5B	492480855	492482809	+	1865	-	TraesCS5B01G305500 && Q6X1C0.1 RecName: Full=Crocetin glucosyltransferase 2 && PF00201:UDP-glucoronosyl and UDP-glucosyl transferase && PF00201:UDP-glucoronosyl and UDP-glucosyl transferase	UDPGT
TraesCS6B03G0167500	9.79666729	18.14258027	79.78883052	172.5713814	298.8992025	247.7794252	35.90935936	239.750003	-2.73482593	7.32E-06	0.000238102	TraesCS6B03G0167500	Chr6B	52472441	52474015	+	1348	-	TraesCS6B01G071200 && P22195.2 RecName: Full=Cationic peroxidase 1; AltName: Full=PNPC1; Flags: Precursor && PF00141:Peroxidase && PF00141:Peroxidase	-
TraesCS3D03G0697200	12.73566748	19.27649154	71.03151985	168.1006202	207.8849125	185.3824167	34.34789296	187.1226498	-2.440912202	7.41E-06	0.000240901	TraesCS3D03G0697200	Chr3D	421028837	421030405	-	1479	-	TraesCS3D01G306100 && - && PF06830:Root cap && PF06830:Root cap	-
TraesCS7A03G1389000LC	0	0	6.81124163	21.45965364	51.71266479	60.5883996	2.270413877	44.58690601	-4.2561795	7.42E-06	0.000240976	TraesCS7A03G1389000LC	Chr7A	744312470	744313063	-	594	-	TraesCS7A01G812900LC && - && - && -	-
TraesCS3A03G0870600	16.65433439	51.02600702	84.65400311	208.3374708	202.713646	276.7171683	50.77811484	229.256095	-2.174665886	7.42E-06	0.000241033	TraesCS3A03G0870600	Chr3A	616027563	616033753	-	2960	-	TraesCS3A01G366400 && Q9LKJ3.1 RecName: Full=Alpha-glucan phosphorylase, H isozyme; AltName: Full=Starch phosphorylase H && PF00343:Carbohydrate phosphorylase && PF00343:Carbohydrate phosphorylase	-
TraesCS2D03G0004200	3.918666916	14.74084647	50.59779496	133.228683	151.0009812	230.5976403	23.08576945	171.6091015	-2.890077752	7.65E-06	0.000247228	TraesCS2D03G0004200	Chr2D	2080191	2084496	-	2347	-	TraesCS2D01G002300 && - && - && -	-
TraesCS7D03G0240500	74.4546714	99.78419151	113.8450387	297.7526943	204.7821526	230.5976403	96.02796719	244.3774957	-1.348664797	7.67E-06	0.000247402	TraesCS7D03G0240500	Chr7D	65749490	65751600	+	2082	-	TraesCS7D01G106000 && Q5VMP0.2 RecName: Full=F-box/LRR-repeat MAX2 homolog; AltName: Full=F-box and leucine-rich repeat MAX2 homolog; AltName: Full=Protein DWARF 3 && - && -	-
TraesCS1A03G0232800	885.618723	1053.403567	1378.789913	2161.165952	2343.617968	2396.40685	1105.937401	2300.396924	-1.056501131	7.76E-06	0.000249763	TraesCS1A03G0232800	Chr1A	94819167	94822045	+	567	-	TraesCS1A01G096500 && P42791.2 RecName: Full=60S ribosomal protein L18-2 && - && -	-
TraesCS2D03G0085900	229.2420146	234.7196323	213.0945596	583.8814095	410.5985585	1102.347151	225.6854021	698.942373	-1.631381799	7.77E-06	0.000250072	TraesCS2D03G0085900	Chr2D	17776536	17777259	+	624	-	TraesCS2D01G047200 && - && - && -	-
TraesCS5A03G0943700LC	1.959333458	0	15.5685523	76.89709221	69.29497082	57.87548619	5.842628585	68.02251641	-3.516497143	8.03E-06	0.00025708	TraesCS5A03G0943700LC	Chr5A	592509087	592511281	-	2195	-	TraesCS5A01G546100LC && Q5JK35.1 RecName: Full=Beta-glucosidase 5; Short=Os1bglu5; Flags: Precursor && PF00232:Glycosyl hydrolase family 1 && PF00232:Glycosyl hydrolase family 1	Glyco_hydro_1
TraesCS7A03G1233900	27.43066841	1.133911267	2.919103556	129.6520741	103.4253296	93.14336059	10.49456108	108.7402548	-3.360197393	8.18E-06	0.000261111	TraesCS7A03G1233900	Chr7A	700818451	700819573	-	1071	-	TraesCS7A01G508200 && C0LGT6.1 RecName: Full=LRR receptor-like serine/threonine-protein kinase EFR; AltName: Full=Elongation factor Tu receptor; Short=EF-Tu receptor; Flags: Precursor && PF08263:Leucine rich repeat N-terminal domain|PF13855:Leucine rich repeat && PF08263:Leucine rich repeat N-terminal domain|PF13855:Leucine rich repeat	LRRNT_2
TraesCS2D03G0478400	180.2586781	129.2658845	464.1374653	1024.698461	1108.719533	804.8309798	257.8873426	979.4163248	-1.923992186	8.20E-06	0.000261722	TraesCS2D03G0478400	Chr2D	196389738	196392159	+	1703	-	TraesCS2D01G226000 && Q94B38.2 RecName: Full=Glucose-6-phosphate/phosphate translocator 2, chloroplastic; Flags: Precursor && PF03151:Triose-phosphate Transporter family && PF03151:Triose-phosphate Transporter family	-
TraesCS2B03G0780800	57.80033701	130.3997957	200.4451108	468.5357712	467.4824897	411.4585346	129.5484145	449.1589318	-1.793607116	8.25E-06	0.000262886	TraesCS2B03G0780800	Chr2B	426906142	426907902	-	1331	-	TraesCS2B01G298600 && Q0V7X4.1 RecName: Full=Transcription factor FER-LIKE IRON DEFICIENCY-INDUCED TRANSCRIPTION FACTOR; AltName: Full=Basic helix-loop-helix protein 29; Short=AtbHLH29; Short=bHLH 29; AltName: Full=FER-LIKE REGULATOR OF IRON UPTAKE; AltName: Full=Transcription factor EN 43; AltName: Full=Transcription factor Fe-DEFICIENCY INDUCED TRANSCRIPTION FACTOR 1; AltName: Full=bHLH transcr…	HLH
TraesCS6A03G0903100	1157.966074	1231.427636	1578.261989	3528.324719	2239.158386	3003.195151	1322.5519	2923.559419	-1.144424285	8.29E-06	0.000263957	TraesCS6A03G0903100	Chr6A	586173399	586177308	-	2841	-	TraesCS6A01G351300 && Q9ZV48.1 RecName: Full=Probable alpha,alpha-trehalose-phosphate synthase [UDP-forming] 11; AltName: Full=Trehalose-6-phosphate synthase 11; Short=AtTPS11 && PF02358:Trehalose-phosphatase|PF00982:Glycosyltransferase family 20 && PF02358:Trehalose-phosphatase|PF00982:Glycosyltransferase family 20	-
TraesCS5A03G0533600	375.2123572	182.559714	473.8678105	941.5423035	1008.396963	1006.490877	343.8799606	985.4767147	-1.51766273	8.34E-06	0.000265465	TraesCS5A03G0533600	Chr5A	415572699	415574309	+	1375	-	TraesCS5A01G205700 && Q6ERW9.2 RecName: Full=Probable cinnamyl alcohol dehydrogenase 8B; Short=OsCAD8B && PF00107:Zinc-binding dehydrogenase|PF08240:Alcohol dehydrogenase GroES-like domain && PF00107:Zinc-binding dehydrogenase|PF08240:Alcohol dehydrogenase GroES-like domain	ADH_N
TraesCS4D03G0118200	23.5120015	37.41907182	72.97758889	160.0532501	164.446274	163.6791094	44.63622073	162.7262112	-1.863809248	8.41E-06	0.000267417	TraesCS4D03G0118200	Chr4D	39918438	39919030	+	472	-	TraesCS4D01G063400 && - && - && -	-
TraesCS2D03G0837200	0	0	5.838207111	27.71871929	67.22646423	26.22482968	1.946069037	40.3900044	-4.33115312	8.46E-06	0.00026868	TraesCS2D03G0837200	Chr2D	472402652	472405860	-	1311	-	TraesCS2D01G364800 && Q7FAX1.1 RecName: Full=Peroxygenase >A2XVG1.1 RecName: Full=Peroxygenase && PF05042:Caleosin related protein && PF05042:Caleosin related protein	-
TraesCS2B03G1085300	11.75600075	4.535645069	13.62248326	50.07252516	45.50714502	58.77979066	9.971376359	51.45315361	-2.351726734	8.52E-06	0.000270456	TraesCS2B03G1085300	Chr2B	620385985	620388380	-	1779	-	TraesCS2B01G426300 && A4IJ27.1 RecName: Full=Rop guanine nucleotide exchange factor 3; Short=AtRopGEF3; AltName: Full=Rho of plants guanine nucleotide exchange factor 3 && PF03759:PRONE (Plant-specific Rop nucleotide exchanger) && PF03759:PRONE (Plant-specific Rop nucleotide exchanger)	DUF315
TraesCS1B03G0587700	353.6596892	167.8188675	358.0767028	840.5031009	679.5044154	888.9312957	293.1850865	802.979604	-1.452299747	8.57E-06	0.000271672	TraesCS1B03G0587700	Chr1B	366031418	366032142	-	725	-	TraesCS1B01G201100 && - && - && -	-
TraesCS7D03G0994600	48.00366972	27.21387041	32.11013911	107.2982682	98.25406311	123.8897126	35.77589308	109.8140146	-1.614145764	8.69E-06	0.00027478	TraesCS7D03G0994600	Chr7D	542340400	542341881	-	1266	-	TraesCS7D01G420800 && Q96522.1 RecName: Full=Peroxidase 45; Short=Atperox P45; AltName: Full=ATP8a; Flags: Precursor && PF00141:Peroxidase && PF00141:Peroxidase	-
TraesCS3D03G1163600	25.47133495	6.803467603	91.46524474	209.231623	357.8516404	322.8366964	41.24668243	296.6399866	-2.841008684	8.74E-06	0.000275943	TraesCS3D03G1163600	Chr3D	608768909	608770193	-	1208	-	TraesCS3D01G526100 && - && PF06830:Root cap && PF06830:Root cap	-
TraesCS2D03G0601400	45.06466953	75.9720549	51.57082948	134.1228353	159.2750076	192.6168525	57.5358513	162.0048984	-1.498257968	8.76E-06	0.000276617	TraesCS2D03G0601400	Chr2D	318833433	318834373	-	848	-	TraesCS2D01G260200 && - && - && -	-
TraesCS3A03G1148500	64.65800411	30.61560421	264.665389	1978.758896	1736.511284	1686.52784	119.9796658	1800.59934	-3.906741307	8.84E-06	0.000278892	TraesCS3A03G1148500	Chr3A	717977829	717981505	+	1364	-	TraesCS3A01G489700 && Q9ZVB5.1 RecName: Full=Transcription factor bHLH100; AltName: Full=Basic helix-loop-helix protein 100; Short=AtbHLH100; Short=bHLH 100; AltName: Full=Transcription factor EN 7; AltName: Full=bHLH transcription factor bHLH100 && PF00010:Helix-loop-helix DNA-binding domain && PF00010:Helix-loop-helix DNA-binding domain	HLH
TraesCS7A03G1092200	79.35300505	65.76685349	72.00455437	174.3596858	186.1655933	151.9231512	72.37480431	170.8161434	-1.23673581	9.00E-06	0.00028349	TraesCS7A03G1092200	Chr7A	648616183	648618802	+	1361	-	TraesCS7A01G451100 && Q8GWL1.1 RecName: Full=Protein HEAT-STRESS-ASSOCIATED 32; Short=Heat-stress-associated 32-kDa protein && PF02679:(2R)-phospho-3-sulfolactate synthase (ComA) && PF02679:(2R)-phospho-3-sulfolactate synthase (ComA)	ComA
TraesCS2D03G1095900LC	0.979666729	9.071290137	15.5685523	70.63802657	55.84967798	58.77979066	8.539836388	61.75583174	-2.855338545	9.09E-06	0.000285943	TraesCS2D03G1095900LC	Chr2D	592641986	592643422	+	1437	-	TraesCS2D01G605000LC && - && - && -	-
TraesCS3A03G0890500	36.24766897	18.14258027	17.51462133	79.57954892	79.63750378	119.3681903	23.96829019	92.86174765	-1.950164815	9.10E-06	0.000285947	TraesCS3A03G0890500	Chr3A	626356285	626357281	+	997	-	TraesCS3A01G377100 && Q9SG96.1 RecName: Full=RING-H2 finger protein ATL72; AltName: Full=RING-type E3 ubiquitin transferase ATL72 && PF13639:Ring finger domain && PF13639:Ring finger domain	-
TraesCS5A03G0035500	12047.94143	11039.7601	19111.37098	31832.71372	32404.19001	30248.08027	14066.3575	31494.99467	-1.162848516	9.20E-06	0.000288508	TraesCS5A03G0035500	Chr5A	12533757	12534928	-	1026	-	TraesCS5A01G015000 && Q03878.1 RecName: Full=Glycine-rich RNA-binding protein && PF00076:RNA recognition motif. (a.k.a. RRM, RBD, or RNP domain) && PF00076:RNA recognition motif. (a.k.a. RRM, RBD, or RNP domain)	RRM_1
TraesCS7D03G0208300	27.43066841	31.74951548	57.40903659	101.0392026	140.6584482	153.7317602	38.8630735	131.8098037	-1.758472988	9.25E-06	0.000289719	TraesCS7D03G0208300	Chr7D	56220998	56224951	-	1781	-	TraesCS7D01G091200 && - && - && -	-
TraesCS5D03G1172900	7.837333832	15.87475774	82.70793408	216.3848409	235.8097515	318.315174	35.47334188	256.8365888	-2.852033588	9.27E-06	0.0002903	TraesCS5D03G1172900	Chr5D	554281355	554282543	-	1189	-	TraesCS5D01G537900 && - && - && -	-
TraesCS5A03G0471800	241.9776821	202.9701168	151.7933849	434.5579862	408.5300519	564.2859903	198.9137279	469.1246761	-1.238325849	9.32E-06	0.00029165	TraesCS5A03G0471800	Chr5A	375125901	375138868	-	3152	-	- && P49080.1 RecName: Full=Bifunctional aspartokinase/homoserine dehydrogenase 2, chloroplastic; Short=AK-HD 2; Short=AK-HSDH 2; Includes: RecName: Full=Aspartokinase; Includes: RecName: Full=Homoserine dehydrogenase; Flags: Precursor && PF00742:Homoserine dehydrogenase|PF01842:ACT domain|PF00696:Amino acid kinase family|PF03447:Homoserine dehydrogenase, NAD binding domain && PF00742:Homoserine …	AA_kinase
TraesCS1B03G0656500	122.4583411	63.49903096	58.38207111	314.7415867	216.1589388	223.3632045	81.44648107	251.4212434	-1.62475889	9.38E-06	0.000293346	TraesCS1B03G0656500	Chr1B	415214772	415219727	+	1946	-	TraesCS1B01G227700 && Q9FNX5.1 RecName: Full=Dynamin-related protein 1E; AltName: Full=Dynamin-like protein 4; AltName: Full=Dynamin-like protein DLP2; AltName: Full=Dynamin-like protein E && PF02212:Dynamin GTPase effector domain|PF00350:Dynamin family|PF01031:Dynamin central region && PF02212:Dynamin GTPase effector domain|PF00350:Dynamin family|PF01031:Dynamin central region	-
TraesCS5D03G0906100	19.59333458	39.68689435	46.70565689	109.0865727	122.0418889	120.2724947	35.32862861	117.1336521	-1.730869876	9.43E-06	0.000294529	TraesCS5D03G0906100	Chr5D	475842870	475850794	-	1276	-	TraesCS5D01G408600 && Q2TZM9.1 RecName: Full=Protein arginine N-methyltransferase 2; AltName: Full=Protein-arginine N5-methyltransferase; AltName: Full=Type IV protein arginine N-methyltransferase; Short=Type IV PRMT && PF13637:Ankyrin repeats (many copies) && PF13637:Ankyrin repeats (many copies)	-
TraesCS7D03G0221200	73.47500468	58.96338589	115.7911077	218.1731453	200.6451394	359.0088753	82.74316609	259.27572	-1.645707994	9.44E-06	0.000294722	TraesCS7D03G0221200	Chr7D	60554798	60556082	+	1187	-	TraesCS7D01G097300 && Q76BW5.1 RecName: Full=Xyloglucan endotransglycosylase/hydrolase protein 8; AltName: Full=End-xyloglucan transferase; AltName: Full=OsXRT5; AltName: Full=OsXTH8; Flags: Precursor && PF06955:Xyloglucan endo-transglycosylase (XET) C-terminus|PF00722:Glycosyl hydrolases family 16 && PF06955:Xyloglucan endo-transglycosylase (XET) C-terminus|PF00722:Glycosyl hydrolases family 16	-
TraesCS1B03G0761000	682.8277101	852.7012729	1181.263906	1868.778171	1990.937595	2180.278081	905.5976295	2013.331282	-1.15252718	9.48E-06	0.000295773	TraesCS1B03G0761000	Chr1B	485971980	485973312	+	926	-	TraesCS1B01G273000 && P27484.1 RecName: Full=Glycine-rich protein 2 && PF00313:'Cold-shock' DNA-binding domain|PF00098:Zinc knuckle && PF00313:'Cold-shock' DNA-binding domain|PF00098:Zinc knuckle	CSD
TraesCS5D03G0521300	8.817000561	10.2052014	26.271932	82.26200562	96.18555652	52.44965936	15.09804466	76.9657405	-2.341237382	9.51E-06	0.000296578	TraesCS5D03G0521300	Chr5D	333754004	333754851	+	711	-	TraesCS5D01G223100 && O65924.1 RecName: Full=Putative leucine-rich repeat receptor-like protein kinase At2g19210; Flags: Precursor && PF12819:Carbohydrate-binding protein of the ER && PF12819:Carbohydrate-binding protein of the ER	-
TraesCS4B03G0951300	5.878000374	15.87475774	11.67641422	60.80235198	48.60990491	49.73674594	11.14305745	53.04966761	-2.264221423	9.79E-06	0.000305038	TraesCS4B03G0951300	Chr4B	654258511	654260183	+	1673	-	TraesCS4B01G369200 && - && PF02458:Transferase family && PF02458:Transferase family	-
TraesCSU03G0492700	57.80033701	137.2032633	454.4071202	1547.777519	1014.602483	1072.505103	216.4702402	1211.628369	-2.484132733	9.80E-06	0.000305043	TraesCSU03G0492700	ChrUnknown	299843088	299844091	-	743	-	TraesCSU01G257600 && - && PF01419:Jacalin-like lectin domain && PF01419:Jacalin-like lectin domain	-
TraesCS7D03G0830000	13.71533421	14.74084647	13.62248326	68.8497221	67.22646423	40.69370123	14.02622131	58.92329585	-2.071123445	9.98E-06	0.000309358	TraesCS7D03G0830000	Chr7D	454178202	454181763	-	1085	-	TraesCS7D01G351500 && Q6NPT8.1 RecName: Full=F-box protein PP2-B1; AltName: Full=Protein PHLOEM PROTEIN 2-LIKE B1; Short=AtPP2-B1; AltName: Full=SKP1-interacting partner 21 && PF14299:Phloem protein 2 && PF14299:Phloem protein 2	-
TraesCS5D03G0045200	132.2550084	131.533707	142.0630397	326.3655658	297.8649492	245.9708163	135.2839184	290.0671104	-1.099963905	1.00E-05	0.000310722	TraesCS5D03G0045200	Chr5D	13394161	13398365	-	1697	-	- && Q9T072.2 RecName: Full=Transcription factor bHLH25; AltName: Full=Basic helix-loop-helix protein 25; Short=AtbHLH25; Short=bHLH 25; AltName: Full=Transcription factor EN 29; AltName: Full=bHLH transcription factor bHLH025 && PF00010:Helix-loop-helix DNA-binding domain && PF00010:Helix-loop-helix DNA-binding domain	HLH
TraesCS4B03G0767000	72.49533795	40.82080562	75.89669245	153.7941844	186.1655933	185.3824167	63.07094534	175.1140648	-1.467973832	1.00E-05	0.000310842	TraesCS4B03G0767000	Chr4B	575270195	575273540	-	1250	-	- && - && - && -	-
TraesCS1D03G0608900	1.959333458	4.535645069	5.838207111	25.03626258	35.16461206	39.78939676	4.111061879	33.33009047	-3.021894425	1.02E-05	0.000314017	TraesCS1D03G0608900	Chr1D	346472624	346475143	+	2520	-	TraesCS1D01G251900 && Q6NQ66.1 RecName: Full=L-gulonolactone oxidase 2; Short=AtGulLO2; Flags: Precursor && PF04030:D-arabinono-1,4-lactone oxidase|PF01565:FAD binding domain && PF04030:D-arabinono-1,4-lactone oxidase|PF01565:FAD binding domain	FAD_binding_4
TraesCS4B03G0209700	59.75967047	55.56165209	83.68096859	185.9836649	168.5832872	151.9231512	66.33409705	168.8300345	-1.34513806	1.02E-05	0.000314023	TraesCS4B03G0209700	Chr4B	98067867	98073166	-	1669	-	TraesCS4B01G092000 && Q54YD8.1 RecName: Full=Coatomer subunit beta'; AltName: Full=Beta'-coat protein; Short=Beta'-COP && PF00400:WD domain, G-beta repeat && PF00400:WD domain, G-beta repeat	WD40
TraesCS1B03G0455800	70.53600449	70.30249856	42.81351882	161.8415545	165.4805273	154.6360647	61.21734062	160.6527155	-1.394270071	1.02E-05	0.000314492	TraesCS1B03G0455800	Chr1B	274825349	274826488	+	1140	-	TraesCS1B01G158000 && Q7M443.1 RecName: Full=Chitinase 2; AltName: Full=Tulip bulb chitinase-2; Short=TBC-2 && PF00704:Glycosyl hydrolases family 18 && PF00704:Glycosyl hydrolases family 18	-
TraesCS5D03G0035900	93.06833926	47.62427322	61.30117467	160.9474023	220.295952	193.5211569	67.33126238	191.5881704	-1.504458363	1.02E-05	0.000315277	TraesCS5D03G0035900	Chr5D	9406057	9407312	+	1256	-	TraesCS5D01G016200 && - && - && -	-
TraesCS4B03G0779400	81.31233851	75.9720549	177.0922824	403.262658	288.5566695	355.3916574	111.4588919	349.0703283	-1.645154031	1.04E-05	0.000320289	TraesCS4B03G0779400	Chr4B	581168021	581168968	+	948	-	TraesCS4B01G296500 && Q06398.2 RecName: Full=Probable glutathione S-transferase GSTU6; AltName: Full=28 kDa cold-induced protein && PF13410:Glutathione S-transferase, C-terminal domain|PF02798:Glutathione S-transferase, N-terminal domain && PF13410:Glutathione S-transferase, C-terminal domain|PF02798:Glutathione S-transferase, N-terminal domain	GST_N
TraesCS7B03G0566400LC	85.23100542	105.4537478	94.3843483	194.9251872	212.0219257	220.6502911	95.02303385	209.1991347	-1.140058545	1.05E-05	0.0003221	TraesCS7B03G0566400LC	Chr7B	367391884	367393540	-	1571	-	TraesCS7B01G363000LC && - && - && -	-
TraesCS5B03G1313300	0.979666729	2.267822534	21.40675941	73.32048327	86.87727685	90.43044717	8.21808289	83.54273577	-3.330683109	1.09E-05	0.000332116	TraesCS5B03G1313300	Chr5B	696549605	696550968	-	1364	-	TraesCS5B01G551200 && - && - && -	-
TraesCS6B03G0684100	18.61366785	14.74084647	16.54158682	76.89709221	47.57565161	66.91853091	16.63203371	63.79709158	-1.938756838	1.10E-05	0.000335016	TraesCS6B03G0684100	Chr6B	413468275	413469527	-	1144	-	TraesCS6B01G236200 && Q8LGS1.2 RecName: Full=Protein MARD1; AltName: Full=Mediator of ABA-regulated dormancy1; AltName: Full=Senescence-associated protein SAG102 && PF04570:zinc-finger of the FCS-type, C2-C2 && PF04570:zinc-finger of the FCS-type, C2-C2	-
TraesCS3A03G1228500	70.53600449	79.3737887	100.2225554	179.7245992	191.3368597	236.9277716	83.37744953	202.6630769	-1.280835387	1.12E-05	0.000340317	TraesCS3A03G1228500	Chr3A	739196393	739199836	-	834	-	TraesCS3A01G520500 && - && - && -	-
TraesCS7D03G1279500	18.61366785	13.60693521	26.271932	59.01404751	70.32922412	100.3777964	19.49751169	76.57368933	-1.966812055	1.13E-05	0.000343197	TraesCS7D03G1279500	Chr7D	635806486	635808160	+	1533	-	TraesCS7D01G555300 && - && - && -	-
TraesCS2A03G0460000	28.41033514	24.94604788	45.73262237	100.1450503	113.7678625	95.856274	33.02966846	103.2563956	-1.638518317	1.13E-05	0.000343197	TraesCS2A03G0460000	Chr2A	206569710	206574578	+	852	-	TraesCS2A01G214900 && A0L5U1.1 RecName: Full=50S ribosomal protein L28 && PF00830:Ribosomal L28 family && PF00830:Ribosomal L28 family	-
TraesCS1D03G0640600	637.7630406	2817.769499	2103.700629	9038.984944	7484.891102	5399.602001	1853.077723	7307.826016	-1.97965948	1.15E-05	0.00034679	TraesCS1D03G0640600	Chr1D	364099836	364100229	+	267	-	TraesCS1D01G265900 && - && - && -	-
TraesCS3A03G0997100	89.14967234	140.6049971	144.0091087	273.6105839	284.4196564	344.5400037	124.5879261	300.856748	-1.273220126	1.15E-05	0.000348447	TraesCS3A03G0997100	Chr3A	671890957	671893330	-	984	-	TraesCS3A01G428400 && Q9FNR1.1 RecName: Full=Glycine-rich RNA-binding protein 3, mitochondrial; Short=AtGR-RBP3; AltName: Full=AtRBG3; AltName: Full=Mitochondrial RNA-binding protein 2a; Short=At-mRBP2a; Flags: Precursor && PF00076:RNA recognition motif. (a.k.a. RRM, RBD, or RNP domain) && PF00076:RNA recognition motif. (a.k.a. RRM, RBD, or RNP domain)	RRM_1
TraesCS1D03G0804700	2.939000187	7.93737887	4.865172593	41.13100281	42.40438513	26.22482968	5.247183883	36.58673921	-2.819314522	1.17E-05	0.000352551	TraesCS1D03G0804700	Chr1D	432717479	432718943	-	1465	-	TraesCS1D01G340300 && O04351.1 RecName: Full=Transcription repressor OFP2; AltName: Full=Ovate family protein 2; Short=AtOFP2 && PF04844:Transcriptional repressor, ovate && PF04844:Transcriptional repressor, ovate	-
TraesCS2B03G0118100	0	0	0	9.835674585	19.65081262	18.08608943	0	15.85752555	-6.390480716	1.17E-05	0.000354016	TraesCS2B03G0118100	Chr2B	30019544	30020629	+	1086	-	TraesCS2B01G055400 && Q9SND9.1 RecName: Full=Uncharacterized acetyltransferase At3g50280 && PF02458:Transferase family && PF02458:Transferase family	-
TraesCS7A03G0295600	0	4.535645069	1.946069037	41.13100281	29.99334558	19.89469838	2.160571369	30.33968226	-3.860719096	1.18E-05	0.000354652	TraesCS7A03G0295600	Chr7A	84178862	84180179	+	803	-	TraesCS7A01G124800 && Q9SH66.1 RecName: Full=Dirigent protein 5; Short=AtDIR5; Flags: Precursor && PF03018:Dirigent-like protein && PF03018:Dirigent-like protein	-
TraesCS7D03G0802300LC	166.5433439	178.0240689	370.7261516	652.7311316	680.5386687	670.0896135	238.4311881	667.7864713	-1.484769196	1.18E-05	0.000354916	TraesCS7D03G0802300LC	Chr7D	436187261	436188972	-	760	-	TraesCS7D01G460100LC && P51419.2 RecName: Full=60S ribosomal protein L27-3 && PF01777:Ribosomal L27e protein family && PF01777:Ribosomal L27e protein family	-
TraesCS3D03G1160600	134.2143419	151.9441098	44.75958785	433.663834	494.3730754	294.8032578	110.3060132	407.6133891	-1.887418278	1.18E-05	0.000355529	TraesCS3D03G1160600	Chr3D	608196742	608197497	+	756	-	TraesCS3D01G524700 && O64393.1 RecName: Full=Wheatwin-2; AltName: Full=Pathogenesis-related protein 4b; Flags: Precursor && PF00967:Barwin family && PF00967:Barwin family	-
novel.2918	6.857667103	5.669556336	30.16407007	67.95556986	98.25406311	98.56918742	14.23043117	88.2596068	-2.620898787	1.20E-05	0.000359617	-	Chr3D	609329410	609330894	+	1307	-	- && - && -	-
TraesCS3D03G0815600	10.77633402	44.22253942	73.95062341	228.0088199	158.2407543	279.4300818	42.98316562	221.8932187	-2.368405351	1.20E-05	0.000361356	TraesCS3D03G0815600	Chr3D	482929956	482931200	-	1150	-	TraesCS3D01G368900 && P23472.2 RecName: Full=Hevamine-A; Includes: RecName: Full=Chitinase; Includes: RecName: Full=Lysozyme; Flags: Precursor && PF00704:Glycosyl hydrolases family 18 && PF00704:Glycosyl hydrolases family 18	-
TraesCS1A03G0194200	4.898333645	10.2052014	7.784276148	37.55439387	38.26737195	47.02383253	7.629270399	40.94853278	-2.436258785	1.20E-05	0.000361817	TraesCS1A03G0194200	Chr1A	65244320	65244631	-	312	-	TraesCS1A01G079900 && P59259.2 RecName: Full=Histone H4 >Q6LAF3.3 RecName: Full=Histone H4 >Q6PMI5.3 RecName: Full=Histone H4 >Q6WZ83.3 RecName: Full=Histone H4 >Q76H85.3 RecName: Full=Histone H4 >P62788.2 RecName: Full=Histone H4 >P62787.2 RecName: Full=Histone H4 >P62887.2 RecName: Full=Histone H4 >P62785.2 RecName: Full=Histone H4 variant TH011 >P0CG89.1 RecName: Full=Histone H4 && PF15511:Cen…	-
TraesCS2B03G0888600	35.26800224	63.49903096	100.2225554	203.8667096	199.6108861	245.0665118	66.32986287	216.1813692	-1.704083534	1.20E-05	0.000361817	TraesCS2B03G0888600	Chr2B	495354127	495360583	-	4181	-	TraesCS2B01G341800 && Q9LJX0.1 RecName: Full=ABC transporter B family member 19; Short=ABC transporter ABCB.19; Short=AtABCB19; AltName: Full=Multidrug resistance protein 11; AltName: Full=P-glycoprotein 19 && PF00005:ABC transporter|PF00664:ABC transporter transmembrane region|PF07673:Protein of unknown function (DUF1602) && PF00005:ABC transporter|PF00664:ABC transporter transmembrane region|PF…	ABC_membrane
TraesCS2D03G1290200	76.41400486	57.82947462	85.62703763	152.9000322	199.6108861	196.2340704	73.29017237	182.9149962	-1.31577416	1.24E-05	0.000370203	TraesCS2D03G1290200	Chr2D	645274202	645275216	-	913	-	TraesCS2D01G589300 && Q03666.1 RecName: Full=Probable glutathione S-transferase; AltName: Full=Auxin-induced protein PCNT107 && PF13417:Glutathione S-transferase, N-terminal domain|PF00043:Glutathione S-transferase, C-terminal domain && PF13417:Glutathione S-transferase, N-terminal domain|PF00043:Glutathione S-transferase, C-terminal domain	GST_C
TraesCS5A03G1072000LC	3.918666916	2.267822534	0.973034519	29.50702376	25.8563324	25.32052521	2.38650799	26.89462712	-3.493768009	1.24E-05	0.000371484	TraesCS5A03G1072000LC	Chr5A	637074940	637075284	+	345	-	TraesCS5A01G615500LC && - && - && -	-
TraesCS2B03G0430900	68.57667103	107.7215704	168.3349717	316.5298912	353.7146272	317.4108696	114.8777377	329.2184627	-1.518182892	1.25E-05	0.000373048	TraesCS2B03G0430900	Chr2B	160173497	160176763	+	2215	-	TraesCS2B01G177000 && Q9LD90.1 RecName: Full=H/ACA ribonucleoprotein complex subunit 4; AltName: Full=CBF5 homolog; AltName: Full=Dyskerin; AltName: Full=Nopp-140-associated protein of 57 kDa homolog; Short=AtNAP57; AltName: Full=Nucleolar protein NAP57 homolog && PF08068:DKCLD (NUC011) domain|PF01472:PUA domain|PF01509:TruB family pseudouridylate synthase (N terminal domain)|PF16198:tRNA pseudou…	-
TraesCS5D03G1125100	714.1770454	548.8130533	360.9958064	1159.715449	1450.023121	1307.624266	541.328635	1305.787612	-1.270312188	1.25E-05	0.000373166	TraesCS5D03G1125100	Chr5D	542128011	542129168	-	1158	-	TraesCS5D01G515300 && - && - && -	-
TraesCS2B03G0350900LC	37.2273357	37.41907182	100.2225554	212.8082319	244.0837778	179.0522854	58.28965431	211.9814317	-1.858692874	1.27E-05	0.000377201	TraesCS2B03G0350900LC	Chr2B	119041327	119047818	-	1124	-	TraesCS2B01G197100LC && Q7FAE1.1 RecName: Full=Momilactone A synthase; Short=OsMAS && PF00106:short chain dehydrogenase && PF00106:short chain dehydrogenase	adh_short
TraesCS3D03G0945500	2.939000187	12.47302394	10.7033797	63.48480869	34.13035876	60.5883996	8.70513461	52.73452235	-2.61244708	1.27E-05	0.000378498	TraesCS3D03G0945500	Chr3D	544781447	544781923	-	477	-	TraesCS3D01G429400 && Q9SA49.1 RecName: Full=Auxin-responsive protein SAUR41; AltName: Full=Protein SMALL AUXIN UP RNA 41 && PF02519:Auxin responsive protein && PF02519:Auxin responsive protein	Auxin_inducible
TraesCS6D03G0578700	23.5120015	15.87475774	46.70565689	113.5573338	85.84302356	150.1145423	28.69747204	116.5049666	-2.015204306	1.28E-05	0.000379236	TraesCS6D03G0578700	Chr6D	356569745	356576572	-	3501	-	TraesCS6D01G237000 && Q6EPF0.1 RecName: Full=Homeobox-leucine zipper protein ROC5; AltName: Full=GLABRA 2-like homeobox protein 5; AltName: Full=HD-ZIP protein ROC5; AltName: Full=Homeodomain transcription factor ROC5; AltName: Full=Protein RICE OUTERMOST CELL-SPECIFIC 5 && PF00046:Homeobox domain|PF01852:START domain && PF00046:Homeobox domain|PF01852:START domain	START
TraesCS6B03G0786500	35.26800224	28.34778168	37.94834622	97.46259362	81.70601037	162.7748049	33.85471005	113.9811363	-1.749924805	1.29E-05	0.000382574	TraesCS6B03G0786500	Chr6B	493711023	493717802	+	3586	-	TraesCS6B01G269700 && Q6EPF0.1 RecName: Full=Homeobox-leucine zipper protein ROC5; AltName: Full=GLABRA 2-like homeobox protein 5; AltName: Full=HD-ZIP protein ROC5; AltName: Full=Homeodomain transcription factor ROC5; AltName: Full=Protein RICE OUTERMOST CELL-SPECIFIC 5 && PF00046:Homeobox domain|PF01852:START domain && PF00046:Homeobox domain|PF01852:START domain	START
TraesCS1B03G0790200	0.979666729	0	0.973034519	20.56550141	17.58230603	47.02383253	0.650900416	28.39054665	-5.392016462	1.29E-05	0.000382697	TraesCS1B03G0790200	Chr1B	498987850	498988770	-	921	-	TraesCS1B01G284000 && Q6NML0.1 RecName: Full=E3 ubiquitin-protein ligase ATL76; AltName: Full=RING-H2 finger protein ATL76; AltName: Full=RING-type E3 ubiquitin transferase ATL76 && PF13639:Ring finger domain && PF13639:Ring finger domain	-
novel.4637	0	0	0	17.8830447	22.75357251	8.138740245	0	16.25845249	-6.425872146	1.33E-05	0.000392372	-	Chr5B	579463998	579465033	-	586	-	- && - && -	-
TraesCS4D03G0825800	138.1330088	269.8708816	624.6881609	1221.411953	1306.261913	1513.805686	344.2306838	1347.15985	-1.9681169	1.33E-05	0.000392578	TraesCS4D03G0825800	Chr4D	505628970	505631325	+	1168	-	TraesCS4D01G357300 && P15490.1 RecName: Full=Stem 28 kDa glycoprotein; AltName: Full=Vegetative storage protein A; Flags: Precursor && PF03767:HAD superfamily, subfamily IIIB (Acid phosphatase) && PF03767:HAD superfamily, subfamily IIIB (Acid phosphatase)	-
TraesCS7A03G0340800	33.30866879	39.68689435	39.89441526	90.30937574	99.2883164	136.5499752	37.6299928	108.7158891	-1.532156417	1.33E-05	0.000393939	TraesCS7A03G0340800	Chr7A	99905413	99906517	-	898	-	TraesCS7A01G144900 && - && PF13639:Ring finger domain && PF13639:Ring finger domain	-
TraesCS7B03G0958100LC	83.27167197	58.96338589	91.46524474	176.1479903	196.5081262	191.712548	77.90010087	188.1228882	-1.268081779	1.34E-05	0.000394136	TraesCS7B03G0958100LC	Chr7B	621831216	621833592	-	1306	-	TraesCS7B01G599600LC && - && - && -	-
TraesCS3A03G0889500	299.7780191	272.1387041	533.2229162	1189.222473	719.8402939	1149.370984	368.3798798	1019.477917	-1.468116925	1.34E-05	0.00039611	TraesCS3A03G0889500	Chr3A	625818709	625819703	+	913	-	TraesCS3A01G376800 && - && - && -	-
TraesCS4B03G0646000	5.878000374	11.33911267	21.40675941	54.54328634	56.88393127	84.10031587	12.87462415	65.17584449	-2.336931488	1.36E-05	0.000400287	TraesCS4B03G0646000	Chr4B	493833623	493834971	+	1349	-	TraesCS4B01G236600 && O64823.1 RecName: Full=Calcium uniporter protein 2, mitochondrial; Flags: Precursor && PF04678:Mitochondrial calcium uniporter && PF04678:Mitochondrial calcium uniporter	-
TraesCS7A03G1081100LC	9.79666729	9.071290137	9.730345185	29.50702376	57.91818457	59.68409513	9.532767538	49.03643449	-2.35981768	1.36E-05	0.000400484	TraesCS7A03G1081100LC	Chr7A	645242411	645243906	-	1332	-	TraesCS7A01G630400LC && Q9ZVM9.1 RecName: Full=Probable serine/threonine-protein kinase At1g54610 && PF00069:Protein kinase domain && PF00069:Protein kinase domain	Pkinase
TraesCS2B03G0689400	119.5193409	171.2206013	134.2787636	397.0035924	310.2759888	277.6214728	141.6729019	328.3003513	-1.214585011	1.36E-05	0.000400752	TraesCS2B03G0689400	Chr2B	371422832	371427383	+	4334	-	TraesCS2B01G265700 && Q9SHI2.2 RecName: Full=Leucine-rich repeat receptor-like serine/threonine-protein kinase At1g17230; Flags: Precursor && PF13855:Leucine rich repeat|PF00069:Protein kinase domain|PF08263:Leucine rich repeat N-terminal domain && PF13855:Leucine rich repeat|PF00069:Protein kinase domain|PF08263:Leucine rich repeat N-terminal domain	Pkinase
TraesCS1D03G0933200	13.71533421	65.76685349	58.38207111	182.4070559	179.9600735	230.5976403	45.95475294	197.6549232	-2.108647319	1.37E-05	0.00040175	TraesCS1D03G0933200	Chr1D	470078048	470078314	+	267	-	TraesCS1D01G401200 && - && - && -	-
TraesCS4D03G0002800	79.35300505	82.7755225	205.3102834	413.0983326	387.844986	380.7121826	122.4796037	393.885167	-1.683344914	1.37E-05	0.000401771	TraesCS4D03G0002800	Chr4D	1233656	1234699	+	975	-	TraesCS4D01G001900 && - && PF00168:C2 domain && PF00168:C2 domain	C2
TraesCS4B03G0617900	0	0	0.973034519	17.8830447	28.95909228	20.79900285	0.32434484	22.54704661	-5.936058774	1.37E-05	0.000402413	TraesCS4B03G0617900	Chr4B	471025434	471026892	-	1362	-	TraesCS4B01G225200 && Q06398.2 RecName: Full=Probable glutathione S-transferase GSTU6; AltName: Full=28 kDa cold-induced protein && PF00043:Glutathione S-transferase, C-terminal domain|PF13417:Glutathione S-transferase, N-terminal domain && PF00043:Glutathione S-transferase, C-terminal domain|PF13417:Glutathione S-transferase, N-terminal domain	GST_C
TraesCS4B03G0966800	132.2550084	107.7215704	275.3687687	568.6808215	566.7708061	437.6833643	171.7817825	524.3783306	-1.608240578	1.40E-05	0.000410721	TraesCS4B03G0966800	Chr4B	660330467	660336585	-	1005	-	TraesCS4B01G377100 && Q6YZA6.1 RecName: Full=Germin-like protein 8-5; Flags: Precursor && PF00190:Cupin && PF00190:Cupin	-
TraesCS7D03G1084600	23.5120015	22.67822534	33.08317363	70.63802657	91.01429004	88.62183823	26.42446682	83.42471828	-1.654203462	1.42E-05	0.000415659	TraesCS7D03G1084600	Chr7D	577645896	577647163	+	1268	-	TraesCS7D01G457000 && Q7XLY8.2 RecName: Full=E3 ubiquitin-protein ligase Os04g0590900; AltName: Full=RING-H2 finger protein Os04g0590900; AltName: Full=RING-type E3 ubiquitin transferase Os04g0590900 && PF13639:Ring finger domain && PF13639:Ring finger domain	-
TraesCS6D03G0716600LC	44.08500281	34.01733801	49.62476045	109.0865727	114.8021158	115.7509724	42.57570042	113.2132203	-1.40654951	1.44E-05	0.000420445	TraesCS6D03G0716600LC	Chr6D	438963439	438965042	-	1028	-	TraesCS6D01G409600LC && - && - && -	-
TraesCS5B03G0049900LC	0	1.133911267	9.730345185	41.13100281	45.50714502	45.21522359	3.621418818	43.9511238	-3.57706489	1.46E-05	0.000424905	TraesCS5B03G0049900LC	Chr5B	20388429	20393347	+	315	-	TraesCS5B01G028800LC && - && - && -	-
TraesCS3D03G0596700	139.1126755	156.4797549	212.121525	352.2959806	391.9819991	366.243311	169.2379851	370.1737636	-1.128181596	1.47E-05	0.000427418	TraesCS3D03G0596700	Chr3D	357356243	357358150	+	1908	-	TraesCS3D01G254700 && - && - && -	-
TraesCS3B03G1278700	10.77633402	5.669556336	18.48765585	68.8497221	37.23311865	85.90892481	11.6445154	63.99725519	-2.44798385	1.48E-05	0.000431824	TraesCS3B03G1278700	Chr3B	773178752	773180443	+	1608	-	TraesCS3B01G515700 && Q8RVH5.1 RecName: Full=Basic 7S globulin 2; AltName: Full=SBg7S; Short=Bg; Contains: RecName: Full=Basic 7S globulin 2 high kDa subunit; Contains: RecName: Full=Basic 7S globulin 2 low kDa subunit; Flags: Precursor && PF14543:Xylanase inhibitor N-terminal|PF14541:Xylanase inhibitor C-terminal && PF14543:Xylanase inhibitor N-terminal|PF14541:Xylanase inhibitor C-terminal	-
TraesCS2A03G0745100	2.939000187	2.267822534	1.946069037	20.56550141	17.58230603	56.97118172	2.384297253	31.70632972	-3.733924914	1.49E-05	0.000432502	TraesCS2A03G0745100	Chr2A	518543836	518544773	+	765	-	TraesCS2A01G299000 && Q6NQG7.1 RecName: Full=RING-H2 finger protein ATL78; AltName: Full=RING-type E3 ubiquitin transferase ATL78 && PF13639:Ring finger domain && PF13639:Ring finger domain	-
TraesCS3B03G0227300	23.5120015	21.54431408	31.13710459	82.26200562	87.91153015	69.63144432	25.39780672	79.93499336	-1.649398718	1.50E-05	0.000437143	TraesCS3B03G0227300	Chr3B	77881056	77883022	-	1231	-	TraesCS3B01G099400 && Q8PSE5.1 RecName: Full=Protease HtpX homolog 2 && PF01435:Peptidase family M48 && PF01435:Peptidase family M48	Peptidase_M48
TraesCS7B03G0675700	138.1330088	176.8901577	254.9350439	403.262658	479.8935293	489.2287192	189.9860701	457.4616355	-1.26711226	1.52E-05	0.000439845	TraesCS7B03G0675700	Chr7B	456176364	456177119	-	756	-	TraesCS7B01G243300 && P51419.2 RecName: Full=60S ribosomal protein L27-3 && PF01777:Ribosomal L27e protein family && PF01777:Ribosomal L27e protein family	-
TraesCS1D03G0024700	136.1736753	187.0953591	112.8720042	435.4521385	278.2141366	376.1906602	145.3803462	363.2856451	-1.324090045	1.53E-05	0.000443111	TraesCS1D03G0024700	Chr1D	6788386	6789994	-	901	-	TraesCS1D01G011800 && P12653.4 RecName: Full=Glutathione S-transferase 1; AltName: Full=GST class-phi member 1; AltName: Full=GST-29; AltName: Full=GST-I && PF02798:Glutathione S-transferase, N-terminal domain|PF00043:Glutathione S-transferase, C-terminal domain && PF02798:Glutathione S-transferase, N-terminal domain|PF00043:Glutathione S-transferase, C-terminal domain	GST_N
TraesCS3D03G1136000	4.898333645	5.669556336	2.919103556	42.91930728	23.78782581	32.55496098	4.495664512	33.08736469	-2.89284807	1.53E-05	0.000444807	TraesCS3D03G1136000	Chr3D	601186567	601188077	+	1299	-	TraesCS3D01G514000 && - && - && -	-
TraesCS4A03G0852400	58.78000374	56.69556336	85.62703763	153.7941844	161.3435142	199.8512882	67.03420158	171.6629956	-1.354492671	1.54E-05	0.000445703	TraesCS4A03G0852400	Chr4A	622353795	622356069	+	1313	-	TraesCS4A01G343500 && O04486.1 RecName: Full=Ras-related protein RABA2a; Short=AtRABA2a; AltName: Full=Ras-related protein Rab11C; Short=AtRab11C; Flags: Precursor && PF00071:Ras family && PF00071:Ras family	Ras
TraesCS7B03G0913200	156.7466766	154.2119323	125.5214529	269.1398227	351.6461206	311.9850427	145.493354	310.923662	-1.095657633	1.54E-05	0.000446137	TraesCS7B03G0913200	Chr7B	599686980	599688557	+	1481	-	TraesCS7B01G340500 && Q9LDD1.1 RecName: Full=Probable BOI-related E3 ubiquitin-protein ligase 3; AltName: Full=RING-type E3 ubiquitin transferase BRG3 && PF13920:Zinc finger, C3HC4 type (RING finger) && PF13920:Zinc finger, C3HC4 type (RING finger)	-
novel.3796	146.9500094	116.7928605	154.7124884	290.5994764	279.2483899	303.8463025	139.4851194	291.2313896	-1.060332913	1.60E-05	0.000459486	-	Chr4D	316388801	316389804	+	921	-	- && - && -	-
TraesCS3D03G0296500	992.4023965	1164.526871	1515.98778	2292.606331	2492.550443	2589.023702	1224.305683	2458.060159	-1.005453367	1.63E-05	0.000466416	TraesCS3D03G0296500	Chr3D	103314684	103315562	-	879	-	TraesCS3D01G140800 && P51414.2 RecName: Full=60S ribosomal protein L26-1 && PF16906:Ribosomal proteins L26 eukaryotic, L24P archaeal|PF00467:KOW motif && PF16906:Ribosomal proteins L26 eukaryotic, L24P archaeal|PF00467:KOW motif	KOW
TraesCS3A03G0927100	249.8150159	323.1647111	387.2677384	628.5890212	685.7099352	683.6541806	320.0824885	665.984379	-1.056972314	1.64E-05	0.000468084	TraesCS3A03G0927100	Chr3A	642457840	642461799	-	1675	-	TraesCS3A01G395000 && Q8H102.1 RecName: Full=Transcription factor bHLH128; AltName: Full=Basic helix-loop-helix protein 128; Short=AtbHLH128; Short=bHLH 128; AltName: Full=Transcription factor EN 74; AltName: Full=bHLH transcription factor bHLH128 && PF00010:Helix-loop-helix DNA-binding domain && PF00010:Helix-loop-helix DNA-binding domain	HLH
TraesCS1B03G1250800	0	0	2.919103556	51.86082963	71.36347742	4.521522359	0.973034519	42.58194314	-5.403081903	1.64E-05	0.000468817	TraesCS1B03G1250800	Chr1B	686643125	686644292	+	907	-	TraesCS1B01G468400 && - && PF01419:Jacalin-like lectin domain && PF01419:Jacalin-like lectin domain	-
TraesCS7D03G1281300	0	1.133911267	3.892138074	33.0836327	18.61655933	30.74635204	1.67534978	27.48218135	-4.020480206	1.64E-05	0.000469495	TraesCS7D03G1281300	Chr7D	636130962	636131961	+	1000	-	TraesCS7D01G554500 && Q9ZT49.1 RecName: Full=Probable E3 ubiquitin-protein ligase ATL45; AltName: Full=RING-H2 finger A3b; AltName: Full=RING-H2 finger protein ATL45; AltName: Full=RING-H2 zinc finger protein RHA3b; AltName: Full=RING-type E3 ubiquitin transferase ATL45 && PF13639:Ring finger domain && PF13639:Ring finger domain	-
TraesCS2B03G0997900	28.41033514	52.15991829	26.271932	110.8748771	112.7336093	105.8036232	35.61406181	109.8040365	-1.632933209	1.64E-05	0.000469495	TraesCS2B03G0997900	Chr2B	563399025	563400038	+	1014	-	TraesCS2B01G390900 && P80680.1 RecName: Full=Ferredoxin-thioredoxin reductase, variable chain; Short=FTR-V; AltName: Full=Ferredoxin-thioredoxin reductase subunit A; Short=FTR-A && PF02941:Ferredoxin thioredoxin reductase variable alpha chain && PF02941:Ferredoxin thioredoxin reductase variable alpha chain	-
TraesCS1A03G0039400	278.225351	180.2918915	324.9935292	815.4668383	490.2360622	692.6972253	261.1702572	666.1333753	-1.349942565	1.64E-05	0.000469495	TraesCS1A03G0039400	Chr1A	10437621	10438698	-	991	-	TraesCS1A01G016800 && Q06398.2 RecName: Full=Probable glutathione S-transferase GSTU6; AltName: Full=28 kDa cold-induced protein && PF13417:Glutathione S-transferase, N-terminal domain|PF00043:Glutathione S-transferase, C-terminal domain && PF13417:Glutathione S-transferase, N-terminal domain|PF00043:Glutathione S-transferase, C-terminal domain	GST_C
TraesCS3D03G0376100LC	198.872346	170.0866901	241.3125606	395.2152879	433.352131	425.0231017	203.4238656	417.8635069	-1.036950897	1.68E-05	0.000477356	TraesCS3D03G0376100LC	Chr3D	153313542	153314471	-	930	-	TraesCS3D01G172100 && Q5HZL1.1 RecName: Full=ERI1 exoribonuclease 2; AltName: Full=Exonuclease domain-containing protein 1 && PF00929:Exonuclease && PF00929:Exonuclease	Exonuc_X-T
TraesCS4A03G1056900LC	41.14600262	26.07995914	72.00455437	268.2456705	113.7678625	168.2006317	46.41017204	183.4047216	-1.978963308	1.68E-05	0.000478472	TraesCS4A03G1056900LC	Chr4A	699738750	699739319	-	570	-	TraesCS4A01G628600LC && - && - && -	-
TraesCS3D03G0916100	403.6226924	577.160835	685.0163011	1098.913097	1315.570192	1200.916338	555.2666095	1205.133209	-1.11791377	1.74E-05	0.000492803	TraesCS3D03G0916100	Chr3D	530354462	530369565	+	918	-	- && Q9LIS2.1 RecName: Full=Glycine-rich RNA-binding protein 4, mitochondrial; Short=AtGR-RBP4; AltName: Full=AtRBG4; AltName: Full=Glycine-rich protein 4; Short=AtGRP4; AltName: Full=Mitochondrial RNA-binding protein 1b; Short=At-mRBP1b; Flags: Precursor && PF00076:RNA recognition motif. (a.k.a. RRM, RBD, or RNP domain) && PF00076:RNA recognition motif. (a.k.a. RRM, RBD, or RNP domain)	RRM_1
TraesCS3A03G1017100	1.959333458	4.535645069	5.838207111	41.13100281	29.99334558	25.32052521	4.111061879	32.1482912	-2.971114974	1.75E-05	0.000495421	TraesCS3A03G1017100	Chr3A	681211847	681212320	-	474	-	TraesCS3A01G437100 && - && PF02519:Auxin responsive protein && PF02519:Auxin responsive protein	Auxin_inducible
TraesCS5A03G0366500	0.979666729	5.669556336	3.892138074	28.61287152	29.99334558	31.65065651	3.513787046	30.08562454	-3.122783254	1.75E-05	0.000495858	TraesCS5A03G0366500	Chr5A	295413537	295416244	+	2619	-	TraesCS5A01G130900 && Q9SJQ1.1 RecName: Full=Leucine-rich repeat receptor-like protein kinase PXC1; AltName: Full=Protein PXY/TDR-CORRELATED 1; Flags: Precursor && PF13855:Leucine rich repeat|PF00069:Protein kinase domain && PF13855:Leucine rich repeat|PF00069:Protein kinase domain	Pkinase
TraesCS3D03G0943600	126.377008	139.4710859	233.5282844	432.7696818	398.1875189	391.5638362	166.4587928	407.5070123	-1.290540447	1.76E-05	0.000497891	TraesCS3D03G0943600	Chr3D	543825109	543827089	+	1799	-	TraesCS3D01G428700 && Q9LSD5.1 RecName: Full=Transcription factor TCP20 && PF03634:TCP family transcription factor && PF03634:TCP family transcription factor	TCP
TraesCS4D03G0469000	43.10533608	97.51636897	219.9058012	468.5357712	485.0647958	528.1138115	120.1758354	493.9047928	-2.038265188	1.77E-05	0.000500698	TraesCS4D03G0469000	Chr4D	329466228	329467529	+	1302	-	TraesCS4D01G189800 && P20144.1 RecName: Full=Wound-induced protein 1 && PF07107:Wound-induced protein WI12 && PF07107:Wound-induced protein WI12	-
TraesCS2D03G0735800	309.5746864	402.5384998	445.6498095	799.3720981	864.6357553	697.2187477	385.9209986	787.0755337	-1.028172212	1.78E-05	0.000502349	TraesCS2D03G0735800	Chr2D	413212107	413212998	+	793	-	TraesCS2D01G319800 && Q9SIE7.1 RecName: Full=PLAT domain-containing protein 2; Short=AtPLAT2; Short=PLAT domain protein 2; Flags: Precursor && PF01477:PLAT/LH2 domain && PF01477:PLAT/LH2 domain	-
TraesCS1A03G0669900	302.7170193	404.8063224	737.5601651	1164.18621	1392.104936	1399.863322	481.6945022	1318.718156	-1.452571975	1.78E-05	0.000502529	TraesCS1A03G0669900	Chr1A	459687753	459688373	+	621	-	TraesCS1A01G262500 && P27484.1 RecName: Full=Glycine-rich protein 2 && PF00098:Zinc knuckle|PF00313:'Cold-shock' DNA-binding domain && PF00098:Zinc knuckle|PF00313:'Cold-shock' DNA-binding domain	CSD
TraesCS2B03G1225500	4.898333645	3.401733801	13.62248326	39.34269834	47.57565161	47.928137	7.307516902	44.94882898	-2.603142406	1.79E-05	0.000504809	TraesCS2B03G1225500	Chr2B	691058545	691061781	+	1961	-	TraesCS2B01G485700 && - && PF03763:Remorin, C-terminal region && PF03763:Remorin, C-terminal region	-
TraesCS5B03G1201800	51.92233664	51.02600702	81.73489956	181.5129037	182.0285801	133.8370618	61.56108107	165.7928485	-1.426251716	1.85E-05	0.000518975	TraesCS5B03G1201800	Chr5B	662861139	662863851	-	1451	-	TraesCS5B01G494400 && Q852A1.1 RecName: Full=Expansin-A7; AltName: Full=Alpha-expansin-7; AltName: Full=OsEXP7; AltName: Full=OsEXPA7; AltName: Full=OsaEXPa1.26; Flags: Precursor && PF01357:Pollen allergen|PF03330:Rare lipoprotein A (RlpA)-like double-psi beta-barrel && PF01357:Pollen allergen|PF03330:Rare lipoprotein A (RlpA)-like double-psi beta-barrel	-
TraesCS5A03G1154000	2.939000187	0	4.865172593	38.44854611	16.54805273	44.31091911	2.601390927	33.10250598	-3.632762267	1.85E-05	0.00051983	TraesCS5A03G1154000	Chr5A	662430120	662430467	+	348	-	TraesCS5A01G491900 && - && PF16594:Putative AtpZ or ATP-synthase-associated && PF16594:Putative AtpZ or ATP-synthase-associated	-
TraesCS3D03G0511300LC	43.10533608	34.01733801	51.57082948	120.7105517	114.8021158	106.7079277	42.89783452	114.0735317	-1.406695606	1.86E-05	0.000521346	TraesCS3D03G0511300LC	Chr3D	291226277	291227691	-	1415	-	TraesCS3D01G299200LC && - && - && -	-
TraesCS7D03G0291500	96.00733944	58.96338589	64.22027822	153.7941844	220.295952	200.7555927	73.06366785	191.6152431	-1.387888297	1.86E-05	0.000521805	TraesCS7D03G0291500	Chr7D	83574172	83579901	+	2288	-	TraesCS7D01G129700 && Q9FKQ1.1 RecName: Full=Protein DETOXIFICATION 27; Short=AtDTX27; AltName: Full=Multidrug and toxic compound extrusion protein 27; Short=MATE protein 27 && PF01554:MatE && PF01554:MatE	MatE
TraesCS7B03G0285700	11.75600075	12.47302394	20.43372489	58.11989528	66.19221094	50.64105042	14.88758319	58.31771888	-1.963790073	1.86E-05	0.000521805	TraesCS7B03G0285700	Chr7B	127899779	127900195	-	417	-	TraesCS7B01G109100 && Q652V8.1 RecName: Full=16.0 kDa heat shock protein, peroxisomal; Short=OsHsp16.0 && PF00011:Hsp20/alpha crystallin family && PF00011:Hsp20/alpha crystallin family	-
TraesCS1D03G0632700	742.5873806	727.9710335	1523.772056	2424.046709	2653.893957	2684.879976	998.1101567	2587.606881	-1.37404612	1.88E-05	0.000524609	TraesCS1D03G0632700	Chr1D	358629660	358630725	-	988	-	TraesCS1D01G262400 && P27484.1 RecName: Full=Glycine-rich protein 2 && PF00098:Zinc knuckle|PF00313:'Cold-shock' DNA-binding domain && PF00098:Zinc knuckle|PF00313:'Cold-shock' DNA-binding domain	CSD
TraesCS6A03G0159300	0	10.2052014	3.892138074	54.54328634	47.57565161	31.65065651	4.699113159	44.58986482	-3.281965355	1.88E-05	0.000524609	TraesCS6A03G0159300	Chr6A	41991953	41994890	-	1398	-	TraesCS6A01G071800 && Q67Y83.2 RecName: Full=Serine carboxypeptidase-like 51; Flags: Precursor && PF00450:Serine carboxypeptidase && PF00450:Serine carboxypeptidase	Peptidase_S10
TraesCS6D03G0302500	29.39000187	23.81213661	15.5685523	101.0392026	108.5965961	54.2582683	22.92356359	87.96468898	-1.939916611	1.89E-05	0.000529233	TraesCS6D03G0302500	Chr6D	124450131	124450652	+	522	-	TraesCS6D01G135200 && Q39262.1 RecName: Full=Zinc finger protein 3 && - && -	-
TraesCS4A03G0406500	53.8816701	63.49903096	52.543864	116.2397906	145.8297147	162.7748049	56.64152169	141.6147701	-1.323885626	1.91E-05	0.000532933	TraesCS4A03G0406500	Chr4A	337964946	337971801	-	3349	-	TraesCS4A01G159400 && Q8H0V4.1 RecName: Full=DUF724 domain-containing protein 7; Short=AtDUF7; AltName: Full=ABAP1-interacting protein 1 && PF05266:Protein of unknown function (DUF724)|PF05641:Agenet domain && PF05266:Protein of unknown function (DUF724)|PF05641:Agenet domain	Agenet
TraesCS5B03G1235300	188.096012	183.6936253	235.4743535	368.3907208	437.4891442	420.5015793	202.4213302	408.7938148	-1.012844183	1.95E-05	0.000544162	TraesCS5B03G1235300	Chr5B	674813689	674815420	+	1512	-	TraesCS5B01G508800 && Q8LC59.2 RecName: Full=GATA transcription factor 23 && PF00320:GATA zinc finger && PF00320:GATA zinc finger	GATA
novel.3759	158.7060101	113.3911267	151.7933849	292.3877809	288.5566695	318.315174	141.2968406	299.7532081	-1.083059608	1.97E-05	0.000546803	-	Chr4D	143126190	143129138	+	2547	-	- && - && -	-
TraesCS2B03G0351000	6.857667103	24.94604788	84.65400311	243.2094079	207.8849125	293.8989533	38.81923936	248.3310912	-2.674936776	1.97E-05	0.000547789	TraesCS2B03G0351000	Chr2B	119050807	119052253	-	1346	-	TraesCS2B01G145200 && Q9SCU0.1 RecName: Full=Short-chain dehydrogenase reductase 2a; Short=AtSDR2a && PF00106:short chain dehydrogenase && PF00106:short chain dehydrogenase	adh_short
TraesCS7D03G0597700	83.27167197	72.5703211	72.00455437	161.8415545	169.6175405	172.7221541	75.94884914	168.0604164	-1.145058982	1.98E-05	0.00054961	TraesCS7D03G0597700	Chr7D	247286369	247287295	-	833	-	TraesCS7D01G264400 && - && - && -	-
TraesCS1D03G0055200	56.82067028	95.24854644	89.51917571	193.1368828	189.2683531	207.085724	80.52946414	196.4969866	-1.289428214	1.99E-05	0.000551464	TraesCS1D03G0055200	Chr1D	11943939	11950853	-	3553	-	- && Q9ZW07.1 RecName: Full=Pumilio homolog 1; Short=APUM-1; Short=AtPUM1 && PF07990:Nucleic acid binding protein NABP|PF00806:Pumilio-family RNA binding repeat && PF07990:Nucleic acid binding protein NABP|PF00806:Pumilio-family RNA binding repeat	PUF
TraesCS2A03G1025800LC	0	0	0	8.94152235	14.47954614	21.70330732	0	15.0414586	-6.31617328	2.01E-05	0.000557376	TraesCS2A03G1025800LC	Chr2A	687201273	687203770	+	567	-	TraesCS2A01G589200LC && Q7XPF7.2 RecName: Full=Probable cation transporter HKT7; Short=OsHKT7 && PF02386:Cation transport protein && PF02386:Cation transport protein	-
TraesCS7D03G1204200	2075.913799	3228.245378	2592.163957	4908.001618	5148.512907	5791.165837	2632.107711	5282.560121	-1.005184136	2.02E-05	0.000559138	TraesCS7D03G1204200	Chr7D	615240268	615240438	-	171	-	TraesCS7D01G509100 && - && - && -	-
TraesCS7D03G1137900	63.67833739	121.3285056	99.24952089	217.2789931	310.2759888	226.0761179	94.75212129	251.2103666	-1.408491844	2.02E-05	0.000559385	TraesCS7D03G1137900	Chr7D	593409039	593416310	+	1878	-	TraesCS7D01G480400 && Q0VHD6.1 RecName: Full=(+)-germacrene D synthase && PF03936:Terpene synthase family, metal binding domain|PF01397:Terpene synthase, N-terminal domain && PF03936:Terpene synthase family, metal binding domain|PF01397:Terpene synthase, N-terminal domain	-
TraesCS1B03G1136200	32.32900206	71.43640983	47.67869141	126.9696174	142.7269548	203.4685061	50.48136776	157.7216928	-1.649171975	2.05E-05	0.000565173	TraesCS1B03G1136200	Chr1B	652642858	652643124	+	267	-	TraesCS1B01G421500 && - && - && -	-
TraesCS7A03G1208100	15.67466766	5.669556336	24.32586296	51.86082963	70.32922412	121.1767992	15.22336232	81.12228432	-2.40212752	2.05E-05	0.000565524	TraesCS7A03G1208100	Chr7A	693376703	693378039	-	1337	-	TraesCS7A01G498100 && Q8S8A0.1 RecName: Full=Protein GLUTAMINE DUMPER 4 && - && -	-
TraesCS2A03G0387900	16.65433439	3.401733801	9.730345185	66.16726539	38.26737195	65.10992196	9.92880446	56.5148531	-2.49444654	2.06E-05	0.000567405	TraesCS2A03G0387900	Chr2A	153283606	153286264	+	2659	-	TraesCS2A01G186800 && - && PF02458:Transferase family && PF02458:Transferase family	-
TraesCS7A03G0122000	0.979666729	2.267822534	14.59551778	64.37896092	36.19886536	69.63144432	5.947669014	56.73642353	-3.238414337	2.06E-05	0.000568322	TraesCS7A03G0122000	Chr7A	27264087	27264569	-	483	-	TraesCS7A01G054400 && - && - && -	-
TraesCS3D03G0045800	90.12933907	142.8728197	271.4766307	545.4328634	474.7222628	541.6783786	168.1595965	520.6111682	-1.629759966	2.06E-05	0.00056852	TraesCS3D03G0045800	Chr3D	8837581	8838578	+	998	-	TraesCS3D01G025800 && Q06398.2 RecName: Full=Probable glutathione S-transferase GSTU6; AltName: Full=28 kDa cold-induced protein && PF13417:Glutathione S-transferase, N-terminal domain|PF13410:Glutathione S-transferase, C-terminal domain && PF13417:Glutathione S-transferase, N-terminal domain|PF13410:Glutathione S-transferase, C-terminal domain	-
TraesCS3B03G1276900	19.59333458	45.35645069	61.30117467	201.1842529	108.5965961	165.4877183	42.08365331	158.4228558	-1.914066497	2.07E-05	0.00057101	TraesCS3B03G1276900	Chr3B	772792312	772793520	+	1209	-	TraesCS3B01G514800 && P13917.2 RecName: Full=Basic 7S globulin; AltName: Full=SBg7S; Short=Bg; Contains: RecName: Full=Basic 7S globulin high kDa subunit; Contains: RecName: Full=Basic 7S globulin low kDa subunit; Flags: Precursor && PF14541:Xylanase inhibitor C-terminal|PF14543:Xylanase inhibitor N-terminal && PF14541:Xylanase inhibitor C-terminal|PF14543:Xylanase inhibitor N-terminal	-
TraesCS7A03G1326300	17.63400112	27.21387041	75.89669245	174.3596858	152.0352345	190.8082435	40.24818799	172.4010546	-2.095456803	2.09E-05	0.00057396	TraesCS7A03G1326300	Chr7A	727313096	727316142	-	2325	-	TraesCS7A01G544900 && P93844.2 RecName: Full=Phospholipase D alpha 2; Short=PLD alpha 2; AltName: Full=Choline phosphatase 2; AltName: Full=Phosphatidylcholine-hydrolyzing phospholipase D 2 && PF00614:Phospholipase D Active site motif|PF00168:C2 domain|PF12357:Phospholipase D C terminal && PF00614:Phospholipase D Active site motif|PF00168:C2 domain|PF12357:Phospholipase D C terminal	C2
TraesCS3D03G0222000	108.7430069	98.65028024	69.08545082	236.9503423	204.7821526	206.1814195	92.15957933	215.9713048	-1.22995739	2.09E-05	0.000575545	TraesCS3D03G0222000	Chr3D	61210360	61214389	+	2087	-	TraesCS3D01G107500 && Q9FDY4.1 RecName: Full=BTB/POZ domain and ankyrin repeat-containing protein NPR1; Short=OsNPR1; AltName: Full=NPR1 homolog 1; Short=OsNH1 && PF12796:Ankyrin repeats (3 copies)|PF12313:NPR1/NIM1 like defence protein C terminal|PF11900:Domain of unknown function (DUF3420)|PF00651:BTB/POZ domain && PF12796:Ankyrin repeats (3 copies)|PF12313:NPR1/NIM1 like defence protein C term…	BTB
TraesCS7A03G0276400	103.8446733	106.5876591	148.8742813	298.6468465	242.0152712	265.8655147	119.7688712	268.8425441	-1.165688188	2.10E-05	0.00057615	TraesCS7A03G0276400	Chr7A	78291138	78292701	+	1297	-	TraesCS7A01G117100 && Q5JNS0.1 RecName: Full=Transcription factor TIP2; AltName: Full=Basic helix-loop-helix protein 142; Short=OsbHLH142; AltName: Full=Basic helix-loop-helix protein TIP2; AltName: Full=TDR INTERACTING PROTEIN2 && PF00010:Helix-loop-helix DNA-binding domain && PF00010:Helix-loop-helix DNA-binding domain	HLH
TraesCS4B03G0967000	71.51567122	26.07995914	134.2787636	408.6275714	284.4196564	278.5257773	77.29146464	323.8576684	-2.063361071	2.10E-05	0.00057615	TraesCS4B03G0967000	Chr4B	660368491	660369305	-	690	-	TraesCS4B01G377300 && Q6YZA6.1 RecName: Full=Germin-like protein 8-5; Flags: Precursor && PF00190:Cupin && PF00190:Cupin	-
TraesCS1B03G1067700LC	0	0	2.919103556	16.98889247	24.8220791	37.07648334	0.973034519	26.2958183	-4.701119757	2.10E-05	0.00057633	TraesCS1B03G1067700LC	Chr1B	633743240	633743575	+	336	-	TraesCS1B01G667600LC && - && - && -	-
TraesCS2A03G0187300LC	5.878000374	5.669556336	8.757310667	24.14211035	47.57565161	50.64105042	6.768289126	40.78627079	-2.58406114	2.12E-05	0.000579909	TraesCS2A03G0187300LC	Chr2A	49831456	49831950	-	495	-	TraesCS2A01G092000LC && P20144.1 RecName: Full=Wound-induced protein 1 && PF07107:Wound-induced protein WI12 && PF07107:Wound-induced protein WI12	-
TraesCS1A03G0990700	108.7430069	164.4171337	186.8226276	380.0146999	309.2417355	387.0423139	153.3275894	358.7662497	-1.227340247	2.13E-05	0.00058373	TraesCS1A03G0990700	Chr1A	571578584	571583395	+	2902	-	TraesCS1A01G404700 && O42832.2 RecName: Full=AdoMet-dependent rRNA methyltransferase spb1; AltName: Full=2'-O-ribose RNA methyltransferase; AltName: Full=S-adenosyl-L-methionine-dependent methyltransferase && PF11861:Domain of unknown function (DUF3381)|PF07780:Spb1 C-terminal domain|PF01728:FtsJ-like methyltransferase && PF11861:Domain of unknown function (DUF3381)|PF07780:Spb1 C-terminal domain…	-
TraesCS6A03G0631200	122.4583411	162.1493112	375.5913242	748.4054207	852.2247158	585.0849932	220.0663255	728.5717099	-1.726191921	2.14E-05	0.000586034	TraesCS6A03G0631200	Chr6A	434444576	434446759	+	2101	-	TraesCS6A01G229000 && - && - && -	-
TraesCS5B03G0999800	29.39000187	27.21387041	51.57082948	100.1450503	107.5623428	121.1767992	36.05823392	109.6280641	-1.599528218	2.17E-05	0.000590888	TraesCS5B03G0999800	Chr5B	583723014	583724863	-	818	-	TraesCS5B01G403900 && Q05024.1 RecName: Full=Protein TRI1 && PF02201:SWIB/MDM2 domain && PF02201:SWIB/MDM2 domain	-
TraesCS1D03G0594600	289.0016851	208.6396732	181.957455	470.3240756	498.5100886	485.6115013	226.5329377	484.8152218	-1.097166156	2.17E-05	0.000591499	TraesCS1D03G0594600	Chr1D	338592518	338595464	+	1210	-	- && A5PK19.1 RecName: Full=Methyltransferase-like protein 13 && PF08241:Methyltransferase domain && PF08241:Methyltransferase domain	Methyltransf_11
TraesCS2B03G0430400LC	74.4546714	117.9267718	182.9304895	314.7415867	348.5433607	384.3294005	125.1039776	349.2047826	-1.480428271	2.20E-05	0.000598796	TraesCS2B03G0430400LC	Chr2B	159924345	159926048	-	1704	-	TraesCS2B01G244400LC && Q9LD90.1 RecName: Full=H/ACA ribonucleoprotein complex subunit 4; AltName: Full=CBF5 homolog; AltName: Full=Dyskerin; AltName: Full=Nopp-140-associated protein of 57 kDa homolog; Short=AtNAP57; AltName: Full=Nucleolar protein NAP57 homolog && PF01509:TruB family pseudouridylate synthase (N terminal domain)|PF08068:DKCLD (NUC011) domain|PF16198:tRNA pseudouridylate synthase…	-
TraesCS4B03G0950200	0	0	0	15.200588	10.34253296	17.18178496	0	14.24163531	-6.239358072	2.22E-05	0.000604458	TraesCS4B03G0950200	Chr4B	654098330	654098719	-	390	-	TRIAE_CS42_4BL_TGACv1_321925_AA1066870%2Ccortical cell delineating protein && Q01595.1 RecName: Full=Cortical cell-delineating protein; AltName: Full=Root-specific protein ZRP3; Flags: Precursor && PF14547:Hydrophobic seed protein && PF14547:Hydrophobic seed protein	-
TraesCS7A03G0454500	81.31233851	75.9720549	60.32814015	160.0532501	162.3777675	176.339372	72.53751118	166.2567965	-1.19765541	2.23E-05	0.000604717	TraesCS7A03G0454500	Chr7A	158327162	158331510	-	1755	-	TraesCS7A01G195200 && Q9ERG2.1 RecName: Full=Striatin-3; AltName: Full=Cell cycle autoantigen SG2NA; AltName: Full=S/G2 antigen && - && -	-
novel.1771	740.6280471	754.0509926	793.9961671	1202.634756	1564.825237	1993.99136	762.8917356	1587.150451	-1.056855869	2.25E-05	0.0006103	-	Chr2D	464493035	464493894	+	707	-	- && - && -	-
TraesCS3B03G1508900	137.1533421	179.1579802	226.7170428	385.3796133	393.0162524	410.5542302	181.009455	396.3166986	-1.130444762	2.26E-05	0.000613408	TraesCS3B03G1508900	Chr3B	844621234	844622134	+	801	-	TraesCS3B01G610800 && P02275.2 RecName: Full=Histone H2A.1; AltName: Full=wcH2A-9 && PF00125:Core histone H2A/H2B/H3/H4|PF16211:C-terminus of histone H2A && PF00125:Core histone H2A/H2B/H3/H4|PF16211:C-terminus of histone H2A	Histone
TraesCS3A03G0787800	89.14967234	56.69556336	181.957455	367.4965686	299.9334558	434.0661464	109.2675636	367.1653903	-1.746093558	2.27E-05	0.000613676	TraesCS3A03G0787800	Chr3A	574382884	574386544	+	1681	-	TraesCS3A01G328200 && - && PF14215:bHLH-MYC and R2R3-MYB transcription factors N-terminal && PF14215:bHLH-MYC and R2R3-MYB transcription factors N-terminal	-
TraesCS1D03G0479000	27.43066841	49.89209575	60.32814015	119.8163995	142.7269548	144.6887155	45.88363477	135.7440233	-1.565635676	2.28E-05	0.000616946	TraesCS1D03G0479000	Chr1D	260906940	260913586	+	1636	-	TraesCS1D01G186900 && Q9SKD3.1 RecName: Full=Mitochondrial inner membrane protein OXA1-like; Flags: Precursor && PF02096:60Kd inner membrane protein && PF02096:60Kd inner membrane protein	-
TraesCS3B03G1164700	11.75600075	15.87475774	16.54158682	73.32048327	42.40438513	58.77979066	14.7241151	58.16821969	-1.986342454	2.28E-05	0.000617711	TraesCS3B03G1164700	Chr3B	734541991	734542467	-	477	-	TraesCS3B01G471300 && - && PF02519:Auxin responsive protein && PF02519:Auxin responsive protein	Auxin_inducible
TraesCS4D03G0576000	325.249354	536.3400294	368.7800825	1368.05292	928.7594597	769.5631054	410.1231553	1022.125162	-1.31834526	2.29E-05	0.000620267	TraesCS4D03G0576000	Chr4D	400855238	400856686	-	1449	-	TraesCS4D01G238800 && Q7XYS3.2 RecName: Full=Allene oxide synthase 2; AltName: Full=Cytochrome P450 74A2; AltName: Full=Hydroperoxide dehydrase 2 && PF00067:Cytochrome P450 && PF00067:Cytochrome P450	p450
TraesCS5A03G0728500	22.53233477	28.34778168	50.59779496	117.1339428	92.04854333	122.9854082	33.82597047	110.7226314	-1.708567687	2.34E-05	0.000630303	TraesCS5A03G0728500	Chr5A	509669584	509672024	-	809	-	TraesCS5A01G299800 && O65154.1 RecName: Full=RNA polymerase II transcriptional coactivator KIWI && PF02229:Transcriptional Coactivator p15 (PC4) && PF02229:Transcriptional Coactivator p15 (PC4)	-
TraesCS6A03G0965500	40.16633589	64.63294223	41.8404843	194.031035	159.2750076	98.56918742	48.8799208	150.6250767	-1.627844462	2.36E-05	0.000635149	TraesCS6A03G0965500	Chr6A	604007356	604008834	-	1201	-	TraesCS6A01G381700 && Q6K9A2.1 RecName: Full=Cinnamoyl-CoA reductase 1; Short=OsCCR1 && PF01370:NAD dependent epimerase/dehydratase family && PF01370:NAD dependent epimerase/dehydratase family	Epimerase
TraesCS6A03G0851500	32.32900206	17.00866901	24.32586296	85.83861456	67.22646423	89.5261427	24.55451134	80.8637405	-1.71401301	2.37E-05	0.000636308	TraesCS6A03G0851500	Chr6A	565078921	565079809	+	889	-	TraesCS6A01G328700 && Q9ZUZ3.1 RecName: Full=Auxin-responsive protein SAUR32; AltName: Full=Protein ABOLISHED APICAL HOOK MAINTENANCE 1; AltName: Full=Protein SMALL AUXIN UP RNA 32 && PF02519:Auxin responsive protein && PF02519:Auxin responsive protein	Auxin_inducible
TraesCS3A03G0928200	6.857667103	11.33911267	17.51462133	60.80235198	37.23311865	75.05727115	11.90380037	57.69758059	-2.277582789	2.37E-05	0.00063681	TraesCS3A03G0928200	Chr3A	643163289	643168133	+	2650	-	TraesCS3A01G395500 && Q8LSN2.1 RecName: Full=AP2-like ethylene-responsive transcription factor BBM2; Short=BnBBM2; AltName: Full=Protein BABY BOOM 2 && PF00847:AP2 domain && PF00847:AP2 domain	AP2
TraesCS1D03G0357900LC	24.49166823	5.669556336	27.24496652	67.95556986	83.77451697	131.1241484	19.13539703	94.28474508	-2.289376526	2.39E-05	0.000640111	TraesCS1D03G0357900LC	Chr1D	198748421	198749358	+	791	-	- && - && - && -	-
TraesCS1B03G1066000	240.9980153	233.585721	176.1192479	393.4269834	458.1742101	615.8313452	216.9009947	489.1441796	-1.173844215	2.39E-05	0.000641808	TraesCS1B03G1066000	Chr1B	633564337	633564627	-	291	-	TRIAE_CS42_1BL_TGACv1_031919_AA0122820%2Cnon-specific lipid transfer protein && A2XBN5.2 RecName: Full=Non-specific lipid-transfer protein 2; Short=nsLTP2; AltName: Full=7 kDa lipid transfer protein; Flags: Precursor && PF14368:Probable lipid transfer && PF14368:Probable lipid transfer	-
TraesCS5B03G0516600	5.878000374	7.93737887	15.5685523	42.91930728	55.84967798	45.21522359	9.794643847	47.99473628	-2.285201471	2.41E-05	0.00064455	TraesCS5B03G0516600	Chr5B	353670965	353672693	+	1618	-	TraesCS5B01G194200 && - && PF07690:Major Facilitator Superfamily && PF07690:Major Facilitator Superfamily	MFS_1
TraesCS2A03G0601200	69.55633776	92.9807239	89.51917571	177.0421425	190.3026064	192.6168525	84.01874579	186.6538671	-1.153007297	2.41E-05	0.000645899	TraesCS2A03G0601200	Chr2A	380341415	380343065	-	1560	-	TraesCS2A01G249900 && P38758.2 RecName: Full=Putative oxidoreductase TDA3; AltName: Full=Batten disease protein 3; AltName: Full=Topoisomerase I damage affected protein 3 && PF01266:FAD dependent oxidoreductase && PF01266:FAD dependent oxidoreductase	DAO
TraesCS7D03G1219700	73.47500468	58.96338589	80.76186504	236.05619	122.0418889	279.4300818	71.06675187	212.5093869	-1.579885707	2.42E-05	0.00064647	TraesCS7D03G1219700	Chr7D	618513961	618515065	+	1105	-	TraesCS7D01G516600 && Q9LCQ4.1 RecName: Full=Chaperone protein DnaJ && PF00226:DnaJ domain && PF00226:DnaJ domain	DnaJ
TraesCS1D03G0037600LC	10.77633402	19.27649154	9.730345185	48.28422069	52.74691809	60.5883996	13.26105692	53.87317946	-2.03553433	2.42E-05	0.000648892	TraesCS1D03G0037600LC	Chr1D	8876812	8877168	+	357	-	TraesCS1D01G017900LC && - && - && -	-
TraesCS7D03G1218200	382.0700243	487.5818449	878.6501702	1401.136552	1625.846181	1503.858336	582.7673465	1510.280357	-1.373473754	2.44E-05	0.00065138	TraesCS7D03G1218200	Chr7D	618356396	618356809	-	414	-	TraesCS7D01G515600 && P51419.2 RecName: Full=60S ribosomal protein L27-3 && PF01777:Ribosomal L27e protein family && PF01777:Ribosomal L27e protein family	-
TraesCS2D03G1167400	28.41033514	46.49036195	249.0968367	1454.785686	1757.19635	1348.317967	107.9991779	1520.100001	-3.814338928	2.44E-05	0.000651552	TraesCS2D03G1167400	Chr2D	615382117	615382443	-	327	-	TraesCS2D01G523800 && - && - && -	-
TraesCS7B03G0870000	202.7910129	157.6136661	227.6900773	447.9702697	347.5091074	509.1234176	196.0315855	434.8675982	-1.148662729	2.44E-05	0.000652255	TraesCS7B03G0870000	Chr7B	582004712	582005519	-	681	-	TraesCS7B01G325100 && - && - && -	-
TraesCS3D03G0978800	290.9610185	191.6310041	312.3440805	681.3440031	646.4083099	486.5158058	264.978701	604.7560396	-1.189011844	2.46E-05	0.000655872	TraesCS3D03G0978800	Chr3D	555184986	555186900	-	1052	-	TraesCS3D01G445400 && P04907.4 RecName: Full=Glutathione S-transferase 3; AltName: Full=GST class-phi member 3; AltName: Full=GST-III && PF02798:Glutathione S-transferase, N-terminal domain|PF00043:Glutathione S-transferase, C-terminal domain && PF02798:Glutathione S-transferase, N-terminal domain|PF00043:Glutathione S-transferase, C-terminal domain	GST_N
TraesCS3B03G1368300	5.878000374	3.401733801	28.21800104	121.604704	122.0418889	45.21522359	12.49924507	96.28727215	-2.933176846	2.46E-05	0.000655872	TraesCS3B03G1368300	Chr3B	801464528	801468342	-	738	-	TraesCS3B01G550000 && Q9M1K1.1 RecName: Full=Transcription factor ORG2; AltName: Full=Basic helix-loop-helix protein 38; Short=AtbHLH38; Short=bHLH 38; AltName: Full=OBP3-responsive gene 2; AltName: Full=Transcription factor EN 8; AltName: Full=bHLH transcription factor bHLH038 && PF00010:Helix-loop-helix DNA-binding domain && PF00010:Helix-loop-helix DNA-binding domain	HLH
TraesCS5B03G0954100	22.53233477	18.14258027	52.543864	97.46259362	141.6927015	113.9423634	31.07292635	117.6992195	-1.914018122	2.47E-05	0.000658365	TraesCS5B03G0954100	Chr5B	562139495	562141837	-	2153	-	TraesCS5B01G381100 && Q8L4D8.1 RecName: Full=Protein IQ-DOMAIN 31 && PF00612:IQ calmodulin-binding motif|PF13178:Protein of unknown function (DUF4005) && PF00612:IQ calmodulin-binding motif|PF13178:Protein of unknown function (DUF4005)	IQ
TraesCS5A03G0139900	13.71533421	23.81213661	54.48993304	105.5099637	115.8363691	178.1479809	30.67246795	133.1647713	-2.115346866	2.47E-05	0.000658365	TraesCS5A03G0139900	Chr5A	53990370	53990561	-	192	-	TraesCS5A01G055700 && - && - && -	-
TraesCS2D03G0321600	28.41033514	54.42774082	157.631592	312.05913	297.8649492	526.3052025	80.15655599	378.7430939	-2.238889719	2.48E-05	0.000659175	TraesCS2D03G0321600	Chr2D	98070374	98071752	+	1297	-	TraesCS2D01G152900 && Q9FEQ8.1 RecName: Full=Peroxidase 2; AltName: Full=Plasma membrane-bound peroxidase 2; Short=pmPOX2; Flags: Precursor && PF00141:Peroxidase && PF00141:Peroxidase	-
TraesCS2A03G1116800	6.857667103	17.00866901	38.92138074	88.52107127	92.04854333	132.9327573	20.92923895	104.5007906	-2.316931477	2.48E-05	0.000660264	TraesCS2A03G1116800	Chr2A	720116704	720120052	+	1041	-	TraesCS2A01G476300 && P37834.2 RecName: Full=Peroxidase 1; Flags: Precursor && PF00141:Peroxidase && PF00141:Peroxidase	-
TraesCS4A03G0746100	18.61366785	29.48169295	64.22027822	134.1228353	126.1789021	165.4877183	37.43854634	141.9298186	-1.919930295	2.49E-05	0.000661451	TraesCS4A03G0746100	Chr4A	594357727	594358698	+	892	-	TraesCS4A01G293900 && Q10FF9.1 RecName: Full=Deoxyuridine 5'-triphosphate nucleotidohydrolase; Short=dUTPase; AltName: Full=dUTP pyrophosphatase && PF00692:dUTPase && PF00692:dUTPase	-
TraesCS1D03G0536100	0	38.55298308	22.37979393	1178.492646	1094.239987	1065.270668	20.31092567	1112.667767	-5.777984592	2.50E-05	0.000663733	TraesCS1D03G0536100	Chr1D	302201032	302203750	+	2238	-	TraesCS1D01G214200 && Q05085.1 RecName: Full=Protein NRT1/ PTR FAMILY 6.3; Short=AtNPF6.3; AltName: Full=Nitrate transporter 1.1; Short=AtNRT1; AltName: Full=Nitrate/chlorate transporter; AltName: Full=Protein CHLORINA 1 && PF00854:POT family && PF00854:POT family	-
TraesCS1A03G0389400LC	6.857667103	10.2052014	76.86972696	202.0784051	202.713646	292.0903444	31.31086516	232.2941318	-2.886406575	2.50E-05	0.000663964	TraesCS1A03G0389400LC	Chr1A	251558324	251559232	+	873	-	TraesCS1A01G242800LC && - && - && -	-
TraesCS7A03G0897900	44.08500281	85.04334503	87.57310667	185.9836649	174.788807	238.7363805	72.23381817	199.8362841	-1.47037509	2.51E-05	0.000665462	TraesCS7A03G0897900	Chr7A	545358347	545362772	-	3954	-	TraesCS7A01G368200 && C0LGF5.2 RecName: Full=Probable LRR receptor-like serine/threonine-protein kinase At1g34110; Flags: Precursor && PF00069:Protein kinase domain|PF08263:Leucine rich repeat N-terminal domain|PF13855:Leucine rich repeat && PF00069:Protein kinase domain|PF08263:Leucine rich repeat N-terminal domain|PF13855:Leucine rich repeat	Pkinase
TraesCS4B03G0272600LC	99.92600636	144.0067309	166.3889027	287.9170197	559.5310331	305.6549114	136.77388	384.3676547	-1.490066036	2.52E-05	0.000667965	TraesCS4B03G0272600LC	Chr4B	142588841	142590926	+	1389	-	TraesCS4B01G151500LC && A7NY33.1 RecName: Full=Peroxidase 4; Flags: Precursor && PF00141:Peroxidase && PF00141:Peroxidase	-
novel.6962	12.73566748	6.803467603	15.5685523	52.75498187	47.57565161	49.73674594	11.70256246	50.02245981	-2.083617532	2.54E-05	0.000673035	-	Chr7D	65705516	65707923	-	1273	-	- && - && -	-
TraesCS5A03G0852900	17.63400112	26.07995914	26.271932	77.79124445	65.15795764	76.86588009	23.32863076	73.27169406	-1.654938162	2.57E-05	0.00067879	TraesCS5A03G0852900	Chr5A	558866900	558868283	+	1384	-	TraesCS5A01G354600 && Q8LC69.2 RecName: Full=RING-H2 finger protein ATL8; AltName: Full=RING-type E3 ubiquitin transferase ATL8 && PF13639:Ring finger domain && PF13639:Ring finger domain	-
TraesCS4A03G0998700	131.2753417	144.0067309	309.4249769	627.694869	462.3112233	598.6495603	194.9023498	562.8852175	-1.529192671	2.59E-05	0.000684188	TraesCS4A03G0998700	Chr4A	677451715	677454438	+	1432	-	TraesCS4A01G401700 && P32260.2 RecName: Full=Cysteine synthase, chloroplastic/chromoplastic; AltName: Full=CSase B; Short=CS-B; AltName: Full=O-acetylserine (thiol)-lyase; AltName: Full=O-acetylserine sulfhydrylase; AltName: Full=OAS-TL B; Flags: Precursor && PF00291:Pyridoxal-phosphate dependent enzyme && PF00291:Pyridoxal-phosphate dependent enzyme	PALP
TraesCS7D03G1302100	6.857667103	18.14258027	34.05620815	77.79124445	78.60325049	133.8370618	19.68548518	96.74385225	-2.295864232	2.59E-05	0.000685121	TraesCS7D03G1302100	Chr7D	642023899	642024390	+	492	-	TraesCS7D01G545400 && - && - && -	-
novel.2157	8.817000561	0	5.838207111	37.55439387	54.81542468	32.55496098	4.885069224	41.64159318	-3.059269338	2.60E-05	0.000685796	-	Chr3A	27857202	27859444	-	948	-	- && - && -	-
TraesCS3B03G1431200	1.959333458	0	2.919103556	22.35380588	26.89058569	22.60761179	1.626145671	23.95066779	-3.830484709	2.61E-05	0.000688473	TraesCS3B03G1431200	Chr3B	821068753	821069859	+	1049	-	TraesCS3B01G571200 && Q9SR36.1 RecName: Full=Glutathione S-transferase U8; Short=AtGSTU8; AltName: Full=GST class-tau member 8 && PF00043:Glutathione S-transferase, C-terminal domain|PF13417:Glutathione S-transferase, N-terminal domain && PF00043:Glutathione S-transferase, C-terminal domain|PF13417:Glutathione S-transferase, N-terminal domain	GST_C
TraesCS7A03G0209400	237.0793484	124.7302394	89.51917571	456.0176399	469.5509963	387.9466184	150.4429212	437.8384182	-1.540320986	2.69E-05	0.000707227	TraesCS7A03G0209400	Chr7A	55131513	55132756	+	693	-	TraesCS7A01G087500 && Q8LD26.1 RecName: Full=Dormancy-associated protein homolog 3; AltName: Full=DRM1 homolog 3 && PF05564:Dormancy/auxin associated protein && PF05564:Dormancy/auxin associated protein	-
TraesCS3D03G0236700	3.918666916	27.21387041	76.86972696	202.0784051	234.7754982	311.0807383	36.00075476	249.3115472	-2.790070381	2.70E-05	0.000711001	TraesCS3D03G0236700	Chr3D	67733145	67734961	-	1817	-	- && Q9FZC8.1 RecName: Full=Berberine bridge enzyme-like 7; Short=AtBBE-like 7; AltName: Full=Flavin-dependent oxidoreductase FOX5; Flags: Precursor && PF01565:FAD binding domain|PF08031:Berberine and berberine like && PF01565:FAD binding domain|PF08031:Berberine and berberine like	FAD_binding_4
TraesCS6D03G0724200	17.63400112	11.33911267	24.32586296	68.8497221	61.02094446	63.30131302	17.76632559	64.39065986	-1.848667443	2.73E-05	0.000715585	TraesCS6D03G0724200	Chr6D	441904679	441907354	+	2676	-	TraesCS6D01G310400 && O65238.2 RecName: Full=G-type lectin S-receptor-like serine/threonine-protein kinase At5g35370; Flags: Precursor && PF00069:Protein kinase domain|PF01453:D-mannose binding lectin && PF00069:Protein kinase domain|PF01453:D-mannose binding lectin	Pkinase
TraesCS6D03G0118900LC	0	0	1.946069037	16.09474023	31.02759888	27.12913415	0.648689679	24.75049109	-5.190839719	2.73E-05	0.000716677	TraesCS6D03G0118900LC	Chr6D	34390086	34393099	-	1899	-	TraesCS6D01G061400LC && Q339K6.1 RecName: Full=Laccase-15; AltName: Full=Benzenediol:oxygen oxidoreductase 15; AltName: Full=Diphenol oxidase 15; AltName: Full=Urishiol oxidase 15; Flags: Precursor && PF00394:Multicopper oxidase|PF07731:Multicopper oxidase|PF07732:Multicopper oxidase && PF00394:Multicopper oxidase|PF07731:Multicopper oxidase|PF07732:Multicopper oxidase	-
TraesCS7A03G1288600	12.73566748	15.87475774	8.757310667	79.57954892	33.09610547	62.39700855	12.45591196	58.35755431	-2.238040127	2.75E-05	0.000720267	TraesCS7A03G1288600	Chr7A	715177952	715180974	-	1246	-	TraesCS7A01G530200 && Q9C5K7.1 RecName: Full=1-aminocyclopropane-1-carboxylate oxidase homolog 2 && PF03171:2OG-Fe(II) oxygenase superfamily|PF14226:non-haem dioxygenase in morphine synthesis N-terminal && PF03171:2OG-Fe(II) oxygenase superfamily|PF14226:non-haem dioxygenase in morphine synthesis N-terminal	2OG-FeII_Oxy
TraesCS2A03G1127400	20.57300131	12.47302394	14.59551778	65.27311316	47.57565161	64.20561749	15.88051434	59.01812742	-1.890019904	2.76E-05	0.000720524	TraesCS2A03G1127400	Chr2A	722788126	722790953	+	1320	-	TraesCS2A01G482200 && Q5FB34.1 RecName: Full=Anthocyanidin reductase ((2S)-flavan-3-ol-forming); Short=VvANR && PF01370:NAD dependent epimerase/dehydratase family && PF01370:NAD dependent epimerase/dehydratase family	Epimerase
TraesCS2D03G0193800	24.49166823	45.35645069	91.46524474	179.7245992	210.9876724	194.4254614	53.77112122	195.045911	-1.856977739	2.77E-05	0.00072223	TraesCS2D03G0193800	Chr2D	46895006	46896750	-	1570	-	TraesCS2D01G093100 && Q9FXB2.1 RecName: Full=Galactinol synthase 2; Short=AtGolS2; Short=GolS-2 && PF01501:Glycosyl transferase family 8 && PF01501:Glycosyl transferase family 8	Glyco_transf_8
TraesCS6A03G0462900	16.65433439	10.2052014	46.70565689	109.0865727	116.8706224	104.8993187	24.5217309	110.2855046	-2.160021216	2.77E-05	0.00072341	TraesCS6A03G0462900	Chr6A	219864587	219870031	-	3153	-	TraesCS6A01G185400 && Q6Z6K4.1 RecName: Full=Beta-galactosidase 4; Short=Lactase 4; Flags: Precursor && PF01301:Glycosyl hydrolases family 35 && PF01301:Glycosyl hydrolases family 35	-
TraesCS5D03G0584100	17.63400112	24.94604788	40.86744978	91.20352797	86.87727685	96.76057847	27.81583293	91.61379443	-1.717559483	2.78E-05	0.000725852	TraesCS5D03G0584100	Chr5D	363487482	363493071	+	2201	-	TraesCS5D01G253600 && Q8LDD3.1 RecName: Full=Protein CURVATURE THYLAKOID 1D, chloroplastic; Flags: Precursor && PF14159:CAAD domains of cyanobacterial aminoacyl-tRNA synthetase && PF14159:CAAD domains of cyanobacterial aminoacyl-tRNA synthetase	-
TraesCS7B03G0742900	479.0570305	551.0808758	1017.794106	1524.529561	1901.991811	1732.647368	682.6440042	1719.722913	-1.332597184	2.79E-05	0.000726582	TraesCS7B03G0742900	Chr7B	502882885	502885120	-	817	-	TraesCS7B01G271400 && Q9SS17.1 RecName: Full=40S ribosomal protein S24-1 && PF01282:Ribosomal protein S24e && PF01282:Ribosomal protein S24e	Ribosomal_S24e
TraesCS1D03G0224800	341.9036884	688.2841391	653.8791965	1427.961119	1131.473106	1663.920228	561.3556747	1407.784818	-1.326958849	2.80E-05	0.000728537	TraesCS1D03G0224800	Chr1D	84640687	84642518	+	1366	-	TraesCS1D01G096300 && Q42517.1 RecName: Full=Peroxidase N; AltName: Full=Neutral peroxidase; Flags: Precursor && PF00141:Peroxidase && PF00141:Peroxidase	-
TraesCS6D03G0252900	0.979666729	1.133911267	3.892138074	24.14211035	19.65081262	31.65065651	2.001905357	25.14785983	-3.631160026	2.80E-05	0.000729458	TraesCS6D03G0252900	Chr6D	103620382	103620672	-	291	-	TraesCS6D01G115600 && - && - && -	-
TraesCS1B03G0882400	289.9813518	240.3891886	540.0341578	1014.862787	807.7518241	982.9789607	356.8015661	935.1978572	-1.389373261	2.87E-05	0.000744795	TraesCS1B03G0882400	Chr1B	553268243	553269006	-	670	-	TraesCS1B01G322100 && Q9LEI7.1 RecName: Full=Cysteine proteinase inhibitor; AltName: Full=Cystatin; AltName: Full=Hv-CPI && PF00031:Cystatin domain && PF00031:Cystatin domain	-
TraesCS5A03G1045000	0	3.401733801	4.865172593	18.77719694	39.30162524	35.2678744	2.755635465	31.11556553	-3.503119719	2.88E-05	0.000748071	TraesCS5A03G1045000	Chr5A	625353796	625355119	-	1163	-	TraesCS5A01G443400 && Q4PR52.2 RecName: Full=Expansin-A13; AltName: Full=Alpha-expansin-13; AltName: Full=OsEXP13; AltName: Full=OsEXPA13; AltName: Full=OsaEXPa1.13; Flags: Precursor && PF03330:Rare lipoprotein A (RlpA)-like double-psi beta-barrel|PF01357:Pollen allergen && PF03330:Rare lipoprotein A (RlpA)-like double-psi beta-barrel|PF01357:Pollen allergen	-
TraesCS3A03G1173400LC	0	0	0	18.77719694	4.137013183	27.12913415	0	16.68111476	-6.469162747	2.91E-05	0.000753985	TraesCS3A03G1173400LC	Chr3A	725277628	725278909	+	1282	-	TraesCS3A01G675700LC && - && PF01453:D-mannose binding lectin && PF01453:D-mannose binding lectin	B_lectin
TraesCS4B03G0209800LC	1.959333458	4.535645069	4.865172593	29.50702376	48.60990491	18.99039391	3.78671704	32.36910752	-3.098852988	2.92E-05	0.000754532	TraesCS4B03G0209800LC	Chr4B	98073818	98075499	+	1509	-	TraesCS4B01G116000LC && - && PF14223:gag-polypeptide of LTR copia-type|PF13976:GAG-pre-integrase domain|PF14244:gag-polypeptide of LTR copia-type && PF14223:gag-polypeptide of LTR copia-type|PF13976:GAG-pre-integrase domain|PF14244:gag-polypeptide of LTR copia-type	-
TraesCS3D03G1041900	0	0	0	11.62397906	16.54805273	12.6602626	0	13.6107648	-6.170224424	2.92E-05	0.000754579	TraesCS3D03G1041900	Chr3D	576239824	576241207	+	1302	-	TraesCS3D01G471600 && Q94DW6.1 RecName: Full=Serpin-Z1; AltName: Full=OrysaZ1 && PF00079:Serpin (serine protease inhibitor) && PF00079:Serpin (serine protease inhibitor)	Serpin
TraesCS7B03G0544400	284.1033514	408.2080562	494.3015354	838.7147965	820.1628636	883.5054689	395.5376477	847.461043	-1.099457712	2.92E-05	0.000755508	TraesCS7B03G0544400	Chr7B	340242721	340245093	-	967	-	TraesCS7B01G189800 && P41127.1 RecName: Full=60S ribosomal protein L13-1; AltName: Full=Protein BBC1 homolog && PF01294:Ribosomal protein L13e && PF01294:Ribosomal protein L13e	-
TraesCSU03G0406700	4.898333645	4.535645069	2.919103556	31.29532823	24.8220791	30.74635204	4.11769409	28.95458645	-2.819955153	2.93E-05	0.000757992	TraesCSU03G0406700	ChrUnknown	261342852	261343577	-	726	-	TraesCSU01G234300 && Q03664.1 RecName: Full=Probable glutathione S-transferase; AltName: Full=Auxin-induced protein PCNT103 && PF00043:Glutathione S-transferase, C-terminal domain|PF13417:Glutathione S-transferase, N-terminal domain && PF00043:Glutathione S-transferase, C-terminal domain|PF13417:Glutathione S-transferase, N-terminal domain	GST_C
TraesCS3B03G0057600	3.918666916	0	7.784276148	34.87193717	33.09610547	36.17217887	3.900981021	34.71340717	-3.117777674	2.95E-05	0.000761524	TraesCS3B03G0057600	Chr3B	16069780	16071754	-	1975	-	TraesCS3B01G025300 && Q8H038.1 RecName: Full=Xyloglucan galactosyltransferase KATAMARI1 homolog && PF03016:Exostosin family && PF03016:Exostosin family	-
TraesCS7D03G0602100	116.5803408	137.2032633	187.7956621	321.0006524	316.4815085	330.0711322	147.1930887	322.5177644	-1.131009717	2.95E-05	0.000761939	TraesCS7D03G0602100	Chr7D	250435396	250436921	+	1435	-	TraesCS7D01G266000 && Q9SMB1.1 RecName: Full=Spermidine synthase 1; Short=SPDSY 1; AltName: Full=Putrescine aminopropyltransferase 1 && PF01564:Spermine/spermidine synthase && PF01564:Spermine/spermidine synthase	-
TraesCS3A03G0650600	134.2143419	139.4710859	209.2024215	357.660894	359.920147	340.0184814	160.9626164	352.5331741	-1.129736403	2.97E-05	0.000764301	TraesCS3A03G0650600	Chr3A	486481171	486482893	+	1723	-	TraesCS3A01G253800 && - && - && -	-
TraesCS4B03G0847900	50.94266991	69.16858729	72.97758889	149.3234232	142.7269548	166.3920228	64.3629487	152.8141336	-1.249040931	2.99E-05	0.000768807	TraesCS4B03G0847900	Chr4B	617015143	617018003	+	1380	-	TraesCS4B01G327200 && Q10S70.1 RecName: Full=Expansin-like A1; AltName: Full=OsEXLA1; AltName: Full=OsEXPL1; AltName: Full=OsaEXPb2.1; Flags: Precursor && PF01357:Pollen allergen|PF03330:Rare lipoprotein A (RlpA)-like double-psi beta-barrel && PF01357:Pollen allergen|PF03330:Rare lipoprotein A (RlpA)-like double-psi beta-barrel	-
TraesCS3A03G0330900	345.8223553	362.8516055	589.6589182	1218.729496	1100.445507	788.5534993	432.7776264	1035.909501	-1.258698229	3.00E-05	0.000773108	TraesCS3A03G0330900	Chr3A	134646158	134650717	+	2148	-	TraesCS3A01G142900 && Q9S7Y1.1 RecName: Full=Transcription factor bHLH30; AltName: Full=Basic helix-loop-helix protein 30; Short=AtbHLH30; Short=bHLH 30; AltName: Full=Transcription factor EN 53; AltName: Full=bHLH transcription factor bHLH030 && PF00010:Helix-loop-helix DNA-binding domain && PF00010:Helix-loop-helix DNA-binding domain	HLH
TraesCS1D03G0712700	35.26800224	14.74084647	15.5685523	79.57954892	66.19221094	115.7509724	21.85913367	87.17424408	-1.991097689	3.03E-05	0.000778491	TraesCS1D03G0712700	Chr1D	398630181	398632499	+	2110	-	TraesCS1D01G292000 && F4I9E1.1 RecName: Full=Protein NUCLEAR FUSION DEFECTIVE 4 && PF06813:Nodulin-like && PF06813:Nodulin-like	-
TraesCS1D03G0887700	211.6080135	238.1213661	158.6046265	478.3714457	397.1532656	403.3197944	202.778002	426.2815019	-1.073512098	3.05E-05	0.000783982	TraesCS1D03G0887700	Chr1D	459622100	459631215	+	4109	-	TraesCS1D01G382000 && Q8LPQ5.1 RecName: Full=Zinc finger protein BRUTUS; AltName: Full=Protein EMBRYO DEFECTIVE 2454 && PF01814:Hemerythrin HHE cation binding domain|PF13639:Ring finger domain|PF05495:CHY zinc finger|PF14599:Zinc-ribbon && PF01814:Hemerythrin HHE cation binding domain|PF13639:Ring finger domain|PF05495:CHY zinc finger|PF14599:Zinc-ribbon	zf-CHY
TraesCS1A03G0940900	233.1606815	235.8535436	344.4542196	516.8199918	582.2846056	596.8409513	271.1561482	565.3151829	-1.059030562	3.07E-05	0.000787645	TraesCS1A03G0940900	Chr1A	557628304	557630790	+	715	-	TraesCS1A01G386300 && P0DKK1.1 RecName: Full=60S ribosomal protein L37a-1 >P0DKK2.1 RecName: Full=60S ribosomal protein L37a-2 && PF01780:Ribosomal L37ae protein family && PF01780:Ribosomal L37ae protein family	-
TraesCS7B03G0875700	72.49533795	43.08862815	50.59779496	131.4403785	138.5899416	159.157587	55.39392035	143.0626357	-1.365545731	3.08E-05	0.000789517	TraesCS7B03G0875700	Chr7B	585412208	585413358	-	1151	-	TraesCS7B01G326700 && Q8L5A7.1 RecName: Full=Cytosolic sulfotransferase 15; Short=AtSOT15; AltName: Full=Sulfotransferase 2a; Short=AtST2a && PF00685:Sulfotransferase domain && PF00685:Sulfotransferase domain	Sulfotransfer_1
TraesCS7A03G0313900	36.24766897	44.22253942	40.86744978	116.2397906	101.356823	94.04766506	40.44588606	103.8814262	-1.363129714	3.15E-05	0.000806045	TraesCS7A03G0313900	Chr7A	89223567	89225537	-	1162	-	TraesCS7A01G133300 && - && PF01844:HNH endonuclease && PF01844:HNH endonuclease	HNH
TraesCS7D03G0820600	0	4.535645069	12.64944874	36.66024164	55.84967798	64.20561749	5.728364603	52.23851237	-3.181980116	3.16E-05	0.000808597	TraesCS7D03G0820600	Chr7D	448955593	448957553	-	1876	-	TraesCS7D01G347600 && O81973.1 RecName: Full=Cytochrome P450 93A3; AltName: Full=Cytochrome P450 CP5 && PF00067:Cytochrome P450 && PF00067:Cytochrome P450	p450
TraesCS7D03G1237700	9.79666729	21.54431408	10.7033797	53.6491341	50.6784115	66.01422643	14.01478702	56.78059068	-2.033588821	3.18E-05	0.000812298	TraesCS7D03G1237700	Chr7D	623302796	623305457	-	2125	-	TraesCS7D01G523800 && Q8L817.1 RecName: Full=Alpha carbonic anhydrase 7; Short=AtaCA7; Short=AtalphaCA7; AltName: Full=Alpha carbonate dehydratase 7; Flags: Precursor && PF00194:Eukaryotic-type carbonic anhydrase && PF00194:Eukaryotic-type carbonic anhydrase	-
TraesCS7A03G0524700	62.69867066	91.84681264	86.60007215	177.0421425	196.5081262	176.339372	80.38185181	183.2965469	-1.190801819	3.20E-05	0.000816684	TraesCS7A03G0524700	Chr7A	201456780	201459420	-	1187	-	TraesCS7A01G225900 && Q8W487.1 RecName: Full=Uncharacterized protein At2g39795, mitochondrial; Flags: Precursor && PF02330:Mitochondrial glycoprotein && PF02330:Mitochondrial glycoprotein	-
novel.5834	0	3.401733801	2.919103556	20.56550141	31.02759888	25.32052521	2.106945786	25.63787516	-3.63004807	3.24E-05	0.000824732	-	Chr6D	48835615	48836797	-	1183	-	- && Q8L5C6.2 RecName: Full=Xylanase inhibitor protein 1; Short=XIP-1; Short=XIP-I; AltName: Full=Class III chitinase homolog; Flags: Precursor && PF00704:Glycosyl hydrolases family 18	-
TraesCS4B03G0011200	0	3.401733801	5.838207111	28.61287152	23.78782581	44.31091911	3.079980304	32.23720548	-3.391541727	3.26E-05	0.000827993	TraesCS4B03G0011200	Chr4B	5005176	5006735	+	1560	-	TraesCS4B01G005500 && Q9ZQ96.1 RecName: Full=UDP-glycosyltransferase 73C3 && PF00201:UDP-glucoronosyl and UDP-glucosyl transferase && PF00201:UDP-glucoronosyl and UDP-glucosyl transferase	UDPGT
TraesCS7B03G1248200LC	169.4823441	106.5876591	195.5799382	379.1205477	316.4815085	442.2048867	157.2166472	379.268981	-1.268635152	3.27E-05	0.000831371	TraesCS7B03G1248200LC	Chr7B	730694523	730695912	+	717	-	TraesCS7B01G777300LC && - && - && -	-
TraesCS2A03G0954300	17.63400112	11.33911267	56.43600208	116.2397906	168.5832872	120.2724947	28.46970529	135.0318575	-2.237800742	3.30E-05	0.000838398	TraesCS2A03G0954300	Chr2A	653280430	653282925	-	1867	-	TraesCS2A01G396200 && B3SGL0.1 RecName: Full=Beta-carotene 3-hydroxylase, chloroplastic; Short=GenCHYB; Flags: Precursor && PF04116:Fatty acid hydroxylase superfamily && PF04116:Fatty acid hydroxylase superfamily	-
TraesCS2D03G1080500LC	0.979666729	4.535645069	5.838207111	24.14211035	47.57565161	26.22482968	3.784506303	32.64753055	-3.111874337	3.33E-05	0.000843764	TraesCS2D03G1080500LC	Chr2D	588506798	588518315	+	435	-	- && Q7XRV2.1 RecName: Full=Probable metal-nicotianamine transporter YSL6; AltName: Full=Protein YELLOW STRIPE LIKE 6; Short=OsYSL6 && PF03169:OPT oligopeptide transporter protein && PF03169:OPT oligopeptide transporter protein	OPT
TraesCS3B03G0689400	0	0	0	6.259065645	15.51379944	22.60761179	0	14.79349229	-6.291582587	3.40E-05	0.00085928	TraesCS3B03G0689400	Chr3B	438169526	438171128	-	1517	-	TraesCS3B01G263400 && Q9LFT1.1 RecName: Full=Protein trichome birefringence-like 21 && PF14416:PMR5 N terminal Domain|PF13839:GDSL/SGNH-like Acyl-Esterase family found in Pmr5 and Cas1p && PF14416:PMR5 N terminal Domain|PF13839:GDSL/SGNH-like Acyl-Esterase family found in Pmr5 and Cas1p	-
TraesCS4D03G0563500	118.5396742	172.3545126	355.1575993	731.4165283	538.8459671	726.1564908	215.3505954	665.4729954	-1.627169423	3.41E-05	0.000859557	TraesCS4D03G0563500	Chr4D	394304511	394306317	+	1470	-	TraesCS4D01G233900 && Q42517.1 RecName: Full=Peroxidase N; AltName: Full=Neutral peroxidase; Flags: Precursor && PF00141:Peroxidase && PF00141:Peroxidase	-
TraesCS6D03G0575400	101.8853398	105.4537478	254.9350439	420.2515505	523.3321677	440.3962777	154.0913772	461.3266653	-1.580280141	3.46E-05	0.000870448	TraesCS6D03G0575400	Chr6D	352710382	352712036	+	893	-	TraesCS6D01G235400 && O49596.1 RecName: Full=High mobility group B protein 2; AltName: Full=High mobility group protein B 1; Short=AtHMGbeta1; Short=HMG beta 1; AltName: Full=Nucleosome/chromatin assembly factor group D 02; Short=Nucleosome/chromatin assembly factor group D 2 && - && PF00505:HMG (high mobility group) box	HMG_box
TraesCS1B03G0987400	14.69500094	23.81213661	51.57082948	136.805292	94.11704992	120.2724947	30.02598901	117.0649455	-1.960447741	3.50E-05	0.000878887	TraesCS1B03G0987400	Chr1B	598196990	598198045	-	957	-	TraesCS1B01G362600 && Q9SK27.2 RecName: Full=Early nodulin-like protein 1; AltName: Full=Phytocyanin-like protein; Flags: Precursor && PF02298:Plastocyanin-like domain && PF02298:Plastocyanin-like domain	Cu_bind_like
TraesCS7A03G0012300	16.65433439	45.35645069	117.7371767	251.256778	244.0837778	377.0949647	59.91598727	290.8118402	-2.277668993	3.51E-05	0.00088018	TraesCS7A03G0012300	Chr7A	2956906	2960802	+	3413	-	- && - && PF00931:NB-ARC domain && PF00931:NB-ARC domain	NB-ARC
TraesCS2D03G1119100	275.2863509	380.9941858	217.9597322	721.5808537	633.9972704	575.137644	291.4134229	643.5719227	-1.144515209	3.56E-05	0.000891087	TraesCS2D03G1119100	Chr2D	599208038	599210604	-	868	-	TraesCS2D01G502700 && - && PF00582:Universal stress protein family && PF00582:Universal stress protein family	Usp
TraesCS2B03G1255600	11.75600075	11.33911267	19.46069037	50.07252516	46.54139831	75.05727115	14.18526793	57.22373154	-2.007967237	3.58E-05	0.000894912	TraesCS2B03G1255600	Chr2B	703424084	703426048	+	1779	-	TraesCS2B01G498300 && Q8RXA5.1 RecName: Full=Cis-zeatin O-glucosyltransferase 2; Short=cisZOG2 && PF00201:UDP-glucoronosyl and UDP-glucosyl transferase && PF00201:UDP-glucoronosyl and UDP-glucosyl transferase	UDPGT
TraesCS4A03G0136800	12.73566748	20.41040281	37.94834622	86.7327668	82.74026367	91.33475164	23.69813884	86.93592737	-1.872336456	3.59E-05	0.000895346	TraesCS4A03G0136800	Chr4A	67289062	67289884	+	823	-	TraesCS4A01G069100 && Q9FYB5.2 RecName: Full=Chaperone protein dnaJ 11, chloroplastic; Short=AtDjC11; Short=AtJ11; Flags: Precursor && PF00226:DnaJ domain && PF00226:DnaJ domain	DnaJ
TraesCS3B03G0087500	33.30866879	83.90943377	321.1013911	746.6171162	767.4159455	873.5581197	146.1064979	795.8637272	-2.444564704	3.63E-05	0.000904375	TraesCS3B03G0087500	Chr3B	24062714	24063983	-	1073	-	TraesCS3B01G038600 && P09864.1 RecName: Full=Bowman-Birk type proteinase inhibitor II-4 && PF00228:Bowman-Birk serine protease inhibitor family && PF00228:Bowman-Birk serine protease inhibitor family	-
TraesCS1B03G0730100	101.8853398	131.533707	193.6338692	369.2848731	307.1732289	342.7313948	142.350972	339.7298322	-1.254537952	3.65E-05	0.000908102	TraesCS1B03G0730100	Chr1B	462735132	462735884	-	570	-	TraesCS1B01G259400 && Q6YT98.1 RecName: Full=CASP-like protein 1D1; Short=OsCASPL1D1 && PF04535:Domain of unknown function (DUF588) && PF04535:Domain of unknown function (DUF588)	-
TraesCS5B03G0159600	53.8816701	164.4171337	219.9058012	663.4609584	468.516743	435.8747554	146.0682017	522.6174856	-1.839580066	3.66E-05	0.000911248	TraesCS5B03G0159600	Chr5B	73286045	73289207	-	1914	-	TraesCS5B01G064000 && Q12628.1 RecName: Full=Glucan 1,3-beta-glucosidase; AltName: Full=Exo-1,3-beta-glucanase; Flags: Precursor && PF00150:Cellulase (glycosyl hydrolase family 5) && PF00150:Cellulase (glycosyl hydrolase family 5)	-
TraesCS5A03G0642100	24.49166823	12.47302394	17.51462133	67.06141763	51.71266479	79.57879351	18.15977117	66.11762531	-1.858516786	3.68E-05	0.000914637	TraesCS5A03G0642100	Chr5A	473080136	473081271	-	870	-	TraesCS5A01G257600 && Q7F8T6.1 RecName: Full=Tricin synthase 2; AltName: Full=Caffeoyl-CoA 3-O-methyltransferase ROMT17 && PF01596:O-methyltransferase && PF01596:O-methyltransferase	-
TraesCS4B03G0197700	630.9053735	446.7610392	964.2772079	2162.954257	1390.03643	1644.02553	680.6478735	1732.338739	-1.347334502	3.68E-05	0.000915221	TraesCS4B03G0197700	Chr4B	91128824	91131777	-	2773	-	TraesCS4B01G087600 && O80582.2 RecName: Full=F-box/kelch-repeat protein At2g44130 && PF01344:Kelch motif|PF00646:F-box domain && PF01344:Kelch motif|PF00646:F-box domain	Kelch_1
TraesCS6A03G0011500	47.02400299	43.08862815	81.73489956	257.5158437	128.2474087	157.3489781	57.28251023	181.0374102	-1.658355593	3.69E-05	0.000916861	TraesCS6A03G0011500	Chr6A	2767759	2769038	-	1190	-	TraesCS6A01G005700 && - && PF00581:Rhodanese-like domain && PF00581:Rhodanese-like domain	Rhodanese
TraesCS7D03G0712300	30.3696686	58.96338589	109.9529006	234.2678856	250.2892976	200.7555927	66.42865169	228.437592	-1.780606311	3.70E-05	0.000917577	TraesCS7D03G0712300	Chr7D	379014114	379022380	-	2267	-	TraesCS7D01G298100 && F4JH53.1 RecName: Full=Factor of DNA methylation 2; AltName: Full=Protein IDN2 PARALOG 2; AltName: Full=Protein IDN2-LIKE 2 && PF03470:XS zinc finger domain|PF03468:XS domain|PF03469:XH domain && PF03470:XS zinc finger domain|PF03468:XS domain|PF03469:XH domain	-
novel.5557	0	1.133911267	0	14.30643576	19.65081262	24.41622074	0.377970422	19.45782304	-5.725513397	3.74E-05	0.000926521	-	Chr6B	535042554	535045311	-	603	-	- && - && -	-
TraesCS1B03G0047900	1.959333458	5.669556336	15.5685523	49.17837293	57.91818457	42.50231017	7.732480697	49.86628922	-2.680176588	3.79E-05	0.000937312	TraesCS1B03G0047900	Chr1B	11932852	11935452	+	2007	-	TraesCS1B01G024000 && Q42600.1 RecName: Full=Cytochrome P450 84A1; AltName: Full=Ferulate-5-hydroxylase; Short=F5H && PF00067:Cytochrome P450 && PF00067:Cytochrome P450	p450
TraesCS5B03G0622600	1.959333458	7.93737887	21.40675941	59.01404751	68.26071753	68.72713985	10.43449058	65.3339683	-2.64037851	3.80E-05	0.000939283	TraesCS5B03G0622600	Chr5B	421448324	421449893	-	1171	-	TraesCS5B01G237800 && - && - && -	-
TraesCS7B03G0877800	138.1330088	138.3371746	217.9597322	317.4240434	380.6052129	593.2237334	164.8099718	430.4176633	-1.384170467	3.82E-05	0.000944722	TraesCS7B03G0877800	Chr7B	585997296	586000417	-	1702	-	TraesCS7B01G327400 && Q38857.1 RecName: Full=Xyloglucan endotransglucosylase/hydrolase protein 22; Short=At-XTH22; Short=XTH-22; AltName: Full=Touch protein 4; Flags: Precursor && PF06955:Xyloglucan endo-transglycosylase (XET) C-terminus|PF00722:Glycosyl hydrolases family 16 && PF06955:Xyloglucan endo-transglycosylase (XET) C-terminus|PF00722:Glycosyl hydrolases family 16	-
TraesCS2D03G0456700	43.10533608	41.95471688	86.60007215	144.8526621	176.8573136	172.7221541	57.2200417	164.8107099	-1.522341468	3.85E-05	0.00094913	TraesCS2D03G0456700	Chr2D	183555285	183559870	-	824	-	TraesCS2D01G217900 && Q9FNR1.1 RecName: Full=Glycine-rich RNA-binding protein 3, mitochondrial; Short=AtGR-RBP3; AltName: Full=AtRBG3; AltName: Full=Mitochondrial RNA-binding protein 2a; Short=At-mRBP2a; Flags: Precursor && PF00076:RNA recognition motif. (a.k.a. RRM, RBD, or RNP domain) && PF00076:RNA recognition motif. (a.k.a. RRM, RBD, or RNP domain)	RRM_1
TraesCS3D03G1189100	55.84100355	92.9807239	315.263184	639.318848	656.7508429	719.8263595	154.6949705	671.9653501	-2.117873957	3.87E-05	0.00095426	TraesCS3D03G1189100	Chr3D	615486687	615487596	+	808	-	TraesCS3D01G539300 && P19177.1 RecName: Full=Histone H2A && PF16211:C-terminus of histone H2A|PF00125:Core histone H2A/H2B/H3/H4 && PF16211:C-terminus of histone H2A|PF00125:Core histone H2A/H2B/H3/H4	Histone
TraesCS5A03G0394000	12.73566748	20.41040281	42.81351882	92.99183244	84.80877026	118.4638858	25.31986303	98.7548295	-1.96054692	3.88E-05	0.000954483	TraesCS5A03G0394000	Chr5A	313857409	313858538	+	1130	-	TraesCS5A01G141200 && - && PF03168:Late embryogenesis abundant protein && PF03168:Late embryogenesis abundant protein	-
TraesCS5A03G0637900	1.959333458	14.74084647	12.64944874	59.90819975	41.37013183	67.82283538	9.783209557	56.36705565	-2.539425049	3.88E-05	0.000954483	TraesCS5A03G0637900	Chr5A	472133601	472142724	+	2767	-	TraesCS5A01G255900 && F4JXC5.1 RecName: Full=Subtilisin-like protease SBT5.4; AltName: Full=Subtilase subfamily 5 member 4; Short=AtSBT5.4; Flags: Precursor && PF00082:Subtilase family|PF02225:PA domain|PF05922:Peptidase inhibitor I9 && PF00082:Subtilase family|PF02225:PA domain|PF05922:Peptidase inhibitor I9	Peptidase_S8
TraesCS5B03G1099300	6.857667103	9.071290137	17.51462133	48.28422069	42.40438513	61.49270408	11.14785952	50.7271033	-2.181422444	3.88E-05	0.000954483	TraesCS5B03G1099300	Chr5B	623872726	623874072	-	1181	-	TraesCS5B01G448000 && Q4PR52.2 RecName: Full=Expansin-A13; AltName: Full=Alpha-expansin-13; AltName: Full=OsEXP13; AltName: Full=OsEXPA13; AltName: Full=OsaEXPa1.13; Flags: Precursor && PF01357:Pollen allergen|PF03330:Rare lipoprotein A (RlpA)-like double-psi beta-barrel && PF01357:Pollen allergen|PF03330:Rare lipoprotein A (RlpA)-like double-psi beta-barrel	-
TraesCS6D03G0386100	0.979666729	6.803467603	9.730345185	35.7660894	35.16461206	49.73674594	5.837826506	40.22248247	-2.789324585	3.88E-05	0.000954611	TraesCS6D03G0386100	Chr6D	180621531	180629713	-	2947	-	TraesCS6D01G172400 && Q6Z6K4.1 RecName: Full=Beta-galactosidase 4; Short=Lactase 4; Flags: Precursor && PF01301:Glycosyl hydrolases family 35 && PF01301:Glycosyl hydrolases family 35	-
TraesCS1B03G0794600	370.3140236	376.4585407	629.5533335	1021.121852	999.0886838	984.7875697	458.7752992	1001.666035	-1.125970393	3.92E-05	0.000961454	TraesCS1B03G0794600	Chr1B	502660880	502662008	-	703	-	- && P94044.1 RecName: Full=Ferredoxin-6, chloroplastic; AltName: Full=Ferredoxin VI; Short=Fd VI; Flags: Precursor && PF00111:2Fe-2S iron-sulfur cluster binding domain && PF00111:2Fe-2S iron-sulfur cluster binding domain	Fer2
TraesCS4D03G0420500	162.624677	224.5144309	252.9889748	424.7223116	495.4073287	423.2144928	213.3760276	447.7813777	-1.069376622	3.95E-05	0.000968217	TraesCS4D03G0420500	Chr4D	294672894	294675924	+	848	-	TraesCS4D01G169400 && Q940B0.1 RecName: Full=60S ribosomal protein L18-3 && - && -	-
TraesCS7D03G0071200LC	2.939000187	20.41040281	68.1124163	279.8696496	206.8506592	170.9135452	30.4872731	219.2112846	-2.843529829	3.95E-05	0.000969387	TraesCS7D03G0071200LC	Chr7D	17180928	17181122	+	195	-	TraesCS7D01G040200LC && - && - && -	-
TraesCS3D03G0977300	0	2.267822534	0	33.97778493	22.75357251	15.37317602	0.755940845	24.03484449	-5.109791483	3.99E-05	0.000978309	TraesCS3D03G0977300	Chr3D	555006121	555008205	+	1770	-	TraesCS3D01G444900 && Q2R0L2.1 RecName: Full=Laccase-19; AltName: Full=Benzenediol:oxygen oxidoreductase 19; AltName: Full=Diphenol oxidase 19; AltName: Full=Urishiol oxidase 19; Flags: Precursor && PF07732:Multicopper oxidase|PF07731:Multicopper oxidase|PF00394:Multicopper oxidase && PF07732:Multicopper oxidase|PF07731:Multicopper oxidase|PF00394:Multicopper oxidase	-
[truncated: 2,425 more rows]
