# Supplementary material for: Genome-wide systematic characterization of the NRT2 gene family and its expression profile in wheat (Triticum aestivum L.) during plant growth and in response to nitrate deficiency
Source: BMC Plant Biol. 2023 Jul 7;23:353. doi: 10.1186/s12870-023-04333-5 (PMC10327373; doi:10.1186/s12870-023-04333-5)
Supplement: Supplementary file 5 — Additional file 5. The raw data of transcriptome in shoot under nitrogen deficiency condition. [file 12870_2023_4333_MOESM5_ESM.xls]

Additional file 5. The raw data of transcriptome in shoot under nitrogen deficiency condition.
gene_id	T_S_1	T_S_2	T_S_3	CK_S_1	CK_S_2	CK_S_3	T_S	CK_S	log2FoldChange	pvalue	padj	gene_name	gene_chr	gene_start	gene_end	gene_strand	gene_length	gene_biotype	gene_description	tf_family
TraesCS1D03G0960400	36.31541696	50.45089501	38.23286717	706.6690689	497.7167605	791.5512943	41.66639305	665.3123746	-3.996924404	1.34E-29	9.38E-25	TraesCS1D03G0960400	Chr1D	477148913	477149452	+	540	-	TraesCS1D01G414900 && Q06036.1 RecName: Full=50S ribosomal protein L12-2, chloroplastic; AltName: Full=CL12-2; Flags: Precursor && PF00542:Ribosomal protein L7/L12 C-terminal domain|PF16320:Ribosomal protein L7/L12 dimerisation domain && PF00542:Ribosomal protein L7/L12 C-terminal domain|PF16320:Ribosomal protein L7/L12 dimerisation domain	-
TraesCS4B03G0179000	16.89089161	39.63998893	32.771029	1227.611011	550.9811857	1335.495861	29.76730318	1038.029352	-5.125830717	2.23E-28	7.80E-24	TraesCS4B03G0179000	Chr4B	78824095	78825999	-	1117	-	TraesCS4B01G078800 && Q9SN23.1 RecName: Full=LOB domain-containing protein 38; AltName: Full=ASYMMETRIC LEAVES 2-like protein 40; Short=AS2-like protein 40 && PF03195:Protein of unknown function DUF260 && PF03195:Protein of unknown function DUF260	-
TraesCS4A03G0624000	65.87447728	63.06361876	62.81113892	1202.696396	543.1225	1207.741326	63.91641166	984.520074	-3.944308664	1.37E-23	3.20E-19	TraesCS4A03G0624000	Chr4A	543932790	543934974	+	1192	-	TraesCS4A01G236200 && Q9FN11.1 RecName: Full=LOB domain-containing protein 37; AltName: Full=ASYMMETRIC LEAVES 2-like protein 39; Short=AS2-like protein 39 && PF03195:Protein of unknown function DUF260 && PF03195:Protein of unknown function DUF260	-
TraesCS1B03G1177500	4.222722903	0	0.910306361	243.4837337	220.9163867	260.7772983	1.711009755	241.7258062	-7.102888177	2.69E-23	4.71E-19	TraesCS1B03G1177500	Chr1B	668209425	668210338	+	914	-	TraesCS1B01G436700 && O22386.2 RecName: Full=50S ribosomal protein L12, chloroplastic; AltName: Full=CL12; Flags: Precursor && PF16320:Ribosomal protein L7/L12 dimerisation domain|PF00542:Ribosomal protein L7/L12 C-terminal domain && PF16320:Ribosomal protein L7/L12 dimerisation domain|PF00542:Ribosomal protein L7/L12 C-terminal domain	-
TraesCS5D03G1091200	64.18538812	45.94635081	60.08021984	440.5356856	466.2820177	554.4810231	56.73731959	487.0995755	-3.100619137	1.24E-21	1.74E-17	TraesCS5D03G1091200	Chr5D	531656000	531656985	-	863	-	TraesCS5D01G498300 && - && - && -	-
TraesCS6A03G0416600	68.40811103	109.9108784	77.3760407	856.1567566	613.8506712	929.8422858	85.23167671	799.9499045	-3.230424103	1.16E-20	1.36E-16	TraesCS6A03G0416600	Chr6A	179123508	179124591	+	1084	-	TraesCS6A01G169100 && Q7F8S5.1 RecName: Full=Peroxiredoxin-2E-2, chloroplastic; AltName: Full=Peroxiredoxin IIE-2; AltName: Full=Thioredoxin reductase 2E-2; Flags: Precursor && PF08534:Redoxin && PF08534:Redoxin	-
TraesCS4D03G0183200	223.8043138	315.3180938	90.12032976	4870.807156	2588.127154	4172.436772	209.7475791	3877.123694	-4.208047071	1.43E-19	1.25E-15	TraesCS4D03G0183200	Chr4D	69575721	69578989	+	1545	-	TraesCS4D01G093600 && Q1EC69.1 RecName: Full=Methylsterol monooxygenase 1-2; AltName: Full=Sterol 4-alpha-methyl-oxidase 1-2; Short=AtSMO1-2 && PF04116:Fatty acid hydroxylase superfamily && PF04116:Fatty acid hydroxylase superfamily	-
TraesCS3D03G0543900	68.40811103	44.14453313	40.96378625	789.3402901	405.1589068	1094.474419	51.17214347	762.9912051	-3.895966886	1.41E-18	9.01E-15	TraesCS3D03G0543900	Chr3D	318066448	318071482	+	1704	-	TraesCS3D01G225500 && A7MKK9.1 RecName: Full=Siroheme synthase 2; Includes: RecName: Full=Uroporphyrinogen-III C-methyltransferase 2; Short=Urogen III methylase 2; AltName: Full=SUMT 2; AltName: Full=Uroporphyrinogen III methylase 2; Short=UROM 2; Includes: RecName: Full=Precorrin-2 dehydrogenase 2; Includes: RecName: Full=Sirohydrochlorin ferrochelatase 2 && PF00590:Tetrapyrrole (Corrin/Porphyri…	-
TraesCS5B03G0256900	2.533633742	5.405453036	0	245.7486987	106.5288505	381.946548	2.646362259	244.7413657	-6.526922411	3.21E-18	1.88E-14	TraesCS5B03G0256900	Chr5B	135183461	135184146	-	686	-	TraesCS5B01G100700 && Q0IMV4.2 RecName: Full=Putative glutaredoxin-C14 && PF00462:Glutaredoxin && PF00462:Glutaredoxin	-
TraesCS4D03G0237400	8.445445806	0.900908839	0.910306361	211.7742242	177.2570217	156.7297904	3.418887002	181.9203454	-5.705446006	4.61E-18	2.48E-14	TraesCS4D03G0237400	Chr4D	99462452	99463801	-	1350	-	TraesCS4D01G118500 && Q2QYM3.1 RecName: Full=CBL-interacting protein kinase 14; AltName: Full=OsCIPK14 && PF00069:Protein kinase domain|PF03822:NAF domain && PF00069:Protein kinase domain|PF03822:NAF domain	Pkinase
TraesCS7D03G0445500	10.97907955	14.41454143	47.33593078	638.72012	390.3147227	1110.279103	24.24318392	713.1046486	-4.880868541	2.98E-17	1.39E-13	TraesCS7D03G0445500	Chr7D	158417165	158418257	+	1093	-	TraesCS7D01G199400 && P04784.1 RecName: Full=Chlorophyll a-b binding protein, chloroplastic; AltName: Full=LHCII type I CAB; Short=LHCP; Flags: Precursor && PF00504:Chlorophyll A-B binding protein && PF00504:Chlorophyll A-B binding protein	-
TraesCS5A03G1138200	130.90441	98.1990635	90.12032976	778.0154653	626.9484807	1112.913217	106.4079344	839.2923878	-2.978046278	4.45E-17	1.95E-13	TraesCS5A03G1138200	Chr5A	657683636	657684671	-	935	-	TraesCS5A01G484800 && - && - && -	-
TraesCS5D03G0429800	125.8371425	87.38815742	77.3760407	823.3147646	789.3613183	561.0663084	96.86711354	724.5807971	-2.902554578	5.03E-17	2.07E-13	TraesCS5D03G0429800	Chr5D	280502145	280504196	-	1085	-	TraesCS5D01G178300 && P82277.1 RecName: Full=30S ribosomal protein 2, chloroplastic; AltName: Full=Plastid-specific 30S ribosomal protein 2; Short=PSRP-2; Flags: Precursor && PF00076:RNA recognition motif. (a.k.a. RRM, RBD, or RNP domain) && PF00076:RNA recognition motif. (a.k.a. RRM, RBD, or RNP domain)	RRM_1
TraesCS7B03G0050900	16.04634703	7.207270715	5.461838167	280.8556556	134.4708441	507.0669689	9.571818638	307.4644895	-4.996587871	8.63E-17	3.18E-13	TraesCS7B03G0050900	Chr7B	18324370	18326405	+	1484	-	TraesCS7B01G019600 && P27626.1 RecName: Full=Senescence-associated protein DIN1 && PF00581:Rhodanese-like domain && PF00581:Rhodanese-like domain	Rhodanese
TraesCS1D03G0873500	17.73543619	34.2345359	103.7749252	1575.283133	723.8722709	2477.384334	51.91496576	1592.179912	-4.93997447	7.84E-16	2.50E-12	TraesCS1D03G0873500	Chr1D	454772637	454773434	-	798	-	TraesCS1D01G374900 && P07369.1 RecName: Full=Chlorophyll a-b binding protein 3C, chloroplastic; AltName: Full=LHCII type I CAB-3C; Short=LHCP; Flags: Precursor && PF00504:Chlorophyll A-B binding protein && PF00504:Chlorophyll A-B binding protein	-
TraesCS5B03G1135400	5.067267483	16.21635911	33.68133536	933.1655654	214.8040756	1492.225651	18.32165399	880.0650974	-5.588890006	9.52E-16	2.90E-12	TraesCS5B03G1135400	Chr5B	638562218	638563018	-	615	-	TraesCS5B01G462900 && P04784.1 RecName: Full=Chlorophyll a-b binding protein, chloroplastic; AltName: Full=LHCII type I CAB; Short=LHCP; Flags: Precursor && PF00504:Chlorophyll A-B binding protein && PF00504:Chlorophyll A-B binding protein	-
TraesCS7D03G0732500	2.533633742	3.603635358	13.65459542	217.4366366	122.2462219	271.3137548	6.597288172	203.6655377	-4.956030543	1.31E-15	3.82E-12	TraesCS7D03G0732500	Chr7D	390074583	390078200	+	2076	-	TraesCS7D01G306700 && Q8VYJ1.1 RecName: Full=2-succinylbenzoate--CoA ligase, chloroplastic/peroxisomal; AltName: Full=Acyl-activating enzyme 14; AltName: Full=O-succinylbenzoyl-CoA ligase; Flags: Precursor && PF13193:AMP-binding enzyme C-terminal domain|PF00501:AMP-binding enzyme && PF13193:AMP-binding enzyme C-terminal domain|PF00501:AMP-binding enzyme	AMP-binding
TraesCS4B03G0481800	91.2108147	72.97361599	55.52868803	1116.627728	420.8762781	1447.445711	73.23770624	994.9832389	-3.762646959	1.54E-15	4.32E-12	TraesCS4B03G0481800	Chr4B	373304891	373305729	-	839	-	TraesCS4B01G170800 && Q9LR64.1 RecName: Full=Photosystem II repair protein PSB27-H1, chloroplastic; Short=Psb27-H1; AltName: Full=Thylakoid lumenal protein PSB27-H1; Flags: Precursor && PF13326:Photosystem II Pbs27 && PF13326:Photosystem II Pbs27	-
TraesCS3A03G0864700	21.11361451	12.61272375	7.28245089	174.4023023	242.7460691	164.6321327	13.66959639	193.9268347	-3.821853363	1.78E-15	4.80E-12	TraesCS3A03G0864700	Chr3A	612306207	612312750	+	3007	-	TraesCS3A01G363700 && O04226.2 RecName: Full=Delta-1-pyrroline-5-carboxylate synthase; Short=P5CS; Includes: RecName: Full=Glutamate 5-kinase; Short=GK; AltName: Full=Gamma-glutamyl kinase; Includes: RecName: Full=Gamma-glutamyl phosphate reductase; Short=GPR; AltName: Full=Glutamate-5-semialdehyde dehydrogenase; AltName: Full=Glutamyl-gamma-semialdehyde dehydrogenase && PF00696:Amino acid kinase…	AA_kinase
TraesCS6A03G0216400	0	0	1.820612722	543.5915915	101.2897267	674.3332157	0.606870907	439.738178	-9.534726373	2.27E-15	5.89E-12	TraesCS6A03G0216400	Chr6A	64245283	64246263	+	981	-	TraesCS6A01G094100 && P04784.1 RecName: Full=Chlorophyll a-b binding protein, chloroplastic; AltName: Full=LHCII type I CAB; Short=LHCP; Flags: Precursor && PF00504:Chlorophyll A-B binding protein && PF00504:Chlorophyll A-B binding protein	-
TraesCS7D03G0593900	1.689089161	3.603635358	0	126.838038	82.07960611	194.9244452	1.764241506	134.6140298	-6.247799289	2.56E-15	6.41E-12	TraesCS7D03G0593900	Chr7D	243856694	243859526	+	1813	-	TraesCS7D01G262700 && Q8LJW3.1 RecName: Full=ACT domain-containing protein ACR4; AltName: Full=Protein ACT DOMAIN REPEATS 4 && PF01842:ACT domain && PF01842:ACT domain	ACT
TraesCS7A03G1161300	1.689089161	0	0	215.1716716	389.4415354	152.7786192	0.56302972	252.4639421	-8.7514187	1.26E-14	2.76E-11	TraesCS7A03G1161300	Chr7A	676609571	676612387	+	1623	-	TraesCS7A01G479700 && Q9ZPR7.1 RecName: Full=Ureide permease 1; Short=AtUPS1 && PF07168:Ureide permease && PF07168:Ureide permease	-
TraesCS1D03G0807500	8.445445806	6.306361876	6.372144528	160.8125125	78.58685691	138.2909915	7.041317403	125.896787	-4.154228081	1.60E-14	3.31E-11	TraesCS1D03G0807500	Chr1D	434099421	434101060	-	1539	-	TraesCS1D01G341700 && - && PF04720:PDDEXK-like family of unknown function && PF04720:PDDEXK-like family of unknown function	-
TraesCS5B03G0125100	0	0	0	263.8684184	49.77167605	375.3612627	0	229.667119	-10.4607199	1.61E-14	3.31E-11	TraesCS5B03G0125100	Chr5B	55788584	55789230	+	647	-	TraesCS5B01G048600 && Q7G8Y5.1 RecName: Full=Glutaredoxin-C1 && PF00462:Glutaredoxin && PF00462:Glutaredoxin	-
TraesCS5D03G1028000	10.97907955	20.72090331	78.28634706	1422.397998	434.8472749	2428.653222	36.66210997	1428.632832	-5.285719816	3.08E-14	6.00E-11	TraesCS5D03G1028000	Chr5D	511120526	511121326	-	801	-	TraesCS5D01G464900 && P04784.1 RecName: Full=Chlorophyll a-b binding protein, chloroplastic; AltName: Full=LHCII type I CAB; Short=LHCP; Flags: Precursor && PF00504:Chlorophyll A-B binding protein && PF00504:Chlorophyll A-B binding protein	-
TraesCS1B03G0870700LC	39.69359529	140.5417789	349.5576427	8894.517416	1878.22588	9837.099196	176.5976723	6869.947497	-5.282116048	3.21E-14	6.07E-11	TraesCS1B03G0870700LC	Chr1B	549045906	549047259	-	1185	-	TraesCS1B01G548200LC && P07369.1 RecName: Full=Chlorophyll a-b binding protein 3C, chloroplastic; AltName: Full=LHCII type I CAB-3C; Short=LHCP; Flags: Precursor && PF00504:Chlorophyll A-B binding protein && PF00504:Chlorophyll A-B binding protein	-
TraesCS5A03G0239100	0	0	0	166.4749249	69.85498392	229.1679288	0	155.1659459	-9.893898842	3.66E-14	6.75E-11	TraesCS5A03G0239100	Chr5A	132946832	132947588	-	757	-	TraesCS5A01G094600 && Q0IMV4.2 RecName: Full=Putative glutaredoxin-C14 && PF00462:Glutaredoxin && PF00462:Glutaredoxin	-
TraesCS2B03G0179600	397.7804974	1134.244229	669.0751755	12346.32402	4580.740571	20233.94764	733.6999672	12387.00408	-4.077519382	3.82E-14	6.86E-11	TraesCS2B03G0179600	Chr2B	50594304	50595790	-	973	-	TraesCS2B01G079500 && P26667.1 RecName: Full=Ribulose bisphosphate carboxylase small chain PW9, chloroplastic; Short=RuBisCO small subunit PW9; Flags: Precursor && PF12338:Ribulose-1,5-bisphosphate carboxylase small subunit|PF00101:Ribulose bisphosphate carboxylase, small chain && PF12338:Ribulose-1,5-bisphosphate carboxylase small subunit|PF00101:Ribulose bisphosphate carboxylase, small chain	-
TraesCS4A03G1008500	6.756356645	1.801817679	5.461838167	93.99604603	99.54335209	100.0963367	4.673337497	97.87857828	-4.381108478	4.93E-14	8.63E-11	TraesCS4A03G1008500	Chr4A	681101442	681104800	-	2145	-	TraesCS4A01G406300 && Q0WUA3.2 RecName: Full=2-carboxy-1,4-naphthoquinone phytyltransferase, chloroplastic; AltName: Full=1,4-dihydroxy-2-naphthoate phytyltransferase; AltName: Full=1,4-dihydroxy-2-naphthoate polyprenyltransferase; AltName: Full=Protein ABERRANT CHLOROPLAST DEVELOPMENT 4; AltName: Full=menA-like protein; Short=AtMENA; Flags: Precursor && PF01040:UbiA prenyltransferase family && P…	UbiA
TraesCS5D03G0135700	0	0	0	245.7486987	42.78617765	318.727809	0	202.4208951	-10.27839001	5.44E-14	9.30E-11	TraesCS5D03G0135700	Chr5D	51927423	51927734	+	312	-	TraesCS5D01G054400 && Q7G8Y5.1 RecName: Full=Glutaredoxin-C1 && PF00462:Glutaredoxin && PF00462:Glutaredoxin	-
TraesCS2D03G1150000	5.911812064	4.504544197	0	221.9665665	70.72817122	173.8515322	3.472118754	155.5154233	-5.469793033	5.89E-14	9.82E-11	TraesCS2D03G1150000	Chr2D	609648503	609649232	+	456	-	- && - && - && -	-
TraesCS2A03G1225900LC	0.844544581	6.306361876	6.372144528	127.9705205	85.57235531	122.4863068	4.507683662	112.0097275	-4.647869496	7.48E-14	1.22E-10	TraesCS2A03G1225900LC	Chr2A	751683455	751684122	-	456	-	TraesCS2A01G690500LC && - && - && -	-
TraesCS3B03G0669100	96.27808218	70.27088947	74.64512162	798.40015	374.5973513	1097.108533	80.39803109	756.7020113	-3.232961881	1.16E-13	1.80E-10	TraesCS3B03G0669100	Chr3B	427396009	427401765	+	3154	-	TraesCS3B01G256800 && A7MKK9.1 RecName: Full=Siroheme synthase 2; Includes: RecName: Full=Uroporphyrinogen-III C-methyltransferase 2; Short=Urogen III methylase 2; AltName: Full=SUMT 2; AltName: Full=Uroporphyrinogen III methylase 2; Short=UROM 2; Includes: RecName: Full=Precorrin-2 dehydrogenase 2; Includes: RecName: Full=Sirohydrochlorin ferrochelatase 2 && PF00590:Tetrapyrrole (Corrin/Porphyri…	-
TraesCS1B03G1053300	10.13453497	45.04544197	103.7749252	1695.326276	695.05709	2157.339468	52.98496737	1515.907611	-4.83979273	1.39E-13	2.04E-10	TraesCS1B03G1053300	Chr1B	629357114	629357911	+	798	-	TraesCS1B01G388300 && P04784.1 RecName: Full=Chlorophyll a-b binding protein, chloroplastic; AltName: Full=LHCII type I CAB; Short=LHCP; Flags: Precursor && PF00504:Chlorophyll A-B binding protein && PF00504:Chlorophyll A-B binding protein	-
TraesCS1B03G0745100	135.9716775	178.3799502	300.4010992	2432.572372	1058.303006	2930.451963	204.9175756	2140.442447	-3.384851733	1.42E-13	2.04E-10	TraesCS1B03G0745100	Chr1B	474372910	474376623	-	2139	-	- && O22567.2 RecName: Full=1-deoxy-D-xylulose-5-phosphate synthase 1, chloroplastic; Short=1-deoxyxylulose-5-phosphate synthase; Short=DXP synthase; Short=DXPS; Flags: Precursor && PF02779:Transketolase, pyrimidine binding domain|PF02780:Transketolase, C-terminal domain|PF13292:1-deoxy-D-xylulose-5-phosphate synthase && PF02779:Transketolase, pyrimidine binding domain|PF02780:Transketolase, C-te…	-
TraesCS1B03G0960000	5.067267483	1.801817679	0	130.2354855	183.3693328	64.53579604	2.289695054	126.0468714	-5.759968583	1.43E-13	2.04E-10	TraesCS1B03G0960000	Chr1B	588352397	588353797	-	788	-	TraesCS1B01G350800 && Q42831.1 RecName: Full=Non-symbiotic hemoglobin; AltName: Full=HORvu GLB1; AltName: Full=Non-legume hemoglobin && PF00042:Globin && PF00042:Globin	-
TraesCS2D03G0745700	0.844544581	1.801817679	0	121.1756256	178.130209	82.97459491	0.882120753	127.4268098	-7.174867116	1.49E-13	2.09E-10	TraesCS2D03G0745700	Chr2D	419328439	419329930	+	1278	-	- && P47082.1 RecName: Full=Vacuolar amino acid transporter 1 && PF01490:Transmembrane amino acid transporter protein && PF01490:Transmembrane amino acid transporter protein	Aa_trans
TraesCS5A03G0467800	15.20180245	43.24362429	16.3855145	340.8772272	334.4307355	214.6803011	24.94364708	296.6627546	-3.574930336	1.80E-13	2.48E-10	TraesCS5A03G0467800	Chr5A	368839380	368842192	+	1272	-	TraesCS5A01G175200 && Q940U6.1 RecName: Full=Protein FLUORESCENT IN BLUE LIGHT, chloroplastic; Flags: Precursor && PF13424:Tetratricopeptide repeat && PF13424:Tetratricopeptide repeat	-
TraesCS5D03G0135500	0	0	0	191.3895395	40.16661576	276.581983	0	169.3793794	-10.02080733	2.03E-13	2.74E-10	TraesCS5D03G0135500	Chr5D	51904799	51905494	+	696	-	TraesCS5D01G054200 && Q7G8Y5.1 RecName: Full=Glutaredoxin-C1 && PF00462:Glutaredoxin && PF00462:Glutaredoxin	-
TraesCS5D03G0435100	1883.334415	1550.464113	857.5085922	11639.65495	6929.614405	12182.77782	1430.435707	10250.68239	-2.841076889	3.39E-13	4.32E-10	TraesCS5D03G0435100	Chr5D	285107713	285120582	-	3172	-	- && P49080.1 RecName: Full=Bifunctional aspartokinase/homoserine dehydrogenase 2, chloroplastic; Short=AK-HD 2; Short=AK-HSDH 2; Includes: RecName: Full=Aspartokinase; Includes: RecName: Full=Homoserine dehydrogenase; Flags: Precursor && PF03447:Homoserine dehydrogenase, NAD binding domain|PF00742:Homoserine dehydrogenase|PF01842:ACT domain|PF00696:Amino acid kinase family && PF03447:Homoserine …	AA_kinase
TraesCS5D03G0251400	0	0	0	144.9577577	62.86948553	118.5351356	0	108.7874596	-9.382055604	4.46E-13	5.58E-10	TraesCS5D03G0251400	Chr5D	120728914	120729228	-	315	-	TraesCS5D01G106800 && Q2QP86.1 RecName: Full=Glutaredoxin-C15 && PF00462:Glutaredoxin && PF00462:Glutaredoxin	-
novel.129	200.1570656	135.1363259	244.8724112	1046.413814	893.2706069	1151.107872	193.3886009	1030.264098	-2.413120917	4.58E-13	5.63E-10	-	Chr1A	553634726	553638173	+	2116	-	- && - && -	-
TraesCS2A03G0132200	662.9674957	911.7197455	1066.879055	10036.05976	3664.767094	16663.40595	880.5220988	10121.41093	-3.52288	1.05E-12	1.27E-09	TraesCS2A03G0132200	Chr2A	34642464	34643912	-	956	-	TraesCS2A01G067300 && P26667.1 RecName: Full=Ribulose bisphosphate carboxylase small chain PW9, chloroplastic; Short=RuBisCO small subunit PW9; Flags: Precursor && PF00101:Ribulose bisphosphate carboxylase, small chain|PF12338:Ribulose-1,5-bisphosphate carboxylase small subunit && PF00101:Ribulose bisphosphate carboxylase, small chain|PF12338:Ribulose-1,5-bisphosphate carboxylase small subunit	-
TraesCS5A03G1074100	236.4724826	300.0026435	309.5041628	1637.569669	1022.502327	1951.878566	281.9930963	1537.316854	-2.446372678	1.22E-12	1.45E-09	TraesCS5A03G1074100	Chr5A	637379995	637382464	-	1716	-	TraesCS5A01G454900 && Q8W593.1 RecName: Full=Probable lactoylglutathione lyase, chloroplastic; AltName: Full=Glyoxalase I; Flags: Precursor && PF00903:Glyoxalase/Bleomycin resistance protein/Dioxygenase superfamily && PF00903:Glyoxalase/Bleomycin resistance protein/Dioxygenase superfamily	Glyoxalase
TraesCS5D03G0253100	0	0	0	82.67122121	70.72817122	121.1692497	0	91.52288071	-9.132229795	1.28E-12	1.50E-09	TraesCS5D03G0253100	Chr5D	121025903	121026652	-	750	-	TraesCS5D01G107500 && Q0IMV4.2 RecName: Full=Putative glutaredoxin-C14 && PF00462:Glutaredoxin && PF00462:Glutaredoxin	-
TraesCS5A03G0955800	75.16446767	20.72090331	27.30919084	539.0616616	357.1336053	524.1887107	41.06485394	473.4613258	-3.523662994	1.48E-12	1.67E-09	TraesCS5A03G0955800	Chr5A	596174150	596176554	+	1828	-	TraesCS5A01G401600 && Q9ZQ85.2 RecName: Full=Myb family transcription factor EFM; AltName: Full=Protein EARLY FLOWERING MYB && PF00249:Myb-like DNA-binding domain && PF00249:Myb-like DNA-binding domain	Myb_DNA-binding
TraesCS4A03G0581500	531.2185412	1063.072431	163.855145	10100.61126	5942.912757	11080.40106	586.0487056	9041.30836	-3.947403007	1.71E-12	1.91E-09	TraesCS4A03G0581500	Chr4A	519227288	519230616	+	1585	-	TraesCS4A01G218400 && Q1EC69.1 RecName: Full=Methylsterol monooxygenase 1-2; AltName: Full=Sterol 4-alpha-methyl-oxidase 1-2; Short=AtSMO1-2 && PF04116:Fatty acid hydroxylase superfamily && PF04116:Fatty acid hydroxylase superfamily	-
TraesCS3A03G1225200LC	11.82362413	9.009088394	4.551531806	220.834084	149.3150281	73.75519547	8.461414776	147.9681026	-4.124640805	1.96E-12	2.14E-09	TraesCS3A03G1225200LC	Chr3A	737971299	737971610	-	312	-	TraesCS3A01G707800LC && - && - && -	-
TraesCS6D03G0175500	0.844544581	1.801817679	3.641225445	229.8939439	27.06880627	246.2896706	2.095862568	167.7508069	-6.332272713	1.99E-12	2.14E-09	TraesCS6D03G0175500	Chr6D	69713661	69714710	+	1050	-	- && P04784.1 RecName: Full=Chlorophyll a-b binding protein, chloroplastic; AltName: Full=LHCII type I CAB; Short=LHCP; Flags: Precursor && PF00504:Chlorophyll A-B binding protein && PF00504:Chlorophyll A-B binding protein	-
TraesCS4D03G0146800	38.00450613	89.1899751	106.5058443	835.7720719	440.959586	1016.768052	77.9001085	764.4999033	-3.295340475	2.41E-12	2.52E-09	TraesCS4D03G0146800	Chr4D	52124757	52126211	-	693	-	TraesCS4D01G077600 && Q9FN11.1 RecName: Full=LOB domain-containing protein 37; AltName: Full=ASYMMETRIC LEAVES 2-like protein 39; Short=AS2-like protein 39 && PF03195:Protein of unknown function DUF260 && PF03195:Protein of unknown function DUF260	-
TraesCS5A03G0239600	5.067267483	2.702726518	0	100.7909409	66.36223473	97.46222259	2.589998001	88.20513275	-5.066130202	2.41E-12	2.52E-09	TraesCS5A03G0239600	Chr5A	133105209	133105520	-	312	-	TraesCS5A01G094800 && Q2QP86.1 RecName: Full=Glutaredoxin-C15 && PF00462:Glutaredoxin && PF00462:Glutaredoxin	-
TraesCS4A03G0834700LC	0	0	3.641225445	123.4405906	52.39123794	309.5084096	1.213741815	161.7800794	-7.083525631	2.61E-12	2.67E-09	TraesCS4A03G0834700LC	Chr4A	617679911	617681423	+	1513	-	TraesCS4A01G503600LC && - && - && -	-
TraesCS2A03G0097400	250.8297404	119.8208756	263.0785384	2344.238738	989.3212098	3487.5671	211.2430515	2273.709016	-3.427662802	2.86E-12	2.86E-09	TraesCS2A03G0097400	Chr2A	23768589	23773723	+	1665	-	- && Q9H598.2 RecName: Full=Vesicular inhibitory amino acid transporter; AltName: Full=GABA and glycine transporter; AltName: Full=Solute carrier family 32 member 1; AltName: Full=Vesicular GABA transporter; Short=hVIAAT && PF01490:Transmembrane amino acid transporter protein && PF01490:Transmembrane amino acid transporter protein	Aa_trans
TraesCS5A03G0113200	0	0	0	117.7781782	34.92749196	194.9244452	0	115.8767051	-9.47197674	3.41E-12	3.36E-09	TraesCS5A03G0113200	Chr5A	42668278	42668845	+	568	-	TraesCS5A01G044400 && Q7G8Y5.1 RecName: Full=Glutaredoxin-C1 && PF00462:Glutaredoxin && PF00462:Glutaredoxin	-
TraesCS6A03G0216800	528.6849074	211.7135773	1282.621663	11613.60786	5874.804148	16114.19315	674.3400492	11200.86839	-4.05401477	3.68E-12	3.58E-09	TraesCS6A03G0216800	Chr6A	64256564	64257563	+	1000	-	TraesCS6A01G094300 && P04784.1 RecName: Full=Chlorophyll a-b binding protein, chloroplastic; AltName: Full=LHCII type I CAB; Short=LHCP; Flags: Precursor && PF00504:Chlorophyll A-B binding protein && PF00504:Chlorophyll A-B binding protein	-
TraesCS7B03G0455800	118.2362413	113.5145138	133.8150351	524.3393893	457.5501447	472.8234853	121.8552634	484.9043397	-1.992520291	5.30E-12	4.95E-09	TraesCS7B03G0455800	Chr7B	251493919	251496176	-	2118	-	TraesCS7B01G168800 && Q9SLP1.1 RecName: Full=Cytochrome P450 78A9 && PF00067:Cytochrome P450 && PF00067:Cytochrome P450	p450
TraesCS3A03G0955200	27.86997116	33.33362706	34.59164173	160.8125125	186.862082	205.4609017	31.93174665	184.3784987	-2.530200388	5.78E-12	5.33E-09	TraesCS3A03G0955200	Chr3A	653725221	653726904	-	351	-	TraesCS3A01G408900 && - && - && -	-
TraesCS1A03G0657000	76.85355683	188.2899474	172.0479023	1916.16036	667.1150965	2238.997005	145.7304688	1607.424154	-3.463508547	5.92E-12	5.39E-09	TraesCS1A03G0657000	Chr1A	449828209	449832606	-	2786	-	TraesCS1A01G255800 && O22567.2 RecName: Full=1-deoxy-D-xylulose-5-phosphate synthase 1, chloroplastic; Short=1-deoxyxylulose-5-phosphate synthase; Short=DXP synthase; Short=DXPS; Flags: Precursor && PF02780:Transketolase, C-terminal domain|PF13292:1-deoxy-D-xylulose-5-phosphate synthase|PF02779:Transketolase, pyrimidine binding domain && PF02780:Transketolase, C-terminal domain|PF13292:1-deoxy-D-…	-
TraesCS4D03G0230100	26.180882	11.71181491	7.28245089	224.2315315	262.829377	121.1692497	15.0583826	202.7433861	-3.746769521	6.57E-12	5.83E-09	TraesCS4D03G0230100	Chr4D	96930191	96934231	+	1847	-	TraesCS4D01G115500 && P37107.1 RecName: Full=Signal recognition particle 54 kDa protein, chloroplastic; Short=54 chloroplast protein; Short=54CP; Short=SRP54; Short=cpSRP54; AltName: Full=FFC; Flags: Precursor && PF00448:SRP54-type protein, GTPase domain|PF02881:SRP54-type protein, helical bundle domain|PF02978:Signal peptide binding domain && PF00448:SRP54-type protein, GTPase domain|PF02881:SRP…	-
TraesCS7B03G1027800	0	0	0	95.12852851	275.0539992	27.6581983	0	132.6135753	-9.673903328	6.74E-12	5.90E-09	TraesCS7B03G1027800	Chr7B	653719187	653721986	+	1759	-	TraesCS7B01G382000 && Q9ZPR7.1 RecName: Full=Ureide permease 1; Short=AtUPS1 && PF07168:Ureide permease && PF07168:Ureide permease	-
TraesCS7D03G0790600	1226.278731	624.3298257	675.44732	6099.55065	3719.777894	9193.058293	842.0186256	6337.462279	-2.911750597	8.08E-12	6.99E-09	TraesCS7D03G0790600	Chr7D	427540242	427547557	-	3373	-	TraesCS7D01G333900 && P29195.1 RecName: Full=Phosphoenolpyruvate carboxylase 1; Short=PEPC 1; Short=PEPCase 1; AltName: Full=CP21 && PF00311:Phosphoenolpyruvate carboxylase && PF00311:Phosphoenolpyruvate carboxylase	-
TraesCS6A03G0859300	907.8854241	490.9953175	351.3782554	6373.61141	2719.105249	8542.432104	583.4196657	5878.382921	-3.332538782	8.29E-12	7.08E-09	TraesCS6A03G0859300	Chr6A	567677930	567681614	+	2598	-	TraesCS6A01G333900 && Q42997.1 RecName: Full=Ferredoxin--nitrite reductase, chloroplastic; Flags: Precursor && PF03460:Nitrite/Sulfite reductase ferredoxin-like half domain|PF01077:Nitrite and sulphite reductase 4Fe-4S domain && PF03460:Nitrite/Sulfite reductase ferredoxin-like half domain|PF01077:Nitrite and sulphite reductase 4Fe-4S domain	-
TraesCS4D03G0146900LC	10.13453497	6.306361876	4.551531806	160.8125125	55.88398714	179.1197604	6.997476216	131.9387534	-4.227401072	8.84E-12	7.47E-09	TraesCS4D03G0146900LC	Chr4D	52126221	52129873	-	2253	-	TraesCS4D01G069300LC && - && PF14303:No apical meristem-associated C-terminal domain && PF14303:No apical meristem-associated C-terminal domain	-
TraesCS6B03G0305400	0	0	0	175.5347848	20.08330788	176.4856463	0	124.0345796	-9.571237188	1.05E-11	8.68E-09	TraesCS6B03G0305400	Chr6B	123460161	123461128	+	968	-	TraesCS6B01G122500 && P07369.1 RecName: Full=Chlorophyll a-b binding protein 3C, chloroplastic; AltName: Full=LHCII type I CAB-3C; Short=LHCP; Flags: Precursor && PF00504:Chlorophyll A-B binding protein && PF00504:Chlorophyll A-B binding protein	-
TraesCS4A03G0733800	162.997104	113.5145138	131.084116	1281.97017	511.6877572	1933.439767	135.8652446	1242.365898	-3.191956899	1.12E-11	9.15E-09	TraesCS4A03G0733800	Chr4A	590716103	590718558	-	1407	-	TraesCS4A01G286600 && - && PF04982:HPP family && PF04982:HPP family	-
novel.4549	5.911812064	0.900908839	7.28245089	117.7781782	61.12311093	117.2180785	4.698390598	98.70645587	-4.387480106	2.34E-11	1.87E-08	-	Chr5B	216509218	216511510	-	1703	-	- && - && -	-
TraesCS3B03G0786000	293.901514	223.4253922	174.7788213	1124.555105	1184.915165	860.0382615	230.7019092	1056.502844	-2.195120505	2.49E-11	1.94E-08	TraesCS3B03G0786000	Chr3B	504894454	504896663	-	1099	-	TraesCS3B01G306000 && Q9SYL9.1 RecName: Full=50S ribosomal protein L13, chloroplastic; AltName: Full=CL13; AltName: Full=Protein EMBRYO DEFECTIVE 1473; Flags: Precursor && PF00572:Ribosomal protein L13 && PF00572:Ribosomal protein L13	-
TraesCS2A03G0132800	193.4007089	77.47816019	50.06684987	1049.811261	777.1366962	1241.984809	106.9819063	1022.977589	-3.25577096	3.19E-11	2.43E-08	TraesCS2A03G0132800	Chr2A	34664253	34670275	-	2998	-	TraesCS2A01G067800 && Q9FY99.2 RecName: Full=Glucose-6-phosphate 1-dehydrogenase 2, chloroplastic; Short=G6PD2; Short=G6PDH2; Flags: Precursor && PF00479:Glucose-6-phosphate dehydrogenase, NAD binding domain|PF02781:Glucose-6-phosphate dehydrogenase, C-terminal domain && PF00479:Glucose-6-phosphate dehydrogenase, NAD binding domain|PF02781:Glucose-6-phosphate dehydrogenase, C-terminal domain	G6PD_C
TraesCS3B03G0178800	0.844544581	0	0	298.9753753	21.82968248	323.9960372	0.28151486	214.9336983	-9.403628853	3.33E-11	2.51E-08	TraesCS3B03G0178800	Chr3B	59625771	59627640	+	1407	-	TraesCS3B01G078100 && Q08237.1 RecName: Full=RNA exonuclease 4 && PF00929:Exonuclease && PF00929:Exonuclease	Exonuc_X-T
TraesCS5A03G0219700	111.4798846	123.424511	115.6089079	639.8526025	385.9487862	582.1392214	116.8377678	535.9802034	-2.196755951	3.47E-11	2.59E-08	TraesCS5A03G0219700	Chr5A	117960342	117963774	+	1545	-	TraesCS5A01G087200 && O23403.1 RecName: Full=PsbP domain-containing protein 1, chloroplastic; AltName: Full=OEC23-like protein 3; AltName: Full=PsbP-related thylakoid lumenal protein 1; Flags: Precursor && PF01789:PsbP && PF01789:PsbP	-
TraesCS5B03G0256600	5.911812064	19.81999447	7.28245089	141.5603103	98.67016479	206.7779587	11.00475247	149.0028113	-3.760287362	3.73E-11	2.72E-08	TraesCS5B03G0256600	Chr5B	135152346	135152660	-	315	-	TraesCS5B01G100600 && Q2QP86.1 RecName: Full=Glutaredoxin-C15 && PF00462:Glutaredoxin && PF00462:Glutaredoxin	-
TraesCS1A03G0721800	9.289990386	13.51363259	9.103063612	95.12852851	103.0361013	86.92576609	10.6355622	95.03013196	-3.162278308	4.17E-11	3.02E-08	TraesCS1A03G0721800	Chr1A	485449436	485450161	+	726	-	TraesCS1A01G287000 && - && - && -	-
TraesCS5B03G0126000	0	0	1.820612722	140.4278278	44.53255225	269.9966977	0.606870907	151.6523593	-7.996261824	5.49E-11	3.93E-08	TraesCS5B03G0126000	Chr5B	56103757	56104422	+	666	-	TraesCS5B01G049200 && Q7G8Y5.1 RecName: Full=Glutaredoxin-C1 && PF00462:Glutaredoxin && PF00462:Glutaredoxin	-
TraesCS5D03G0599600	4.222722903	0	8.192757251	125.7055555	64.61586013	121.1692497	4.138493385	103.8302218	-4.648672834	8.25E-11	5.78E-08	TraesCS5D03G0599600	Chr5D	370161140	370165637	-	2028	-	TraesCS5D01G260900 && Q651X6.1 RecName: Full=Cellulose synthase-like protein E6; AltName: Full=OsCslE6 && PF03552:Cellulose synthase && PF03552:Cellulose synthase	-
TraesCS2B03G0139000	31.24814948	25.2254475	55.52868803	665.8996996	134.4708441	1330.227633	37.33409501	710.1993921	-4.249370489	1.04E-10	7.21E-08	TraesCS2B03G0139000	Chr2B	34748859	34754621	+	1674	-	- && Q6PF45.1 RecName: Full=Vesicular inhibitory amino acid transporter; AltName: Full=GABA and glycine transporter; AltName: Full=Solute carrier family 32 member 1; AltName: Full=Vesicular GABA transporter; Short=xVIAAT && PF01490:Transmembrane amino acid transporter protein && PF01490:Transmembrane amino acid transporter protein	Aa_trans
TraesCS5D03G0935400	199.312521	192.7944916	177.5097404	728.1862361	577.1768047	758.6248677	189.872251	687.9959695	-1.856498286	1.11E-10	7.63E-08	TraesCS5D03G0935400	Chr5D	486499651	486502879	-	1716	-	TraesCS5D01G424400 && P37518.1 RecName: Full=Ribosome-binding ATPase YchF && PF01926:50S ribosome-binding GTPase|PF06071:Protein of unknown function (DUF933) && PF01926:50S ribosome-binding GTPase|PF06071:Protein of unknown function (DUF933)	-
TraesCS1B03G0962400	59.96266522	45.94635081	45.51531806	323.8899899	192.1012058	403.019461	50.47477803	306.3368856	-2.598389262	1.21E-10	8.20E-08	TraesCS1B03G0962400	Chr1B	589948779	589950120	-	1223	-	TraesCS1B01G352000 && - && PF04720:PDDEXK-like family of unknown function && PF04720:PDDEXK-like family of unknown function	-
TraesCS7A03G0762800	5.911812064	5.405453036	16.3855145	130.2354855	74.22092042	190.973274	9.234259867	131.8098933	-3.836752205	1.55E-10	1.03E-07	TraesCS7A03G0762800	Chr7A	442628674	442632293	+	2137	-	TraesCS7A01G310100 && Q8VYJ1.1 RecName: Full=2-succinylbenzoate--CoA ligase, chloroplastic/peroxisomal; AltName: Full=Acyl-activating enzyme 14; AltName: Full=O-succinylbenzoyl-CoA ligase; Flags: Precursor && PF00501:AMP-binding enzyme|PF13193:AMP-binding enzyme C-terminal domain && PF00501:AMP-binding enzyme|PF13193:AMP-binding enzyme C-terminal domain	AMP-binding
TraesCS5A03G1140600	116.5471521	135.1363259	152.0211623	544.724074	441.8327733	609.7974197	134.5682134	532.118089	-1.982888511	1.55E-10	1.03E-07	TraesCS5A03G1140600	Chr5A	658813140	658817069	-	1495	-	TraesCS5A01G486000 && O80731.1 RecName: Full=Pectin acetylesterase 3; Flags: Precursor && PF03283:Pectinacetylesterase && PF03283:Pectinacetylesterase	-
TraesCS7A03G0469500	0.844544581	0	0	124.573073	48.89848875	148.827448	0.28151486	107.4330033	-8.400954713	1.60E-10	1.06E-07	TraesCS7A03G0469500	Chr7A	166776450	166777313	+	864	-	TraesCS7A01G198900 && P35792.1 RecName: Full=Pathogenesis-related protein PRB1-2; Flags: Precursor && PF00188:Cysteine-rich secretory protein family && PF00188:Cysteine-rich secretory protein family	SCP
TraesCS4D03G0580300	836.9436793	580.1852926	544.363204	2635.286736	2569.790221	2203.436465	653.8307253	2469.504474	-1.917129653	1.84E-10	1.21E-07	TraesCS4D03G0580300	Chr4D	403057908	403061068	+	1464	-	TraesCS4D01G240700 && P14654.1 RecName: Full=Glutamine synthetase cytosolic isozyme 1-2; AltName: Full=Glutamate--ammonia ligase GLN1;2; Short=OsGLN1;2; AltName: Full=Glutamine synthetase root isozyme; AltName: Full=OsGS1;2 && PF00120:Glutamine synthetase, catalytic domain|PF03951:Glutamine synthetase, beta-Grasp domain && PF00120:Glutamine synthetase, catalytic domain|PF03951:Glutamine synthetas…	-
TraesCS1B03G0564700	288.8342466	218.920848	264.8991511	1386.158558	789.3613183	1675.296583	257.5514152	1283.605486	-2.316521154	1.98E-10	1.28E-07	TraesCS1B03G0564700	Chr1B	348840601	348845202	+	1166	-	- && P81760.2 RecName: Full=Thylakoid lumenal 17.4 kDa protein, chloroplastic; AltName: Full=P17.4; Flags: Precursor && PF13599:Pentapeptide repeats (9 copies) && PF13599:Pentapeptide repeats (9 copies)	-
TraesCS1D03G0614900	113.1689738	136.9381436	208.4601567	1173.251852	537.0101889	1550.176162	152.855758	1086.812734	-2.829592847	2.47E-10	1.59E-07	TraesCS1D03G0614900	Chr1D	349710161	349714548	-	2847	-	TraesCS1D01G255100 && O22567.2 RecName: Full=1-deoxy-D-xylulose-5-phosphate synthase 1, chloroplastic; Short=1-deoxyxylulose-5-phosphate synthase; Short=DXP synthase; Short=DXPS; Flags: Precursor && PF13292:1-deoxy-D-xylulose-5-phosphate synthase|PF02779:Transketolase, pyrimidine binding domain|PF02780:Transketolase, C-terminal domain && PF13292:1-deoxy-D-xylulose-5-phosphate synthase|PF02779:Tra…	-
TraesCS5A03G0112700	0	0	0	48.69674674	25.32243167	165.9491898	0	79.98945607	-8.935952775	2.56E-10	1.63E-07	TraesCS5A03G0112700	Chr5A	42539692	42541490	+	439	-	TraesCS5A01G044200 && Q7G8Y5.1 RecName: Full=Glutaredoxin-C1 && PF00462:Glutaredoxin && PF00462:Glutaredoxin	-
TraesCS5D03G0451000	698.4383681	927.0351958	812.9035805	4253.604203	2354.986146	4861.257616	812.7923815	3823.282655	-2.233695288	2.66E-10	1.68E-07	TraesCS5D03G0451000	Chr5D	294712608	294716066	-	1354	-	TraesCS5D01G189500 && P39173.2 RecName: Full=Putative glucose-6-phosphate 1-epimerase; AltName: Full=Putative D-hexose-6-phosphate mutarotase; AltName: Full=Unknown protein from 2D-page spots T26/PR37 && PF01263:Aldose 1-epimerase && PF01263:Aldose 1-epimerase	Aldose_epim
TraesCS2D03G0325400	59.96266522	51.35180385	25.48857811	289.9155155	227.0286978	360.873635	45.60101573	292.6059494	-2.678774893	2.71E-10	1.70E-07	TraesCS2D03G0325400	Chr2D	101521751	101526660	-	2028	-	TraesCS2D01G155700 && Q0D4B2.2 RecName: Full=CBL-interacting protein kinase 21; AltName: Full=OsCIPK21 && PF00069:Protein kinase domain|PF03822:NAF domain && PF00069:Protein kinase domain|PF03822:NAF domain	Pkinase
TraesCS7D03G1108100	1.689089161	0	0	113.2482482	220.9163867	35.56054067	0.56302972	123.2417252	-7.723596215	3.96E-10	2.46E-07	TraesCS7D03G1108100	Chr7D	582648417	582651286	-	1619	-	TraesCS7D01G466800 && Q9ZPR7.1 RecName: Full=Ureide permease 1; Short=AtUPS1 && PF07168:Ureide permease && PF07168:Ureide permease	-
TraesCS6B03G1029200	358.0869022	145.0463231	112.8779888	2326.119019	910.7343529	2950.207819	205.3370714	2062.35373	-3.327445079	4.31E-10	2.63E-07	TraesCS6B03G1029200	Chr6B	644549299	644553692	+	2212	-	TraesCS6B01G364600 && Q42997.1 RecName: Full=Ferredoxin--nitrite reductase, chloroplastic; Flags: Precursor && PF03460:Nitrite/Sulfite reductase ferredoxin-like half domain|PF01077:Nitrite and sulphite reductase 4Fe-4S domain && PF03460:Nitrite/Sulfite reductase ferredoxin-like half domain|PF01077:Nitrite and sulphite reductase 4Fe-4S domain	-
TraesCS2B03G0890800	0	0	0	57.7566066	70.72817122	31.60936949	0	53.36471577	-8.361799775	4.45E-10	2.69E-07	TraesCS2B03G0890800	Chr2B	497113071	497114551	+	1278	-	- && P47082.1 RecName: Full=Vacuolar amino acid transporter 1 && PF01490:Transmembrane amino acid transporter protein && PF01490:Transmembrane amino acid transporter protein	Aa_trans
TraesCS3A03G0589100	93.74444844	119.8208756	130.1738097	1127.952552	343.1626085	1552.810276	114.5797112	1007.975146	-3.13657675	4.77E-10	2.84E-07	TraesCS3A03G0589100	Chr3A	438595470	438600240	+	1908	-	- && A7MKK9.1 RecName: Full=Siroheme synthase 2; Includes: RecName: Full=Uroporphyrinogen-III C-methyltransferase 2; Short=Urogen III methylase 2; AltName: Full=SUMT 2; AltName: Full=Uroporphyrinogen III methylase 2; Short=UROM 2; Includes: RecName: Full=Precorrin-2 dehydrogenase 2; Includes: RecName: Full=Sirohydrochlorin ferrochelatase 2 && PF00590:Tetrapyrrole (Corrin/Porphyrin) Methylases && …	-
TraesCS1A03G0634400	57.42903148	51.35180385	78.28634706	374.8517016	225.2823232	485.9940559	62.35572746	362.0426936	-2.536105955	4.78E-10	2.84E-07	TraesCS1A03G0634400	Chr1A	436498430	436501316	+	1213	-	TraesCS1A01G245500 && A5PK19.1 RecName: Full=Methyltransferase-like protein 13 && PF08241:Methyltransferase domain && PF08241:Methyltransferase domain	Methyltransf_11
TraesCS5B03G0125800	0	0	0	57.7566066	15.71737138	180.4368175	0	84.63693182	-9.017928952	5.08E-10	2.99E-07	TraesCS5B03G0125800	Chr5B	55937096	55937407	+	312	-	TraesCS5B01G049100 && Q7G8Y5.1 RecName: Full=Glutaredoxin-C1 && PF00462:Glutaredoxin && PF00462:Glutaredoxin	-
TraesCS4A03G0963200	222.1152247	134.2354171	92.85124884	1141.542342	595.513738	1899.196283	149.7339635	1212.084121	-3.015883833	5.47E-10	3.19E-07	TraesCS4A03G0963200	Chr4A	666060330	666061248	+	643	-	- && Q8LD26.1 RecName: Full=Dormancy-associated protein homolog 3; AltName: Full=DRM1 homolog 3 && PF05564:Dormancy/auxin associated protein && PF05564:Dormancy/auxin associated protein	-
TraesCS5B03G0460200	244.9179284	183.7854032	134.7253415	887.8662661	805.951877	694.0890717	187.8095577	795.9690716	-2.083034855	5.79E-10	3.32E-07	TraesCS5B03G0460200	Chr5B	318928497	318930621	-	1140	-	TraesCS5B01G171200 && P82277.1 RecName: Full=30S ribosomal protein 2, chloroplastic; AltName: Full=Plastid-specific 30S ribosomal protein 2; Short=PSRP-2; Flags: Precursor && PF00076:RNA recognition motif. (a.k.a. RRM, RBD, or RNP domain) && PF00076:RNA recognition motif. (a.k.a. RRM, RBD, or RNP domain)	RRM_1
TraesCSU03G0214200	38.84905071	21.62181215	10.92367633	203.8468468	164.1592122	212.046187	23.79817973	193.3507487	-3.016975935	5.88E-10	3.35E-07	TraesCSU03G0214200	ChrUnknown	178234232	178235873	+	1642	-	TraesCSU01G169600 && P11955.4 RecName: Full=26 kDa endochitinase 1; Flags: Precursor && PF00182:Chitinase class I|PF00187:Chitin recognition protein && PF00182:Chitinase class I|PF00187:Chitin recognition protein	-
TraesCS5D03G1167200	44.76086277	91.89270162	40.05347989	577.566066	236.633758	701.991414	58.90234809	505.3970793	-3.100334513	5.95E-10	3.36E-07	TraesCS5D03G1167200	Chr5D	552794745	552800476	-	2189	-	TraesCS5D01G534600 && Q9LYU8.1 RecName: Full=Aspartokinase 1, chloroplastic; AltName: Full=Aspartate kinase 1; Flags: Precursor && PF00696:Amino acid kinase family|PF01842:ACT domain && PF00696:Amino acid kinase family|PF01842:ACT domain	AA_kinase
TraesCS5D03G0136500	0	0	0	78.14129128	13.97099678	135.6568774	0	75.92305515	-8.861117241	6.42E-10	3.57E-07	TraesCS5D03G0136500	Chr5D	52080548	52080859	+	312	-	TraesCS5D01G054900 && Q7G8Y5.1 RecName: Full=Glutaredoxin-C1 && PF00462:Glutaredoxin && PF00462:Glutaredoxin	-
TraesCS1A03G0994600	21.11361451	3.603635358	3.641225445	142.6927928	234.0141961	111.9498503	9.452825106	162.8856131	-4.098263238	7.13E-10	3.94E-07	TraesCS1A03G0994600	Chr1A	572648867	572649765	+	899	-	TraesCS1A01G406500 && O22386.2 RecName: Full=50S ribosomal protein L12, chloroplastic; AltName: Full=CL12; Flags: Precursor && PF00542:Ribosomal protein L7/L12 C-terminal domain|PF16320:Ribosomal protein L7/L12 dimerisation domain && PF00542:Ribosomal protein L7/L12 C-terminal domain|PF16320:Ribosomal protein L7/L12 dimerisation domain	-
TraesCS5A03G0471800	957.7135544	927.0351958	604.4434238	3602.426776	2570.663408	3544.200554	829.7307246	3239.096913	-1.964646255	8.81E-10	4.75E-07	TraesCS5A03G0471800	Chr5A	375125901	375138868	-	3152	-	- && P49080.1 RecName: Full=Bifunctional aspartokinase/homoserine dehydrogenase 2, chloroplastic; Short=AK-HD 2; Short=AK-HSDH 2; Includes: RecName: Full=Aspartokinase; Includes: RecName: Full=Homoserine dehydrogenase; Flags: Precursor && PF00742:Homoserine dehydrogenase|PF01842:ACT domain|PF00696:Amino acid kinase family|PF03447:Homoserine dehydrogenase, NAD binding domain && PF00742:Homoserine …	AA_kinase
TraesCS4D03G0304600	0	0	1.820612722	101.9234234	38.42024116	155.4127333	0.606870907	98.58546596	-7.374416139	8.90E-10	4.76E-07	TraesCS4D03G0304600	Chr4D	138785017	138785777	-	686	-	TraesCS4D01G147300 && Q2R076.1 RecName: Full=Glutaredoxin-C10 && PF00462:Glutaredoxin && PF00462:Glutaredoxin	-
TraesCS4D03G0022900	22.80270368	40.54089777	10.92367633	269.5308308	163.2860249	197.5585593	24.75575926	210.1251383	-3.084696844	9.42E-10	5.00E-07	TraesCS4D03G0022900	Chr4D	6662176	6662885	+	710	-	TraesCS4D01G014200 && P83585.1 RecName: Full=Ferredoxin && PF00111:2Fe-2S iron-sulfur cluster binding domain && PF00111:2Fe-2S iron-sulfur cluster binding domain	Fer2
TraesCS6D03G0353400	421.4277457	389.1926186	301.3114056	1425.795445	1074.020378	1575.200246	370.6439233	1358.33869	-1.873121238	1.21E-09	6.33E-07	TraesCS6D03G0353400	Chr6D	156583408	156584523	+	1116	-	TraesCS6D01G158500 && Q7F8S5.1 RecName: Full=Peroxiredoxin-2E-2, chloroplastic; AltName: Full=Peroxiredoxin IIE-2; AltName: Full=Thioredoxin reductase 2E-2; Flags: Precursor && PF08534:Redoxin && PF08534:Redoxin	-
TraesCS2D03G1149700	3.378178322	0	4.551531806	82.67122121	39.29342846	90.87693728	2.643236709	70.94719565	-4.739515675	1.45E-09	7.45E-07	TraesCS2D03G1149700	Chr2D	609602487	609602792	+	306	-	TraesCS2D01G515200 && - && - && -	-
TraesCS7D03G1108200	0	0	0	46.43178177	190.3548312	11.85351356	0	82.88004217	-8.99700552	1.46E-09	7.45E-07	TraesCS7D03G1108200	Chr7D	582657750	582660275	+	1465	-	TraesCS7D01G466900 && Q9ZPR7.1 RecName: Full=Ureide permease 1; Short=AtUPS1 && PF07168:Ureide permease && PF07168:Ureide permease	-
TraesCS2A03G0873800	38.00450613	24.32453866	20.93704631	172.1373373	141.4563424	151.4615621	27.7553637	155.018414	-2.478084594	1.74E-09	8.81E-07	TraesCS2A03G0873800	Chr2A	605551092	605555580	+	2269	-	TraesCS2A01G357400 && - && PF07690:Major Facilitator Superfamily|PF06813:Nodulin-like && PF07690:Major Facilitator Superfamily|PF06813:Nodulin-like	MFS_1
TraesCS3D03G0208900	509.2603821	351.3544474	388.7008162	2187.956156	1208.491222	2951.524876	416.4385486	2115.990751	-2.34463406	1.75E-09	8.81E-07	TraesCS3D03G0208900	Chr3D	55091531	55093484	-	1849	-	TraesCS3D01G102300 && F8WKW1.1 RecName: Full=7-deoxyloganetin glucosyltransferase; AltName: Full=Genipin glucosyltransferase; AltName: Full=UDP-glucose glucosyltransferase 2; Short=GjUGT2; AltName: Full=UDP-glycosyltransferase 85A24 && PF00201:UDP-glucoronosyl and UDP-glucosyl transferase && PF00201:UDP-glucoronosyl and UDP-glucosyl transferase	UDPGT
TraesCS3B03G0531700	148.6398462	200.0017623	111.9676824	708.9340339	654.8904743	536.0422242	153.5364303	633.2889108	-2.044601327	1.92E-09	9.62E-07	TraesCS3B03G0531700	Chr3B	275096674	275098212	+	797	-	TraesCS3B01G219400 && - && - && -	-
TraesCS5D03G0911200	103.0344388	62.16270992	36.41225445	415.621071	321.3329261	517.6034254	67.2031344	418.1858075	-2.63494912	2.04E-09	1.01E-06	TraesCS5D03G0911200	Chr5D	478033463	478036303	+	2260	-	TraesCS5D01G411800 && Q9ZQ85.2 RecName: Full=Myb family transcription factor EFM; AltName: Full=Protein EARLY FLOWERING MYB && PF00249:Myb-like DNA-binding domain && PF00249:Myb-like DNA-binding domain	Myb_DNA-binding
TraesCS5A03G0112500	0.844544581	0.900908839	4.551531806	66.81646645	30.56155547	151.4615621	2.098995075	82.94652802	-5.312802073	2.04E-09	1.01E-06	TraesCS5A03G0112500	Chr5A	42484065	42484376	+	312	-	TraesCS5A01G044100 && Q7G8Y5.1 RecName: Full=Glutaredoxin-C1 && PF00462:Glutaredoxin && PF00462:Glutaredoxin	-
TraesCS5A03G0238900	0	2.702726518	3.641225445	86.06866865	28.81518087	118.5351356	2.114650654	77.80632837	-5.216389504	2.08E-09	1.02E-06	TraesCS5A03G0238900	Chr5A	132864449	132864763	-	315	-	TraesCS5A01G094500 && Q2QP86.1 RecName: Full=Glutaredoxin-C15 && PF00462:Glutaredoxin && PF00462:Glutaredoxin	-
TraesCS4D03G0483000	104.723528	71.17179831	63.72144528	364.6593593	337.0502974	302.9231243	79.8722572	334.8775937	-2.066899954	2.23E-09	1.09E-06	TraesCS4D03G0483000	Chr4D	340180700	340185600	-	3272	-	TraesCS4D01G195800 && Q944C1.2 RecName: Full=Phosphoinositide phospholipase C 4; AltName: Full=Phosphoinositide phospholipase PLC4; Short=AtPLC4; Short=PI-PLC4 && PF00387:Phosphatidylinositol-specific phospholipase C, Y domain|PF00168:C2 domain|PF00388:Phosphatidylinositol-specific phospholipase C, X domain|PF00581:Rhodanese-like domain && PF00387:Phosphatidylinositol-specific phospholipase C, Y …	PI-PLC-X
TraesCS3D03G0154400	8.445445806	7.207270715	7.28245089	72.47887887	68.10860933	64.53579604	7.645055803	68.37442808	-3.159676855	2.35E-09	1.13E-06	TraesCS3D03G0154400	Chr3D	39100922	39103794	+	1640	-	TraesCS3D01G078400 && Q5SMM8.1 RecName: Full=Putrescine hydroxycinnamoyltransferase 1; Short=OsPHT1; AltName: Full=BAHD-like hydroxycinnamoyl transferase HCT3; AltName: Full=Hydroxycinnamoyltransferase 3; Short=OsHCT3 && PF02458:Transferase family && PF02458:Transferase family	-
TraesCS6D03G0729700	1444.171233	650.4561821	661.7927246	6806.219718	3221.187946	8517.40802	918.8067131	6181.605228	-2.749930936	2.41E-09	1.16E-06	TraesCS6D03G0729700	Chr6D	443546687	443550188	+	2344	-	TraesCS6D01G313100 && Q42997.1 RecName: Full=Ferredoxin--nitrite reductase, chloroplastic; Flags: Precursor && PF03460:Nitrite/Sulfite reductase ferredoxin-like half domain|PF01077:Nitrite and sulphite reductase 4Fe-4S domain && PF03460:Nitrite/Sulfite reductase ferredoxin-like half domain|PF01077:Nitrite and sulphite reductase 4Fe-4S domain	-
TraesCS6B03G1250700	127.5262317	150.4517762	50.06684987	673.827077	553.6007476	696.7231858	109.3482859	641.3836701	-2.551490187	2.68E-09	1.27E-06	TraesCS6B03G1250700	Chr6B	718634435	718637055	-	912	-	TraesCS6B01G450500 && Q8L803.1 RecName: Full=50S ribosomal protein L9, chloroplastic; AltName: Full=CL9; Flags: Precursor && PF01281:Ribosomal protein L9, N-terminal domain|PF03948:Ribosomal protein L9, C-terminal domain && PF01281:Ribosomal protein L9, N-terminal domain|PF03948:Ribosomal protein L9, C-terminal domain	-
TraesCS5D03G0253900	0	0	0	63.41901901	20.08330788	63.21873898	0	48.90702195	-8.226000875	2.72E-09	1.28E-06	TraesCS5D03G0253900	Chr5D	121249629	121250342	+	714	-	TraesCS5D01G108100 && Q0IMV4.2 RecName: Full=Putative glutaredoxin-C14 && PF00462:Glutaredoxin && PF00462:Glutaredoxin	-
TraesCS7D03G1043200	174.8207282	219.8217568	122.8913588	717.9938938	713.3940233	597.9439061	172.5112813	676.4439411	-1.971485407	3.17E-09	1.48E-06	TraesCS7D03G1043200	Chr7D	561224834	561226971	+	933	-	TraesCS7D01G439900 && P11893.1 RecName: Full=50S ribosomal protein L24, chloroplastic; AltName: Full=CL24; Flags: Precursor && PF00467:KOW motif && PF00467:KOW motif	KOW
TraesCS4D03G0040700	112.3244292	46.84725965	75.55542798	681.7544543	268.9416881	1014.133938	78.24237228	654.9433601	-3.063583628	3.26E-09	1.50E-06	TraesCS4D03G0040700	Chr4D	11332762	11334879	-	1166	-	TraesCS4D01G025500 && - && PF04982:HPP family && PF04982:HPP family	-
TraesCS6D03G0480700	53.20630858	79.27997787	33.68133536	309.1677177	354.5140434	239.7043853	55.38920727	301.1287155	-2.443749541	3.29E-09	1.51E-06	TraesCS6D03G0480700	Chr6D	289281655	289288402	-	4917	-	- && Q0WWT7.1 RecName: Full=Rhodanese-like domain-containing protein 11, chloroplastic; AltName: Full=Sulfurtransferase 11; Short=AtStr11; Flags: Precursor && PF00078:Reverse transcriptase (RNA-dependent DNA polymerase)|PF00581:Rhodanese-like domain|PF03372:Endonuclease/Exonuclease/phosphatase family|PF13966:zinc-binding in reverse transcriptase && PF00078:Reverse transcriptase (RNA-dependent DNA…	RVT_1
TraesCS5B03G0558600	332.7505647	557.6625716	289.4774229	2522.038488	1222.462219	2971.280732	393.2968531	2238.593813	-2.508663411	3.33E-09	1.52E-06	TraesCS5B03G0558600	Chr5B	384723086	384724204	-	882	-	TraesCS5B01G210800 && Q8LCQ4.1 RecName: Full=Photosystem I chlorophyll a/b-binding protein 6, chloroplastic; AltName: Full=LHCI type III LHCA6; Flags: Precursor && PF00504:Chlorophyll A-B binding protein && PF00504:Chlorophyll A-B binding protein	-
TraesCS7A03G0564000	305.7251382	217.1190303	252.1548621	1223.081081	711.6476487	1360.519945	258.3330102	1098.416225	-2.087243936	4.01E-09	1.80E-06	TraesCS7A03G0564000	Chr7A	228124559	228125665	+	1107	-	TraesCS7A01G245300 && P82658.2 RecName: Full=Thylakoid lumenal 19 kDa protein, chloroplastic; AltName: Full=P19; Flags: Precursor && PF01789:PsbP && PF01789:PsbP	-
TraesCS5A03G0464900	326.8387527	272.9753783	198.4467867	963.7425924	962.2524036	885.0623457	266.0869726	937.0191139	-1.815916035	4.08E-09	1.82E-06	TraesCS5A03G0464900	Chr5A	367395572	367397689	-	1126	-	TraesCS5A01G173800 && P82277.1 RecName: Full=30S ribosomal protein 2, chloroplastic; AltName: Full=Plastid-specific 30S ribosomal protein 2; Short=PSRP-2; Flags: Precursor && PF00076:RNA recognition motif. (a.k.a. RRM, RBD, or RNP domain) && PF00076:RNA recognition motif. (a.k.a. RRM, RBD, or RNP domain)	RRM_1
TraesCS7A03G1091400	277.0106224	314.417185	209.3704631	1067.930981	954.3937179	796.8195225	266.9327568	939.7147404	-1.815881649	4.14E-09	1.84E-06	TraesCS7A03G1091400	Chr7A	648274548	648276853	+	799	-	TraesCS7A01G450600 && P11893.1 RecName: Full=50S ribosomal protein L24, chloroplastic; AltName: Full=CL24; Flags: Precursor && PF00467:KOW motif && PF00467:KOW motif	KOW
TraesCS7B03G0939600	100.5008051	137.8390524	40.05347989	628.5277777	581.5427412	508.3840259	92.79777914	572.8181816	-2.625711838	4.20E-09	1.84E-06	TraesCS7B03G0939600	Chr7B	612401986	612404320	+	949	-	TraesCS7B01G350400 && P11893.1 RecName: Full=50S ribosomal protein L24, chloroplastic; AltName: Full=CL24; Flags: Precursor && - && PF00467:KOW motif	KOW
TraesCS6B03G0506000	415.5159336	472.0762319	349.5576427	1638.702152	1101.089184	1768.807634	412.3832694	1502.866323	-1.865176913	4.44E-09	1.93E-06	TraesCS6B03G0506000	Chr6B	239747925	239749001	+	1077	-	TraesCS6B01G197100 && Q7F8S5.1 RecName: Full=Peroxiredoxin-2E-2, chloroplastic; AltName: Full=Peroxiredoxin IIE-2; AltName: Full=Thioredoxin reductase 2E-2; Flags: Precursor && PF08534:Redoxin && PF08534:Redoxin	-
TraesCS1D03G0877500LC	0	0	0	100.7909409	51.51805064	13.17057062	0	55.15985406	-8.40697174	4.98E-09	2.15E-06	TraesCS1D03G0877500LC	Chr1D	455744971	455745494	+	447	-	TraesCS1D01G499200LC && - && PF08137:DVL family && PF08137:DVL family	-
TraesCS1A03G0836200	148.6398462	122.5236022	89.2100234	652.3099098	364.992291	629.5532756	120.1244906	548.9518255	-2.190540896	6.07E-09	2.61E-06	TraesCS1A03G0836200	Chr1A	529655606	529656162	-	477	-	TraesCS1A01G338400 && O04986.1 RecName: Full=Non-symbiotic hemoglobin 1; AltName: Full=ORYsa GLB1a; AltName: Full=rHb1 && PF00042:Globin && PF00042:Globin	-
TraesCS1A03G0896400LC	109.7907955	379.2826214	568.9414757	3028.258158	1865.128071	5343.3005	352.6716309	3412.22891	-3.274444339	6.17E-09	2.64E-06	TraesCS1A03G0896400LC	Chr1A	548988783	548989967	-	1185	-	TraesCS1A01G522500LC && P07369.1 RecName: Full=Chlorophyll a-b binding protein 3C, chloroplastic; AltName: Full=LHCII type I CAB-3C; Short=LHCP; Flags: Precursor && PF00504:Chlorophyll A-B binding protein && PF00504:Chlorophyll A-B binding protein	-
TraesCS7A03G0611300	0	0	0	33.97447447	26.19561897	65.8528531	0	42.00764885	-8.005779092	6.25E-09	2.65E-06	TraesCS7A03G0611300	Chr7A	266139953	266141989	+	753	-	TraesCS7A01G263600 && - && - && -	-
TraesCS1B03G0563600	2304.76216	2418.039325	3714.049954	13105.08728	8140.725189	18615.28451	2812.283813	13287.03233	-2.240167548	6.81E-09	2.86E-06	TraesCS1B03G0563600	Chr1B	348312140	348316092	+	2282	-	TraesCS1B01G191200 && Q42843.1 RecName: Full=Glutamyl-tRNA reductase 1, chloroplastic; Short=GluTR; Flags: Precursor && PF05201:Glutamyl-tRNAGlu reductase, N-terminal domain|PF00745:Glutamyl-tRNAGlu reductase, dimerisation domain|PF01488:Shikimate / quinate 5-dehydrogenase && PF05201:Glutamyl-tRNAGlu reductase, N-terminal domain|PF00745:Glutamyl-tRNAGlu reductase, dimerisation domain|PF01488:Shik…	-
TraesCS1D03G0824900	124.1480533	109.9108784	68.27297709	550.3864864	341.4162339	464.9211429	100.7773029	452.2412877	-2.164428509	6.97E-09	2.91E-06	TraesCS1D03G0824900	Chr1D	439131280	439133698	-	1423	-	TraesCS1D01G351500 && Q9SN86.1 RecName: Full=Malate dehydrogenase, chloroplastic; AltName: Full=pNAD-MDH; Flags: Precursor && PF00056:lactate/malate dehydrogenase, NAD binding domain|PF02866:lactate/malate dehydrogenase, alpha/beta C-terminal domain && PF00056:lactate/malate dehydrogenase, NAD binding domain|PF02866:lactate/malate dehydrogenase, alpha/beta C-terminal domain	-
TraesCS4A03G0288200	478.0122326	346.8499032	282.194972	2707.765615	982.3357114	3026.597128	369.0190359	2238.899485	-2.600542548	7.22E-09	2.99E-06	TraesCS4A03G0288200	Chr4A	181885432	181886243	+	812	-	TraesCS4A01G134100 && Q9LR64.1 RecName: Full=Photosystem II repair protein PSB27-H1, chloroplastic; Short=Psb27-H1; AltName: Full=Thylakoid lumenal protein PSB27-H1; Flags: Precursor && PF13326:Photosystem II Pbs27 && PF13326:Photosystem II Pbs27	-
TraesCS2A03G0235900	21.11361451	18.91908563	46.42562442	193.6545045	140.5831551	254.192013	28.81944152	196.1432242	-2.766692364	8.09E-09	3.31E-06	TraesCS2A03G0235900	Chr2A	70212690	70213231	-	542	-	TraesCS2A01G114600 && A3BNA1.1 RecName: Full=Flowering-promoting factor 1-like protein 5; AltName: Full=FPF1-like protein 5 && - && -	-
TraesCS3A03G0795500	116.5471521	100.0008812	98.31308701	629.6602601	295.1373071	1012.816881	104.9537068	645.8714826	-2.620033972	8.59E-09	3.50E-06	TraesCS3A03G0795500	Chr3A	577496449	577497807	+	1147	-	TraesCS3A01G332500 && Q9LXX5.1 RecName: Full=PsbP domain-containing protein 6, chloroplastic; AltName: Full=OEC23-like protein 1; Flags: Precursor && PF01789:PsbP && PF01789:PsbP	-
TraesCS7B03G0663800	1887.557138	826.1334057	724.6038635	7082.545444	4378.161117	10035.97481	1146.098136	7165.560458	-2.644162608	8.89E-09	3.60E-06	TraesCS7B03G0663800	Chr7B	448119382	448126251	-	2676	-	TraesCS7B01G237900 && P29195.1 RecName: Full=Phosphoenolpyruvate carboxylase 1; Short=PEPC 1; Short=PEPCase 1; AltName: Full=CP21 && PF00311:Phosphoenolpyruvate carboxylase && PF00311:Phosphoenolpyruvate carboxylase	-
TraesCS1D03G0805100	184.9552631	236.9390248	121.9810524	845.9644143	667.1150965	674.3332157	181.2917801	729.1375755	-2.007689879	9.20E-09	3.70E-06	TraesCS1D03G0805100	Chr1D	432846731	432848493	-	930	-	TraesCS1D01G340600 && Q42831.1 RecName: Full=Non-symbiotic hemoglobin; AltName: Full=HORvu GLB1; AltName: Full=Non-legume hemoglobin && PF00042:Globin && PF00042:Globin	-
novel.984	5.067267483	4.504544197	10.92367633	63.41901901	55.88398714	127.754535	6.831829338	82.35251372	-3.590835215	9.78E-09	3.92E-06	-	Chr2A	364039713	364048173	+	648	-	- && - && -	-
TraesCS3A03G0578800	54.05085316	42.34271545	50.06684987	199.3169169	170.2715233	223.8997005	48.82013949	197.8293802	-2.016335442	1.04E-08	4.15E-06	TraesCS3A03G0578800	Chr3A	426163441	426169571	-	2495	-	- && Q54V77.1 RecName: Full=CTP synthase; AltName: Full=CTP synthetase; AltName: Full=UTP--ammonia ligase && PF06418:CTP synthase N-terminus|PF00117:Glutamine amidotransferase class-I && PF06418:CTP synthase N-terminus|PF00117:Glutamine amidotransferase class-I	CTP_synth_N
TraesCS6A03G0579500	420.5832011	376.5798949	381.4183653	1388.423523	984.9552733	1264.37478	392.8604871	1212.584525	-1.625516781	1.05E-08	4.15E-06	TraesCS6A03G0579500	Chr6A	383483830	383487250	-	1592	-	TraesCS6A01G210200 && Q0WWT7.1 RecName: Full=Rhodanese-like domain-containing protein 11, chloroplastic; AltName: Full=Sulfurtransferase 11; Short=AtStr11; Flags: Precursor && PF00581:Rhodanese-like domain && PF00581:Rhodanese-like domain	Rhodanese
TraesCS6B03G0816600	398.625042	372.9762595	284.0155847	1192.504054	1040.83926	1045.743307	351.8722954	1093.028874	-1.634962303	1.18E-08	4.63E-06	TraesCS6B03G0816600	Chr6B	516812230	516815261	+	1379	-	- && Q8W463.1 RecName: Full=50S ribosomal protein L19-1, chloroplastic; Flags: Precursor && PF01245:Ribosomal protein L19 && PF01245:Ribosomal protein L19	-
TraesCS6A03G0737100	7.600901225	15.31545027	10.01336997	92.86356355	76.84048232	75.07225253	10.97657382	81.59209947	-2.897304324	1.22E-08	4.78E-06	TraesCS6A03G0737100	Chr6A	506096565	506104015	+	1635	-	- && Q6DYE4.1 RecName: Full=Uncharacterized protein At1g26090, chloroplastic; Flags: Precursor && PF02374:Anion-transporting ATPase && PF02374:Anion-transporting ATPase	-
TraesCS6B03G1306000	36.31541696	85.58633974	172.0479023	1531.116316	582.4159285	637.455618	97.98321966	916.9959542	-3.227107425	1.28E-08	4.96E-06	TraesCS6B03G1306000	Chr6B	731064443	731066643	+	1368	-	TraesCS6B01G470900 && Q9SJU9.2 RecName: Full=Epimerase family protein SDR39U1 homolog, chloroplastic; AltName: Full=Protein GIANT CHLOROPLAST 1; AltName: Full=Protein SulA homolog; Short=AtSulA; Flags: Precursor && PF08338:Domain of unknown function (DUF1731)|PF01370:NAD dependent epimerase/dehydratase family && PF08338:Domain of unknown function (DUF1731)|PF01370:NAD dependent epimerase/dehydrat…	Epimerase
TraesCS5B03G0124900	0	0	0	66.81646645	6.985498392	101.4133938	0	58.40511954	-8.482392959	1.29E-08	4.96E-06	TraesCS5B03G0124900	Chr5B	55628132	55629178	+	1047	-	TraesCS5B01G048400 && Q7G8Y5.1 RecName: Full=Glutaredoxin-C1 && PF00462:Glutaredoxin && PF00462:Glutaredoxin	-
TraesCS7D03G0188900	50.67267483	28.82908286	65.54205801	259.3384884	192.9743931	364.8248062	48.34793857	272.3792292	-2.492272078	1.33E-08	5.08E-06	TraesCS7D03G0188900	Chr7D	50974952	50976349	+	773	-	TraesCS7D01G082500 && Q8LD26.1 RecName: Full=Dormancy-associated protein homolog 3; AltName: Full=DRM1 homolog 3 && PF05564:Dormancy/auxin associated protein && PF05564:Dormancy/auxin associated protein	-
TraesCS7D03G1251300	0	0	4.551531806	86.06866865	22.70286978	160.6809616	1.517177269	89.8175	-5.906652064	1.52E-08	5.66E-06	TraesCS7D03G1251300	Chr7D	629265557	629267424	+	1171	-	TraesCS7D01G531600 && Q38853.1 RecName: Full=Rhodanese-like domain-containing protein 15, chloroplastic; AltName: Full=Protein DARK INDUCIBLE 1; AltName: Full=Senescence-associated protein 1; Short=AtSEN1; AltName: Full=Sulfurtransferase 15; Short=AtStr15; Flags: Precursor && PF00581:Rhodanese-like domain && PF00581:Rhodanese-like domain	Rhodanese
TraesCS6D03G0207700	0	0	0	39.63688688	63.74267283	17.12174181	0	40.16710051	-7.954161852	1.64E-08	6.09E-06	TraesCS6D03G0207700	Chr6D	81710616	81714920	+	1489	-	TraesCS6D01G095800 && Q5Z8V9.1 RecName: Full=Delta-aminolevulinic acid dehydratase, chloroplastic; Short=ALADH; AltName: Full=Porphobilinogen synthase; Flags: Precursor && PF00490:Delta-aminolevulinic acid dehydratase && PF00490:Delta-aminolevulinic acid dehydratase	-
TraesCS4D03G0480300	4.222722903	3.603635358	6.372144528	125.7055555	18.33693328	172.5344751	4.732834263	105.5256546	-4.476366951	1.90E-08	7.01E-06	TraesCS4D03G0480300	Chr4D	337578529	337580087	-	1559	-	TraesCS4D01G194700 && Q40541.1 RecName: Full=Mitogen-activated protein kinase kinase kinase NPK1; AltName: Full=Nicotiana protein kinase 1 && PF00069:Protein kinase domain && PF00069:Protein kinase domain	Pkinase
TraesCS1D03G0848100	113.1689738	98.1990635	28.2194972	586.6259258	509.9413826	459.6529146	79.8625115	518.7400744	-2.698478681	2.12E-08	7.69E-06	TraesCS1D03G0848100	Chr1D	446678074	446679662	-	1437	-	TraesCS1D01G361400 && Q2R480.1 RecName: Full=6-phosphogluconate dehydrogenase, decarboxylating 2, chloroplastic; Short=OsG6PGH2; Flags: Precursor && PF00393:6-phosphogluconate dehydrogenase, C-terminal domain|PF03446:NAD binding domain of 6-phosphogluconate dehydrogenase && PF00393:6-phosphogluconate dehydrogenase, C-terminal domain|PF03446:NAD binding domain of 6-phosphogluconate dehydrogenase	NAD_binding_2
TraesCS1B03G0723500	92.05535928	122.5236022	84.65849159	609.2755755	267.1953135	748.0884112	99.74581768	541.5197667	-2.43944381	2.24E-08	8.09E-06	TraesCS1B03G0723500	Chr1B	457946832	457949789	+	1203	-	- && A5PK19.1 RecName: Full=Methyltransferase-like protein 13 && PF08241:Methyltransferase domain && PF08241:Methyltransferase domain	Methyltransf_11
TraesCS4B03G0798600	17.73543619	21.62181215	41.87409261	143.8252752	147.5686535	171.2174181	27.07711365	154.2037823	-2.511728099	2.25E-08	8.09E-06	TraesCS4B03G0798600	Chr4B	593596129	593599305	-	2011	-	TraesCS4B01G305800 && Q0WUA3.2 RecName: Full=2-carboxy-1,4-naphthoquinone phytyltransferase, chloroplastic; AltName: Full=1,4-dihydroxy-2-naphthoate phytyltransferase; AltName: Full=1,4-dihydroxy-2-naphthoate polyprenyltransferase; AltName: Full=Protein ABERRANT CHLOROPLAST DEVELOPMENT 4; AltName: Full=menA-like protein; Short=AtMENA; Flags: Precursor && PF01040:UbiA prenyltransferase family && P…	UbiA
TraesCS7D03G0189100	137.6607666	90.99179278	120.1604397	563.9762762	344.0357958	1003.597481	116.2709997	637.2031844	-2.452725321	2.55E-08	9.06E-06	TraesCS7D03G0189100	Chr7D	51227038	51229905	+	884	-	TraesCS7D01G082600 && Q8LD26.1 RecName: Full=Dormancy-associated protein homolog 3; AltName: Full=DRM1 homolog 3 && PF05564:Dormancy/auxin associated protein|PF13456:Reverse transcriptase-like && PF05564:Dormancy/auxin associated protein|PF13456:Reverse transcriptase-like	-
TraesCS2B03G0325100	13.51271329	15.31545027	29.12980356	138.1628628	94.3042283	130.3886491	19.31932237	120.9519134	-2.647330109	2.72E-08	9.62E-06	TraesCS2B03G0325100	Chr2B	107646137	107646442	-	306	-	TraesCS2B01G133700 && A3BNA1.1 RecName: Full=Flowering-promoting factor 1-like protein 5; AltName: Full=FPF1-like protein 5 && - && -	-
TraesCS6B03G0344800	0	0	0	30.57702702	32.30793006	32.92642655	0	31.93712788	-7.616362724	2.86E-08	1.01E-05	TraesCS6B03G0344800	Chr6B	139804969	139810128	+	1759	-	TraesCS6B01G136500 && Q5Z8V9.1 RecName: Full=Delta-aminolevulinic acid dehydratase, chloroplastic; Short=ALADH; AltName: Full=Porphobilinogen synthase; Flags: Precursor && PF00490:Delta-aminolevulinic acid dehydratase && PF00490:Delta-aminolevulinic acid dehydratase	-
TraesCS6D03G0042700	1037.100745	736.0425218	1188.860108	5144.867917	2471.993244	6948.793059	987.3344581	4855.218073	-2.297758842	3.80E-08	1.31E-05	TraesCS6D03G0042700	Chr6D	9083599	9089631	-	3321	-	TraesCS6D01G020700 && P27967.1 RecName: Full=Nitrate reductase [NADH]; Short=NR && PF00970:Oxidoreductase FAD-binding domain|PF00173:Cytochrome b5-like Heme/Steroid binding domain|PF00175:Oxidoreductase NAD-binding domain|PF03404:Mo-co oxidoreductase dimerisation domain|PF00174:Oxidoreductase molybdopterin binding domain && PF00970:Oxidoreductase FAD-binding domain|PF00173:Cytochrome b5-like Heme…	NAD_binding_1
TraesCS5B03G0466300	298.9687815	412.6162484	323.1587582	1309.14975	926.4517243	1051.011535	344.9145961	1095.53767	-1.667253883	4.28E-08	1.46E-05	TraesCS5B03G0466300	Chr5B	323454711	323468485	-	3013	-	- && P49080.1 RecName: Full=Bifunctional aspartokinase/homoserine dehydrogenase 2, chloroplastic; Short=AK-HD 2; Short=AK-HSDH 2; Includes: RecName: Full=Aspartokinase; Includes: RecName: Full=Homoserine dehydrogenase; Flags: Precursor && PF03447:Homoserine dehydrogenase, NAD binding domain|PF01842:ACT domain|PF00696:Amino acid kinase family|PF00742:Homoserine dehydrogenase && PF03447:Homoserine …	AA_kinase
TraesCS2B03G0550300	62.49629896	151.352685	134.7253415	697.6092091	387.6951608	713.8449276	116.1914418	599.7164325	-2.367834475	4.55E-08	1.54E-05	TraesCS2B03G0550300	Chr2B	230116803	230118931	+	1601	-	TraesCS2B01G228300 && Q93VA3.1 RecName: Full=Cytochrome c6, chloroplastic; AltName: Full=Cytochrome c-552; Short=Atc6; AltName: Full=Cytochrome c-553; AltName: Full=Cytochrome c553; AltName: Full=Soluble cytochrome f; Flags: Precursor && PF13442:Cytochrome C oxidase, cbb3-type, subunit III && PF13442:Cytochrome C oxidase, cbb3-type, subunit III	-
TraesCS7D03G0546100	214.5143235	131.5326906	124.7119715	785.9428427	446.1987098	807.355979	156.9196618	679.8325105	-2.113692572	4.61E-08	1.55E-05	TraesCS7D03G0546100	Chr7D	213361580	213362674	+	1095	-	TraesCS7D01G243900 && P82658.2 RecName: Full=Thylakoid lumenal 19 kDa protein, chloroplastic; AltName: Full=P19; Flags: Precursor && PF01789:PsbP && PF01789:PsbP	-
TraesCS5A03G0987600	183.266174	153.1545027	75.55542798	642.1175674	557.9666841	584.7733355	137.3253682	594.952529	-2.114344013	4.71E-08	1.58E-05	TraesCS5A03G0987600	Chr5A	607027047	607030415	-	1773	-	TraesCS5A01G416700 && P37518.1 RecName: Full=Ribosome-binding ATPase YchF && PF01926:50S ribosome-binding GTPase|PF06071:Protein of unknown function (DUF933) && PF01926:50S ribosome-binding GTPase|PF06071:Protein of unknown function (DUF933)	-
TraesCS2D03G1235800	5.067267483	1.801817679	3.641225445	77.00880879	51.51805064	32.92642655	3.503436869	53.817762	-3.936279041	4.81E-08	1.60E-05	TraesCS2D03G1235800	Chr2D	631967369	631968079	-	626	-	TraesCS2D01G554700 && - && - && -	-
TraesCS1D03G0427000LC	17.73543619	23.42362982	10.92367633	141.5603103	65.48904743	368.7759774	17.36091412	191.9417784	-3.463147492	5.02E-08	1.67E-05	TraesCS1D03G0427000LC	Chr1D	239421524	239421877	+	354	-	TraesCS1D01G259700LC && - && - && -	-
TraesCS7B03G0270600	315.0151286	409.0126131	1106.932535	5039.547046	2188.207371	6960.646573	610.3200923	4729.466997	-2.954060631	5.08E-08	1.68E-05	TraesCS7B03G0270600	Chr7B	121770735	121771857	+	1123	-	TraesCS7B01G103400 && P04784.1 RecName: Full=Chlorophyll a-b binding protein, chloroplastic; AltName: Full=LHCII type I CAB; Short=LHCP; Flags: Precursor && PF00504:Chlorophyll A-B binding protein && PF00504:Chlorophyll A-B binding protein	-
TraesCS5B03G0257200	1.689089161	0	0	65.68398397	68.10860933	30.29231243	0.56302972	54.69496857	-6.550376707	5.65E-08	1.86E-05	TraesCS5B03G0257200	Chr5B	135339929	135340656	-	728	-	TraesCS5B01G101000 && Q2QP86.1 RecName: Full=Glutaredoxin-C15 && - && PF00462:Glutaredoxin	-
TraesCS1A03G1006500	1824.216294	2178.397574	1587.574294	5725.83143	4569.389136	5694.954736	1863.396054	5330.058434	-1.516136476	5.68E-08	1.86E-05	TraesCS1A03G1006500	Chr1A	576120378	576124181	-	2365	-	TraesCS1A01G411900 && Q65XK0.1 RecName: Full=Ketol-acid reductoisomerase, chloroplastic; AltName: Full=Acetohydroxy-acid reductoisomerase; AltName: Full=Alpha-keto-beta-hydroxylacyl reductoisomerase; AltName: Full=Protein KARI; Flags: Precursor && PF07991:Acetohydroxy acid isomeroreductase, NADPH-binding domain|PF01450:Acetohydroxy acid isomeroreductase, catalytic domain && PF07991:Acetohydroxy a…	-
TraesCS4B03G0414800	305.7251382	307.2099142	260.3476193	845.9644143	777.1366962	775.7466095	291.0942239	799.6159066	-1.457679775	5.76E-08	1.88E-05	TraesCS4B03G0414800	Chr4B	294686370	294689647	+	1072	-	TraesCS4B01G157100 && O23049.1 RecName: Full=50S ribosomal protein L6, chloroplastic; AltName: Full=Protein EMBRYO DEFECTIVE 2394; Flags: Precursor && PF00347:Ribosomal protein L6 && PF00347:Ribosomal protein L6	-
TraesCS5D03G0136600	0	0	0	47.56426426	6.112311093	89.55988022	0	47.74548519	-8.190624898	6.06E-08	1.96E-05	TraesCS5D03G0136600	Chr5D	52089167	52089671	+	505	-	TraesCS5D01G055000 && Q7G8Y5.1 RecName: Full=Glutaredoxin-C1 && PF00462:Glutaredoxin && PF00462:Glutaredoxin	-
TraesCS2D03G0447000	11.82362413	6.306361876	7.28245089	77.00880879	61.12311093	60.58462485	8.470812298	66.23884819	-2.961703556	6.19E-08	1.99E-05	TraesCS2D03G0447000	Chr2D	176532194	176533492	+	862	-	TraesCS2D01G213400 && Q93VA3.1 RecName: Full=Cytochrome c6, chloroplastic; AltName: Full=Cytochrome c-552; Short=Atc6; AltName: Full=Cytochrome c-553; AltName: Full=Cytochrome c553; AltName: Full=Soluble cytochrome f; Flags: Precursor && PF13442:Cytochrome C oxidase, cbb3-type, subunit III && PF13442:Cytochrome C oxidase, cbb3-type, subunit III	-
TraesCS4A03G0836900	489.8358567	510.8153119	371.4049954	1655.689389	1115.060181	1832.026373	457.3520547	1534.258648	-1.745638526	6.95E-08	2.21E-05	TraesCS4A03G0836900	Chr4A	618094720	618100761	+	2223	-	- && Q9LYU8.1 RecName: Full=Aspartokinase 1, chloroplastic; AltName: Full=Aspartate kinase 1; Flags: Precursor && PF00696:Amino acid kinase family|PF01842:ACT domain && PF00696:Amino acid kinase family|PF01842:ACT domain	AA_kinase
novel.2250	0	0	0	24.91461461	106.5288505	9.219399434	0	46.88762151	-8.177719585	6.96E-08	2.21E-05	-	Chr3A	508447979	508454979	-	5165	-	- && - && -	-
TraesCS3D03G0125300	1.689089161	0	0	60.02157156	44.53255225	43.46288305	0.56302972	49.33900229	-6.396253691	7.03E-08	2.22E-05	TraesCS3D03G0125300	Chr3D	28535583	28537087	-	1235	-	TraesCS3D01G065000 && Q08237.1 RecName: Full=RNA exonuclease 4 && PF00929:Exonuclease && PF00929:Exonuclease	Exonuc_X-T
TraesCS5D03G0751600	112.3244292	79.27997787	48.24623714	450.7280279	260.2098151	485.9940559	79.95021474	398.9772996	-2.316749975	7.16E-08	2.25E-05	TraesCS5D03G0751600	Chr5D	426911020	426914813	-	2348	-	TraesCS5D01G334500 && F4I9E1.1 RecName: Full=Protein NUCLEAR FUSION DEFECTIVE 4 && PF06813:Nodulin-like && PF06813:Nodulin-like	-
TraesCS3D03G1065000	59.11812064	44.14453313	146.5593242	604.7456455	336.1771101	663.7967592	83.27399264	534.906505	-2.683364387	7.64E-08	2.36E-05	TraesCS3D03G1065000	Chr3D	581782629	581784120	+	1403	-	TraesCS3D01G481400 && P34742.2 RecName: Full=Glucan endo-1,3-beta-glucosidase GI; AltName: Full=(1->3)-beta-glucan endohydrolase GI; AltName: Full=(1->3)-beta-glucanase isoenzyme GI; AltName: Full=Beta-1,3-endoglucanase GI && PF00332:Glycosyl hydrolases family 17 && PF00332:Glycosyl hydrolases family 17	Glyco_hydro_17
TraesCS6A03G0216700	860.5909276	826.1334057	2354.962556	10404.11656	4187.806286	15899.51285	1347.228963	10163.8119	-2.915364013	7.76E-08	2.39E-05	TraesCS6A03G0216700	Chr6A	64253382	64254519	+	1138	-	TraesCS6A01G094200 && P04784.1 RecName: Full=Chlorophyll a-b binding protein, chloroplastic; AltName: Full=LHCII type I CAB; Short=LHCP; Flags: Precursor && PF00504:Chlorophyll A-B binding protein && PF00504:Chlorophyll A-B binding protein	-
TraesCS7A03G0847000	1797.190867	999.1079029	1174.295206	5722.433983	3572.20924	8487.115707	1323.531325	5927.252977	-2.162778807	7.87E-08	2.41E-05	TraesCS7A03G0847000	Chr7A	511896280	511902236	+	2757	-	TraesCS7A01G345400 && P29195.1 RecName: Full=Phosphoenolpyruvate carboxylase 1; Short=PEPC 1; Short=PEPCase 1; AltName: Full=CP21 && PF00311:Phosphoenolpyruvate carboxylase && PF00311:Phosphoenolpyruvate carboxylase	-
TraesCS7D03G0536500	5.911812064	3.603635358	4.551531806	43.03433433	49.77167605	55.3163966	4.688993076	49.37413566	-3.391294824	8.08E-08	2.46E-05	TraesCS7D03G0536500	Chr7D	206750979	206753046	+	1543	-	TraesCS7D01G240400 && Q84TF0.1 RecName: Full=Aldo-keto reductase family 4 member C10 && PF00248:Aldo/keto reductase family && PF00248:Aldo/keto reductase family	Aldo_ket_red
TraesCS1B03G0001600	40.53813987	97.29815466	33.68133536	326.1549549	276.8003738	329.2642655	57.1725433	310.7398647	-2.4425702	8.30E-08	2.52E-05	TraesCS1B03G0001600	Chr1B	1190948	1191943	+	733	-	TraesCS1B01G000600 && O22795.2 RecName: Full=50S ribosomal protein L28, chloroplastic; AltName: Full=CL28; Flags: Precursor && PF00830:Ribosomal L28 family && PF00830:Ribosomal L28 family	-
TraesCS7A03G0209500	165.5307378	124.3254198	100.1336997	539.0616616	359.7531672	608.4803626	129.9966191	502.4317305	-1.948630613	8.71E-08	2.63E-05	TraesCS7A03G0209500	Chr7A	55283420	55284714	+	749	-	TraesCS7A01G087600 && Q8LD26.1 RecName: Full=Dormancy-associated protein homolog 3; AltName: Full=DRM1 homolog 3 && PF05564:Dormancy/auxin associated protein && PF05564:Dormancy/auxin associated protein	-
TraesCS5A03G1073200	660.433862	880.1879361	1738.68515	7178.806455	3157.445273	9921.390848	1093.102316	6752.547525	-2.626982216	9.00E-08	2.69E-05	TraesCS5A03G1073200	Chr5A	637194462	637195680	-	1219	-	TraesCS5A01G454300 && P04784.1 RecName: Full=Chlorophyll a-b binding protein, chloroplastic; AltName: Full=LHCII type I CAB; Short=LHCP; Flags: Precursor && PF00504:Chlorophyll A-B binding protein && PF00504:Chlorophyll A-B binding protein	-
TraesCS3A03G0171900	12.66816871	18.01817679	5.461838167	110.9832833	73.34773312	86.92576609	12.04939455	90.41892749	-2.905118435	9.27E-08	2.76E-05	TraesCS3A03G0171900	Chr3A	50727202	50730093	-	1665	-	TraesCS3A01G077800 && Q5SMM8.1 RecName: Full=Putrescine hydroxycinnamoyltransferase 1; Short=OsPHT1; AltName: Full=BAHD-like hydroxycinnamoyl transferase HCT3; AltName: Full=Hydroxycinnamoyltransferase 3; Short=OsHCT3 && PF02458:Transferase family && PF02458:Transferase family	-
TraesCS2D03G1149300	34.6263278	4.504544197	25.48857811	277.4582082	111.7679743	284.4843254	21.5398167	224.5701693	-3.378288708	9.28E-08	2.76E-05	TraesCS2D03G1149300	Chr2D	609590887	609591515	+	629	-	TraesCS2D01G515000 && - && - && -	-
TraesCS4B03G0547000	129.2153208	127.0281464	101.9543125	378.2491491	330.064799	395.1171186	119.3992599	367.8103556	-1.622003872	1.06E-07	3.12E-05	TraesCS4B03G0547000	Chr4B	419264785	419265764	-	881	-	TraesCS4B01G195100 && Q9SR92.1 RecName: Full=Rhodanese-like domain-containing protein 10; AltName: Full=Sulfurtransferase 10; Short=AtStr10 && PF00581:Rhodanese-like domain && PF00581:Rhodanese-like domain	Rhodanese
TraesCS2D03G0683800	1068.348894	1446.859596	1188.860108	3878.752502	2926.050639	3804.977852	1234.689533	3536.593664	-1.518124104	1.12E-07	3.26E-05	TraesCS2D03G0683800	Chr2D	379676742	379679937	+	1140	-	TraesCS2D01G295500 && Q96468.1 RecName: Full=2-Cys peroxiredoxin BAS1, chloroplastic; AltName: Full=Thiol-specific antioxidant protein; Flags: Precursor && PF10417:C-terminal domain of 1-Cys peroxiredoxin|PF00578:AhpC/TSA family && PF10417:C-terminal domain of 1-Cys peroxiredoxin|PF00578:AhpC/TSA family	-
TraesCS4A03G0186800	245.7624729	215.3172126	151.110856	774.6180179	659.2564108	586.0903926	204.0635138	673.3216071	-1.722027858	1.13E-07	3.29E-05	TraesCS4A03G0186800	Chr4A	97526772	97529917	+	1398	-	TraesCS4A01G091100 && O50061.2 RecName: Full=50S ribosomal protein L4, chloroplastic; AltName: Full=CL4; AltName: Full=R-protein L4; Flags: Precursor && PF00573:Ribosomal protein L4/L1 family && PF00573:Ribosomal protein L4/L1 family	-
TraesCS7A03G0464000	186.6443523	344.1471767	976.7587256	4646.575625	1997.85254	6792.063269	502.5167515	4478.830478	-3.155943749	1.14E-07	3.30E-05	TraesCS7A03G0464000	Chr7A	162375416	162376216	+	801	-	TraesCS7A01G238400 && P04784.1 RecName: Full=Chlorophyll a-b binding protein, chloroplastic; AltName: Full=LHCII type I CAB; Short=LHCP; Flags: Precursor && PF00504:Chlorophyll A-B binding protein && PF00504:Chlorophyll A-B binding protein	-
TraesCS5B03G0124600	0	0	0	26.04709709	15.71737138	55.3163966	0	32.36028836	-7.627675333	1.14E-07	3.30E-05	TraesCS5B03G0124600	Chr5B	55587930	55588241	+	312	-	TraesCS5B01G048300 && Q7G8Y5.1 RecName: Full=Glutaredoxin-C1 && PF00462:Glutaredoxin && PF00462:Glutaredoxin	-
novel.1784	37.15996154	41.44180661	50.06684987	194.786987	130.9780949	276.581983	42.88953934	200.7823549	-2.22447852	1.17E-07	3.34E-05	-	Chr2D	533451949	533454427	+	2302	-	- && - && -	-
novel.6472	0	0	0	20.38468468	35.80067926	28.97525536	0	28.3868731	-7.448931059	1.17E-07	3.34E-05	-	Chr7B	587732712	587733877	+	416	-	- && - && -	-
TraesCS5D03G0512700	162.1525595	254.9572016	142.9180987	800.665115	516.926881	948.2810846	186.6759532	755.2910269	-2.015823289	1.19E-07	3.36E-05	TraesCS5D03G0512700	Chr5D	331424647	331426244	-	1287	-	TraesCS5D01G219100 && Q8LCQ4.1 RecName: Full=Photosystem I chlorophyll a/b-binding protein 6, chloroplastic; AltName: Full=LHCI type III LHCA6; Flags: Precursor && PF00504:Chlorophyll A-B binding protein && PF00504:Chlorophyll A-B binding protein	-
TraesCS2A03G0873900	94.58899302	39.63998893	47.33593078	245.7486987	276.8003738	341.1177791	60.52163758	287.8889505	-2.24743503	1.35E-07	3.73E-05	TraesCS2A03G0873900	Chr2A	605819227	605823278	+	2028	-	TraesCS2A01G357500 && Q95PZ2.2 RecName: Full=Calcium uptake protein 1 homolog, mitochondrial; Flags: Precursor && PF00036:EF hand|PF13833:EF-hand domain pair && PF00036:EF hand|PF13833:EF-hand domain pair	efhand
TraesCS4B03G0504400	607.2275534	610.8161931	517.0540132	1634.172222	1734.149976	1339.447032	578.3659199	1569.25641	-1.440279577	1.38E-07	3.79E-05	TraesCS4B03G0504400	Chr4B	392388643	392392525	+	1654	-	- && P29344.1 RecName: Full=30S ribosomal protein S1, chloroplastic; AltName: Full=CS1; Flags: Precursor && PF00575:S1 RNA binding domain && PF00575:S1 RNA binding domain	S1
TraesCS2B03G0856200	82.7653689	99.09997234	109.2367633	311.4326826	292.5177452	295.0207819	97.03403486	299.6570699	-1.627320842	1.55E-07	4.26E-05	TraesCS2B03G0856200	Chr2B	479078225	479082660	-	2408	-	TraesCS2B01G328500 && Q9C667.1 RecName: Full=Chaperonin 60 subunit beta 4, chloroplastic; Short=CPN-60 beta 4; Flags: Precursor && PF00118:TCP-1/cpn60 chaperonin family && PF00118:TCP-1/cpn60 chaperonin family	-
TraesCS3A03G0129600	127.5262317	87.38815742	21.84735267	573.036136	442.7059606	661.1626451	78.92058059	558.9682473	-2.822737962	1.56E-07	4.27E-05	TraesCS3A03G0129600	Chr3A	37208656	37210164	-	600	-	TraesCS3A01G060300 && O22160.2 RecName: Full=Thylakoid lumenal 15 kDa protein 1, chloroplastic; AltName: Full=p15; Flags: Precursor && PF00805:Pentapeptide repeats (8 copies) && PF00805:Pentapeptide repeats (8 copies)	Pentapeptide
TraesCS2D03G0354700LC	5.067267483	0	0	75.87632631	40.16661576	46.09699717	1.689089161	54.04664641	-4.96100046	1.61E-07	4.40E-05	TraesCS2D03G0354700LC	Chr2D	115293427	115294655	+	1229	-	TraesCS2D01G185300LC && - && - && -	-
TraesCS3B03G0052000	165.5307378	50.45089501	101.9543125	822.1822821	487.2385129	451.7505723	105.9786484	587.0571224	-2.468830169	1.68E-07	4.56E-05	TraesCS3B03G0052000	Chr3B	14897747	14904386	+	3435	-	- && Q9SZJ2.1 RecName: Full=Glycine-rich domain-containing protein 2; Short=AtGRDP2 && PF07173:Protein of unknown function (DUF1399) && PF07173:Protein of unknown function (DUF1399)	-
TraesCS7A03G1163900	853.8345709	835.1424941	693.6534472	2298.939439	1821.468706	2350.946856	794.2101708	2157.118333	-1.441219726	1.69E-07	4.58E-05	TraesCS7A03G1163900	Chr7A	677485227	677486942	-	1540	-	TraesCS7A01G480700 && Q53RM0.1 RecName: Full=Magnesium-chelatase subunit ChlI, chloroplastic; Short=Mg-chelatase subunit I; AltName: Full=Mg-protoporphyrin IX chelatase subunit ChlI; AltName: Full=Protein CHLORINA 9; Flags: Precursor && PF01078:Magnesium chelatase, subunit ChlI && PF01078:Magnesium chelatase, subunit ChlI	-
TraesCS2B03G0817900	1035.411656	1349.561441	1141.524177	3913.859459	2637.89883	4167.168544	1175.499091	3572.975611	-1.60369568	1.76E-07	4.70E-05	TraesCS2B03G0817900	Chr2B	457380068	457383196	+	1125	-	TraesCS2B01G313700 && Q6ER94.1 RecName: Full=2-Cys peroxiredoxin BAS1, chloroplastic; AltName: Full=Thiol-specific antioxidant protein; Flags: Precursor && PF10417:C-terminal domain of 1-Cys peroxiredoxin|PF00578:AhpC/TSA family && PF10417:C-terminal domain of 1-Cys peroxiredoxin|PF00578:AhpC/TSA family	-
TraesCS7A03G0566800	27.02542658	127.9290552	199.3570931	1982.976826	302.9959928	2574.846556	118.1038583	1620.273125	-3.778389247	1.81E-07	4.82E-05	TraesCS7A03G0566800	Chr7A	230010423	230013419	+	1910	-	TraesCS7A01G246300 && Q7EXZ4.1 RecName: Full=Beta-glucosidase 28; Short=Os8bglu28; Flags: Precursor && PF00232:Glycosyl hydrolase family 1 && PF00232:Glycosyl hydrolase family 1	Glyco_hydro_1
TraesCS2A03G0430100	2524.343751	5552.301177	4670.781939	22737.98328	10911.34849	32339.0191	4249.142289	21996.11696	-2.371992225	1.85E-07	4.90E-05	TraesCS2A03G0430100	Chr2A	186898036	186899311	-	1177	-	TraesCS2A01G204800 && P27523.1 RecName: Full=Chlorophyll a-b binding protein of LHCII type III, chloroplastic; Short=CAB; Flags: Precursor && PF00504:Chlorophyll A-B binding protein && PF00504:Chlorophyll A-B binding protein	-
TraesCS4D03G0809000	72.63083393	57.65816572	60.08021984	266.1333833	200.8330788	197.5585593	63.4564065	221.5083405	-1.802676356	2.03E-07	5.36E-05	TraesCS4D03G0809000	Chr4D	502538856	502541333	+	1218	-	TraesCS4D01G349000 && Q9FJ82.1 RecName: Full=Dihydrodipicolinate reductase-like protein CRR1, chloroplastic; AltName: Full=4-hydroxy-tetrahydrodipicolinate reductase 3; Short=HTPA reductase 3; AltName: Full=Protein CHLORORESPIRATORY REDUCTION 1; Flags: Precursor && PF01113:Dihydrodipicolinate reductase, N-terminus|PF05173:Dihydrodipicolinate reductase, C-terminus && PF01113:Dihydrodipicolinate re…	DapB_N
TraesCS2A03G0741400	1311.577734	1537.851389	1248.940328	3994.265715	3040.438175	4118.437433	1366.12315	3717.713774	-1.444181663	2.16E-07	5.68E-05	TraesCS2A03G0741400	Chr2A	515270296	515273357	+	1097	-	TraesCS2A01G297500 && Q6ER94.1 RecName: Full=2-Cys peroxiredoxin BAS1, chloroplastic; AltName: Full=Thiol-specific antioxidant protein; Flags: Precursor && PF10417:C-terminal domain of 1-Cys peroxiredoxin|PF00578:AhpC/TSA family && PF10417:C-terminal domain of 1-Cys peroxiredoxin|PF00578:AhpC/TSA family	-
TraesCS6D03G0549200	472.1004205	414.4180661	337.72366	1129.085035	1294.063577	1032.572737	408.0807156	1151.907116	-1.49725375	2.17E-07	5.68E-05	TraesCS6D03G0549200	Chr6D	337691771	337695256	-	1521	-	TraesCS6D01G224200 && Q8W463.1 RecName: Full=50S ribosomal protein L19-1, chloroplastic; Flags: Precursor && PF01245:Ribosomal protein L19 && PF01245:Ribosomal protein L19	-
TraesCS4B03G0033400	0	2.702726518	3.641225445	46.43178177	28.81518087	61.90168191	2.114650654	45.71621485	-4.449333191	2.24E-07	5.85E-05	TraesCS4B03G0033400	Chr4B	13643817	13644143	-	327	-	TraesCS4B01G016500 && Q9SGU2.1 RecName: Full=Auxin-responsive protein SAUR71; AltName: Full=Protein SMALL AUXIN UP RNA 71 && PF02519:Auxin responsive protein && PF02519:Auxin responsive protein	Auxin_inducible
TraesCS2B03G0131300LC	212.8252343	90.99179278	56.43899439	745.1734733	1379.635933	451.7505723	120.0853405	858.853326	-2.838109407	2.30E-07	5.98E-05	TraesCS2B03G0131300LC	Chr2B	33183329	33186895	+	1950	-	TraesCS2B01G063000LC && P08823.1 RecName: Full=RuBisCO large subunit-binding protein subunit alpha, chloroplastic; AltName: Full=60 kDa chaperonin subunit alpha; AltName: Full=CPN-60 alpha; Flags: Precursor && PF00118:TCP-1/cpn60 chaperonin family && PF00118:TCP-1/cpn60 chaperonin family	-
TraesCS5B03G0704500	829.3427781	1175.686035	1150.627241	6030.469218	2183.841435	7441.3724	1051.885351	5218.561018	-2.310568642	2.38E-07	6.16E-05	TraesCS5B03G0704500	Chr5B	458800301	458803113	+	2323	-	TraesCS5B01G270200 && Q8H0U5.1 RecName: Full=Protein TIC 62, chloroplastic; AltName: Full=Translocon at the inner envelope membrane of chloroplasts 62; Short=AtTIC62; Flags: Precursor && PF13460:NAD(P)H-binding && PF13460:NAD(P)H-binding	-
TraesCS4A03G0451700	513.483105	352.2553562	350.4679491	1242.333283	1087.118187	1215.643668	405.4021368	1181.69838	-1.542972063	2.42E-07	6.23E-05	TraesCS4A03G0451700	Chr4A	409385907	409391720	-	1276	-	- && Q9ST69.1 RecName: Full=30S ribosomal protein S5, chloroplastic; Flags: Precursor && PF03719:Ribosomal protein S5, C-terminal domain && PF03719:Ribosomal protein S5, C-terminal domain	-
TraesCS4D03G0050400	110.6353401	120.7217845	130.1738097	507.3521521	301.2496182	400.3853468	120.5103114	402.9957057	-1.740892924	2.45E-07	6.29E-05	TraesCS4D03G0050400	Chr4D	13640362	13640889	-	528	-	TraesCS4D01G030000 && - && PF04398:Protein of unknown function, DUF538 && PF04398:Protein of unknown function, DUF538	-
TraesCS3B03G0161200LC	5.067267483	2.702726518	0	163.0774774	112.6411616	9.219399434	2.589998001	94.97934615	-5.185417982	2.50E-07	6.39E-05	TraesCS3B03G0161200LC	Chr3B	52289659	52291724	-	1740	-	TraesCS3B01G085800LC && Q9ZVC9.2 RecName: Full=Protein FAR1-RELATED SEQUENCE 3 && PF10551:MULE transposase domain && PF10551:MULE transposase domain	-
TraesCS5B03G1221400	202.6906993	124.3254198	52.79776895	793.8702201	840.0061817	496.5305124	126.6046294	710.135638	-2.48731026	2.54E-07	6.48E-05	TraesCS5B03G1221400	Chr5B	670899135	670901648	+	1034	-	TraesCS5B01G503800 && Q8SAY0.1 RecName: Full=50S ribosomal protein L18, chloroplastic; AltName: Full=CL18; Flags: Precursor && PF00861:Ribosomal L18p/L5e family && PF00861:Ribosomal L18p/L5e family	-
TraesCSU03G0209800	13.51271329	29.7299917	53.70807531	272.9282782	118.7534727	346.3860073	32.31692677	246.0225861	-2.928961015	2.56E-07	6.48E-05	TraesCSU03G0209800	ChrUnknown	175179032	175180257	-	1226	-	TraesCSU01G167700 && P07369.1 RecName: Full=Chlorophyll a-b binding protein 3C, chloroplastic; AltName: Full=LHCII type I CAB-3C; Short=LHCP; Flags: Precursor && PF00504:Chlorophyll A-B binding protein && PF00504:Chlorophyll A-B binding protein	-
TraesCS3B03G0532100	4282.685568	4885.628636	4330.32736	15243.21421	9531.712556	17364.08031	4499.547188	14046.33569	-1.642286561	2.56E-07	6.48E-05	TraesCS3B03G0532100	Chr3B	275470278	275474560	+	1660	-	- && Q5EFU4.1 RecName: Full=Magnesium-protoporphyrin IX monomethyl ester [oxidative] cyclase, chloroplastic; Short=Mg-protoporphyrin IX monomethyl ester oxidative cyclase; AltName: Full=Protein Xantha-l; Flags: Precursor && PF02915:Rubrerythrin && PF02915:Rubrerythrin	-
TraesCS3D03G0983300	21.95815909	13.51363259	7.28245089	106.4533533	64.61586013	146.1933339	14.25141419	105.7541824	-2.882945805	2.72E-07	6.84E-05	TraesCS3D03G0983300	Chr3D	557141746	557144642	+	1303	-	TraesCS3D01G447600 && F4J7A7.1 RecName: Full=PsbP domain-containing protein 7, chloroplastic; AltName: Full=Photosystem II reaction center PsbP family protein; Flags: Precursor && PF01789:PsbP && PF01789:PsbP	-
TraesCS5A03G0115200	226.3379476	148.6499585	137.4562605	536.7966966	580.6695539	524.1887107	170.8147222	547.2183204	-1.67923728	2.78E-07	6.94E-05	TraesCS5A03G0115200	Chr5A	43202876	43206959	+	2008	-	TraesCS5A01G045700 && Q9AR38.1 RecName: Full=Protoporphyrinogen oxidase, chloroplastic; Short=PPO; AltName: Full=Protoporphyrinogen oxidase 1; Flags: Precursor && PF01593:Flavin containing amine oxidoreductase && PF01593:Flavin containing amine oxidoreductase	Amino_oxidase
TraesCS3A03G0532000	85.29900264	77.47816019	111.9676824	294.4454454	268.9416881	317.4107519	91.58161508	293.5992951	-1.68029682	2.82E-07	7.00E-05	TraesCS3A03G0532000	Chr3A	372038753	372041525	+	849	-	TraesCS3A01G205100 && F4I907.1 RecName: Full=Glyoxylate/succinic semialdehyde reductase 2, chloroplastic; Short=AtGLYR2; Short=AtGR2; Short=SSA reductase 2; Flags: Precursor && PF03446:NAD binding domain of 6-phosphogluconate dehydrogenase|PF14833:NAD-binding of NADP-dependent 3-hydroxyisobutyrate dehydrogenase && PF03446:NAD binding domain of 6-phosphogluconate dehydrogenase|PF14833:NAD-binding …	NAD_binding_2
TraesCS2D03G0129300	472.9449651	1500.914126	1715.927491	9051.932481	3500.607882	15642.68673	1229.928861	9398.409029	-2.933844023	2.89E-07	7.16E-05	TraesCS2D03G0129300	Chr2D	29874664	29876166	-	1001	-	TraesCS2D01G065600 && P26667.1 RecName: Full=Ribulose bisphosphate carboxylase small chain PW9, chloroplastic; Short=RuBisCO small subunit PW9; Flags: Precursor && PF00101:Ribulose bisphosphate carboxylase, small chain|PF12338:Ribulose-1,5-bisphosphate carboxylase small subunit && PF00101:Ribulose bisphosphate carboxylase, small chain|PF12338:Ribulose-1,5-bisphosphate carboxylase small subunit	-
TraesCS3D03G0705800	64.18538812	132.4335994	163.855145	782.5453952	344.0357958	737.5519547	120.1580442	621.3777153	-2.370525734	2.90E-07	7.16E-05	TraesCS3D03G0705800	Chr3D	425475183	425479530	-	1992	-	TraesCS3D01G310200 && Q5ZAY9.1 RecName: Full=Cytokinin dehydrogenase 5; AltName: Full=Cytokinin oxidase 5; Short=OsCKX5; Flags: Precursor && PF01565:FAD binding domain|PF09265:Cytokinin dehydrogenase 1, FAD and cytokinin binding && PF01565:FAD binding domain|PF09265:Cytokinin dehydrogenase 1, FAD and cytokinin binding	FAD_binding_4
TraesCS1D03G0450200	431.5622807	309.9126408	341.3648854	993.187137	968.3647146	982.5245682	360.9466023	981.3588066	-1.442696968	2.91E-07	7.16E-05	TraesCS1D03G0450200	Chr1D	251615706	251624871	-	3666	-	TraesCS1D01G174900 && Q8LPR9.1 RecName: Full=Protein TIC110, chloroplastic; AltName: Full=Translocon at the inner envelope membrane of chloroplasts 110; Short=AtTIC110; Flags: Precursor && PF16940:Chloroplast envelope transporter && PF16940:Chloroplast envelope transporter	-
TraesCS6B03G0227400	4.222722903	12.61272375	5.461838167	69.08143142	58.50354904	59.26756779	7.432428274	62.28418275	-3.071345188	2.96E-07	7.25E-05	TraesCS6B03G0227400	Chr6B	78156357	78158326	+	1777	-	TraesCS6B01G096900 && - && - && -	-
TraesCS2A03G0132000	489.8358567	541.4462125	1389.127507	5679.399649	2222.261676	8423.896968	806.8031921	5441.852764	-2.753784288	3.16E-07	7.68E-05	TraesCS2A03G0132000	Chr2A	34601979	34603441	-	843	-	TraesCS2A01G067100 && P26667.1 RecName: Full=Ribulose bisphosphate carboxylase small chain PW9, chloroplastic; Short=RuBisCO small subunit PW9; Flags: Precursor && PF12338:Ribulose-1,5-bisphosphate carboxylase small subunit|PF00101:Ribulose bisphosphate carboxylase, small chain && PF12338:Ribulose-1,5-bisphosphate carboxylase small subunit|PF00101:Ribulose bisphosphate carboxylase, small chain	-
TraesCS1B03G0871200	16.04634703	170.2717706	393.252348	15832.1051	3740.734389	22532.21222	193.1901552	14035.01724	-6.182996569	3.22E-07	7.82E-05	TraesCS1B03G0871200	Chr1B	549193414	549194457	-	708	-	TraesCS1B01G317500 && P07369.1 RecName: Full=Chlorophyll a-b binding protein 3C, chloroplastic; AltName: Full=LHCII type I CAB-3C; Short=LHCP; Flags: Precursor && PF00504:Chlorophyll A-B binding protein && PF00504:Chlorophyll A-B binding protein	-
TraesCS4B03G0349100	1.689089161	0.900908839	3.641225445	140.4278278	149.3150281	2.634114124	2.077074482	97.45899002	-5.558431881	3.30E-07	7.97E-05	TraesCS4B03G0349100	Chr4B	210432578	210443660	+	2291	-	TraesCS4B01G145600 && Q2R0Q1.2 RecName: Full=Splicing factor U2af large subunit A; AltName: Full=U2 auxiliary factor 65 kDa subunit A; AltName: Full=U2 small nuclear ribonucleoprotein auxiliary factor large subunit A; Short=U2 snRNP auxiliary factor large subunit A && PF00076:RNA recognition motif. (a.k.a. RRM, RBD, or RNP domain) && PF00076:RNA recognition motif. (a.k.a. RRM, RBD, or RNP domain)	RRM_1
TraesCS7D03G0450100	6.756356645	0.900908839	0	39.63688688	68.98179663	56.63345367	2.552421828	55.08404572	-4.406037326	3.51E-07	8.42E-05	TraesCS7D03G0450100	Chr7D	162499299	162500189	+	891	-	TraesCS7D01G201400 && P35792.1 RecName: Full=Pathogenesis-related protein PRB1-2; Flags: Precursor && PF00188:Cysteine-rich secretory protein family && PF00188:Cysteine-rich secretory protein family	SCP
TraesCS1A03G0465100	338.6623768	234.2362982	365.9431572	1313.679679	731.7309566	1339.447032	312.9472774	1128.285889	-1.849524269	3.64E-07	8.71E-05	TraesCS1A03G0465100	Chr1A	310267014	310271663	-	1106	-	- && P81760.2 RecName: Full=Thylakoid lumenal 17.4 kDa protein, chloroplastic; AltName: Full=P17.4; Flags: Precursor && PF13599:Pentapeptide repeats (9 copies) && PF13599:Pentapeptide repeats (9 copies)	-
TraesCS2A03G1358800	39.69359529	53.15362153	10.92367633	240.0862862	275.0539992	168.5833039	34.59029772	227.9078631	-2.720160252	3.73E-07	8.86E-05	TraesCS2A03G1358800	Chr2A	784652135	784653125	+	740	-	TraesCS2A01G563100 && Q9ZST1.1 RecName: Full=30S ribosomal protein S17, chloroplastic; AltName: Full=CS17; Flags: Precursor && PF00366:Ribosomal protein S17 && PF00366:Ribosomal protein S17	-
TraesCS6B03G0305600	0	3.603635358	0.910306361	49.82922922	19.21012058	79.02342372	1.50464724	49.35425784	-5.046966953	3.80E-07	9.00E-05	TraesCS6B03G0305600	Chr6B	123525652	123526352	+	639	-	TraesCS6B01G122700 && P12331.2 RecName: Full=Chlorophyll a-b binding protein 2, chloroplastic; AltName: Full=LHCII type I CAB-2; Short=LHCP; Flags: Precursor && PF00504:Chlorophyll A-B binding protein && PF00504:Chlorophyll A-B binding protein	-
TraesCS7A03G0482900	22.80270368	45.94635081	43.69470534	184.5946446	134.4708441	177.8027034	37.48125327	165.6227307	-2.144367424	3.87E-07	9.13E-05	TraesCS7A03G0482900	Chr7A	174308926	174314065	+	2316	-	TraesCS7A01G206400 && Q9SX20.1 RecName: Full=Protein NRT1/ PTR FAMILY 3.1; Short=AtNPF3.1 && PF00854:POT family && PF00854:POT family	-
TraesCS2D03G0958900	623.2739005	472.0762319	307.6835501	1619.44995	1432.02717	1588.370817	467.6778941	1546.615979	-1.725168524	3.99E-07	9.37E-05	TraesCS2D03G0958900	Chr2D	540036257	540040353	-	1648	-	TraesCS2D01G425000 && Q42840.1 RecName: Full=Oxygen-dependent coproporphyrinogen-III oxidase, chloroplastic; Short=Coprogen oxidase; Short=Coproporphyrinogenase; Flags: Precursor && PF01218:Coproporphyrinogen III oxidase && PF01218:Coproporphyrinogen III oxidase	-
TraesCS3A03G0937600	45.60540735	59.4599834	21.84735267	243.4837337	270.6880627	146.1933339	42.30424781	220.1217101	-2.380573502	4.00E-07	9.37E-05	TraesCS3A03G0937600	Chr3A	646813819	646816178	+	1129	-	TraesCS3A01G399600 && - && PF05697:Bacterial trigger factor protein (TF) && PF05697:Bacterial trigger factor protein (TF)	-
TraesCS2B03G0802300	652.8329608	466.6707788	668.1648691	1633.039739	1513.233589	1762.222349	595.8895362	1636.165226	-1.456977132	4.01E-07	9.37E-05	TraesCS2B03G0802300	Chr2B	447749511	447753362	-	2301	-	TraesCS2B01G307000 && Q7XVF9.2 RecName: Full=Probable protein phosphatase 2C 39; Short=OsPP2C39 && PF00481:Protein phosphatase 2C && PF00481:Protein phosphatase 2C	PP2C
TraesCS3D03G0116400	193.4007089	142.3435966	63.72144528	559.4463462	535.2638143	704.6255282	133.1552503	599.7785629	-2.170141279	4.41E-07	0.0001023	TraesCS3D03G0116400	Chr3D	26295971	26298207	-	1013	-	TraesCS3D01G060600 && O22160.2 RecName: Full=Thylakoid lumenal 15 kDa protein 1, chloroplastic; AltName: Full=p15; Flags: Precursor && PF00805:Pentapeptide repeats (8 copies) && PF00805:Pentapeptide repeats (8 copies)	Pentapeptide
TraesCS7D03G1251700	0	0	0	16.98723723	20.08330788	39.51171186	0	25.52741899	-7.2877167	4.71E-07	0.000108563	TraesCS7D03G1251700	Chr7D	629469144	629471138	-	1063	-	TraesCS7D01G531800 && P27626.1 RecName: Full=Senescence-associated protein DIN1 && PF00581:Rhodanese-like domain && PF00581:Rhodanese-like domain	Rhodanese
TraesCS5A03G0987900	143.5725787	113.5145138	146.5593242	556.0488988	308.2351166	622.9679903	134.5488055	495.7506686	-1.879942754	4.76E-07	0.000109288	TraesCS5A03G0987900	Chr5A	607036472	607038858	-	1258	-	TraesCS5A01G417000 && Q9FI13.1 RecName: Full=Probable ribose-5-phosphate isomerase 4, chloroplastic; AltName: Full=Phosphoriboisomerase 4; Flags: Precursor && PF06026:Ribose 5-phosphate isomerase A (phosphoriboisomerase A) && PF06026:Ribose 5-phosphate isomerase A (phosphoriboisomerase A)	Rib_5-P_isom_A
TraesCS7D03G0714200	555.710334	345.0480855	319.5175328	1526.586386	1035.600137	1704.271838	406.7586508	1422.152787	-1.805151343	4.85E-07	0.000110319	TraesCS7D03G0714200	Chr7D	381373686	381379201	-	1839	-	TraesCS7D01G299500 && P92947.3 RecName: Full=Monodehydroascorbate reductase 5, mitochondrial; Short=AtMDAR5; AltName: Full=Monodehydroascorbate reductase 6, chloroplastic; Short=AtMDAR6; Flags: Precursor && PF07992:Pyridine nucleotide-disulphide oxidoreductase && PF07992:Pyridine nucleotide-disulphide oxidoreductase	Pyr_redox_2
TraesCS2D03G0430200	192.5561644	216.2181215	162.9448387	695.3442441	435.7204622	716.4790417	190.5730415	615.847916	-1.691133171	4.85E-07	0.000110319	TraesCS2D03G0430200	Chr2D	160648906	160658443	-	1281	-	TraesCS2D01G205900 && A2YMU2.2 RecName: Full=Ribosome-recycling factor, chloroplastic; Short=RRF; AltName: Full=Protein OsL8; AltName: Full=Ribosome-releasing factor, chloroplastic; Flags: Precursor >A3BLC3.2 RecName: Full=Ribosome-recycling factor, chloroplastic; Short=RRF; AltName: Full=Protein OsL8; AltName: Full=Ribosome-releasing factor, chloroplastic; Flags: Precursor && PF01765:Ribosome re…	-
TraesCS3A03G0964300	30.4036049	23.42362982	20.02673995	150.6201701	73.34773312	187.0221028	24.61799156	136.9966687	-2.470649152	4.98E-07	0.000112517	TraesCS3A03G0964300	Chr3A	657404517	657408671	+	1779	-	TraesCS3A01G413600 && Q94BN0.1 RecName: Full=BTB/POZ and TAZ domain-containing protein 2; AltName: Full=BTB and TAZ domain protein 2 && PF02135:TAZ zinc finger|PF00651:BTB/POZ domain && PF02135:TAZ zinc finger|PF00651:BTB/POZ domain	zf-TAZ
TraesCS2D03G1228700	123.3035088	63.06361876	34.59164173	464.3178177	314.3474277	372.7271485	73.65292308	383.7974646	-2.379517646	5.33E-07	0.000120125	TraesCS2D03G1228700	Chr2D	630519490	630520634	+	1061	-	TraesCS2D01G552200 && A2XYV5.1 RecName: Full=Two-component response regulator ORR6; AltName: Full=Type A response regulator 6; Short=OsRR6 && PF00072:Response regulator receiver domain && PF00072:Response regulator receiver domain	Response_reg
TraesCS2D03G0128700	3161.97491	5621.671158	9751.201741	38999.29924	16098.08105	53845.24387	6178.282603	36314.20805	-2.555254518	5.68E-07	0.000127624	TraesCS2D03G0128700	Chr2D	29826706	29827646	-	828	-	TraesCS2D01G065100 && P00871.2 RecName: Full=Ribulose bisphosphate carboxylase small chain PWS4.3, chloroplastic; Short=RuBisCO small subunit PWS4.3; Flags: Precursor && PF00101:Ribulose bisphosphate carboxylase, small chain|PF12338:Ribulose-1,5-bisphosphate carboxylase small subunit && PF00101:Ribulose bisphosphate carboxylase, small chain|PF12338:Ribulose-1,5-bisphosphate carboxylase small subu…	-
TraesCS2B03G0453700	5.911812064	0	0	39.63688688	58.50354904	57.95051073	1.970604021	52.03031555	-4.688354896	5.72E-07	0.000128039	TraesCS2B03G0453700	Chr2B	171383243	171383881	+	639	-	TraesCS2B01G188100 && - && - && -	-
TraesCS2B03G0417600	0	0	0	24.91461461	28.81518087	17.12174181	0	23.61717909	-7.185330256	5.78E-07	0.000129042	TraesCS2B03G0417600	Chr2B	151831407	151833134	+	1606	-	TraesCS2B01G170800 && Q3ZFI4.1 RecName: Full=Sinapine esterase; Short=BnSCE3; AltName: Full=Lipase 2; Short=BnLIP2; Flags: Precursor && PF00657:GDSL-like Lipase/Acylhydrolase && PF00657:GDSL-like Lipase/Acylhydrolase	Lipase_GDSL
TraesCS4D03G0429100	632.5638908	556.7616628	721.8729444	3202.66046	1256.516523	4003.853468	637.066166	2821.010151	-2.146422748	6.10E-07	0.0001352	TraesCS4D03G0429100	Chr4D	301062921	301065732	-	1440	-	TraesCS4D01G172800 && Q9LR64.1 RecName: Full=Photosystem II repair protein PSB27-H1, chloroplastic; Short=Psb27-H1; AltName: Full=Thylakoid lumenal protein PSB27-H1; Flags: Precursor && PF00433:Protein kinase C terminal domain|PF13326:Photosystem II Pbs27 && PF00433:Protein kinase C terminal domain|PF13326:Photosystem II Pbs27	-
TraesCS4D03G0238600	39.69359529	21.62181215	5.461838167	216.3041541	206.9453899	117.2180785	22.25908187	180.1558742	-3.0139466	6.19E-07	0.000136568	TraesCS4D03G0238600	Chr4D	100856096	100860677	+	1066	-	TraesCS4D01G119200 && B1XKV1.1 RecName: Full=Elongation factor P; Short=EF-P && PF01132:Elongation factor P (EF-P) OB domain|PF08207:Elongation factor P (EF-P) KOW-like domain|PF09285:Elongation factor P, C-terminal && PF01132:Elongation factor P (EF-P) OB domain|PF08207:Elongation factor P (EF-P) KOW-like domain|PF09285:Elongation factor P, C-terminal	-
TraesCS4B03G0231200	0	0	0.910306361	70.2139139	76.84048232	6.58528531	0.303435454	51.21322718	-7.340678337	6.20E-07	0.000136568	TraesCS4B03G0231200	Chr4B	110328781	110334930	+	3158	-	TraesCS4B01G101500 && - && PF00226:DnaJ domain|PF11926:Domain of unknown function (DUF3444) && PF00226:DnaJ domain|PF11926:Domain of unknown function (DUF3444)	DnaJ
TraesCS6A03G0038200	695.9047344	487.3916821	705.4874299	2400.862862	1391.860555	3243.911544	629.5946155	2345.544987	-1.897048166	6.72E-07	0.000147162	TraesCS6A03G0038200	Chr6A	9962522	9968219	-	3246	-	TraesCS6A01G017500 && P27967.1 RecName: Full=Nitrate reductase [NADH]; Short=NR && PF00970:Oxidoreductase FAD-binding domain|PF00175:Oxidoreductase NAD-binding domain|PF03404:Mo-co oxidoreductase dimerisation domain|PF00174:Oxidoreductase molybdopterin binding domain|PF00173:Cytochrome b5-like Heme/Steroid binding domain && PF00970:Oxidoreductase FAD-binding domain|PF00175:Oxidoreductase NAD-bind…	NAD_binding_1
TraesCS5D03G0431900	98.81171593	103.6045165	33.68133536	400.8987987	580.6695539	277.8990401	78.69918927	419.8224642	-2.415781523	6.84E-07	0.000148783	TraesCS5D03G0431900	Chr5D	282082761	282085708	-	1309	-	TraesCS5D01G179900 && Q940U6.1 RecName: Full=Protein FLUORESCENT IN BLUE LIGHT, chloroplastic; Flags: Precursor && PF13424:Tetratricopeptide repeat && PF13424:Tetratricopeptide repeat	-
TraesCS3B03G1053900	76.85355683	62.16270992	129.2635033	472.2451951	231.3946342	626.9191615	89.42659001	443.5196636	-2.309200697	6.88E-07	0.000149068	TraesCS3B03G1053900	Chr3B	681373119	681378492	+	2131	-	- && Q0WMN5.2 RecName: Full=Uncharacterized protein At3g49140 && - && -	-
TraesCS6A03G0252200	5.911812064	5.405453036	9.103063612	62.28653652	83.82598071	32.92642655	6.806776237	59.67964793	-3.140838861	6.89E-07	0.000149068	TraesCS6A03G0252200	Chr6A	79608511	79612361	+	1506	-	TraesCS6A01G107900 && Q5Z8V9.1 RecName: Full=Delta-aminolevulinic acid dehydratase, chloroplastic; Short=ALADH; AltName: Full=Porphobilinogen synthase; Flags: Precursor && PF00490:Delta-aminolevulinic acid dehydratase && PF00490:Delta-aminolevulinic acid dehydratase	-
TraesCS5B03G0235100	203.5352439	127.0281464	157.4830005	587.7584083	408.651656	566.3345367	162.6821303	520.914867	-1.677663624	7.43E-07	0.000159131	TraesCS5B03G0235100	Chr5B	123760550	123764373	+	1995	-	TraesCS5B01G093100 && O23403.1 RecName: Full=PsbP domain-containing protein 1, chloroplastic; AltName: Full=OEC23-like protein 3; AltName: Full=PsbP-related thylakoid lumenal protein 1; Flags: Precursor && PF01789:PsbP|PF11923:Domain of unknown function (DUF3441)|PF00098:Zinc knuckle && PF01789:PsbP|PF11923:Domain of unknown function (DUF3441)|PF00098:Zinc knuckle	zf-CCHC
TraesCS1D03G0969300	2329.253953	2018.0358	1170.65398	6477.799799	5121.243509	6187.534077	1839.314578	5928.859128	-1.688487467	7.58E-07	0.000161454	TraesCS1D03G0969300	Chr1D	479207663	479211609	-	2565	-	TraesCS1D01G419800 && Q65XK0.1 RecName: Full=Ketol-acid reductoisomerase, chloroplastic; AltName: Full=Acetohydroxy-acid reductoisomerase; AltName: Full=Alpha-keto-beta-hydroxylacyl reductoisomerase; AltName: Full=Protein KARI; Flags: Precursor && PF01450:Acetohydroxy acid isomeroreductase, catalytic domain|PF07991:Acetohydroxy acid isomeroreductase, NADPH-binding domain && PF01450:Acetohydroxy a…	-
TraesCS3D03G0502500	84.45445806	114.4154226	150.2005496	477.9076075	294.2641198	645.3579604	116.3568101	472.5098959	-2.020968957	7.58E-07	0.000161454	TraesCS3D03G0502500	Chr3D	284716551	284720288	+	1611	-	TraesCS3D01G211700 && Q38932.2 RecName: Full=Lycopene epsilon cyclase, chloroplastic; AltName: Full=Protein LUTEIN DEFICIENT 2; Flags: Precursor && PF05834:Lycopene cyclase protein && PF05834:Lycopene cyclase protein	-
TraesCS5D03G0635900	822.5864215	1253.164196	1126.048969	5058.799248	2189.953746	5564.566087	1067.266529	4271.10636	-2.000566678	7.67E-07	0.000162827	TraesCS5D03G0635900	Chr5D	382671628	382674388	+	2286	-	TraesCS5D01G277900 && Q8H0U5.1 RecName: Full=Protein TIC 62, chloroplastic; AltName: Full=Translocon at the inner envelope membrane of chloroplasts 62; Short=AtTIC62; Flags: Precursor && PF13460:NAD(P)H-binding && PF13460:NAD(P)H-binding	-
TraesCS6B03G0694900	158.7743811	236.0381159	143.8284051	636.455155	481.9993891	567.6515937	179.5469674	562.0353793	-1.646030523	8.38E-07	0.000177362	TraesCS6B03G0694900	Chr6B	424229922	424233037	-	1266	-	TraesCS6B01G239000 && Q0WWT7.1 RecName: Full=Rhodanese-like domain-containing protein 11, chloroplastic; AltName: Full=Sulfurtransferase 11; Short=AtStr11; Flags: Precursor && PF00581:Rhodanese-like domain && PF00581:Rhodanese-like domain	Rhodanese
TraesCS6A03G0225800	30.4036049	18.91908563	13.65459542	176.6672672	100.4165394	84.29165197	20.99242865	120.4584862	-2.517665892	8.72E-07	0.000183522	TraesCS6A03G0225800	Chr6A	68715676	68718747	+	2813	-	TraesCS6A01G098600 && P92941.2 RecName: Full=Chloride channel protein CLC-a; Short=AtCLC-a; AltName: Full=CBS domain-containing protein CBSCLC5 && PF00654:Voltage gated chloride channel && PF00654:Voltage gated chloride channel	Voltage_CLC
TraesCS2B03G1186800	565.0003244	454.9589639	585.3269902	1500.539289	1202.378911	1974.268536	535.0954262	1559.062245	-1.542308269	9.11E-07	0.000190033	TraesCS2B03G1186800	Chr2B	673101313	673103757	+	1081	-	TraesCS2B01G469100 && P19684.1 RecName: Full=33 kDa ribonucleoprotein, chloroplastic; Flags: Precursor && PF00076:RNA recognition motif. (a.k.a. RRM, RBD, or RNP domain) && PF00076:RNA recognition motif. (a.k.a. RRM, RBD, or RNP domain)	RRM_1
TraesCS3D03G0685400LC	94.58899302	84.6854309	83.74818523	289.9155155	216.5504502	291.0696107	87.67420305	265.8451921	-1.598406019	9.54E-07	0.000198356	TraesCS3D03G0685400LC	Chr3D	415529361	415531270	+	698	-	TraesCS3D01G390600LC && Q9FL87.1 RecName: Full=Protein CHLORORESPIRATORY REDUCTION 7, chloroplastic; Flags: Precursor && PF12095:Protein of unknown function (DUF3571) && PF12095:Protein of unknown function (DUF3571)	-
TraesCS5A03G0235500	143.5725787	127.9290552	86.47910431	379.3816316	332.6843609	417.5070887	119.3269127	376.5243604	-1.656353494	9.74E-07	0.000201991	TraesCS5A03G0235500	Chr5A	128937433	128942244	-	906	-	TraesCS5A01G092400 && Q852S5.1 RecName: Full=Nucleoside diphosphate kinase 2, chloroplastic; AltName: Full=Nucleoside diphosphate kinase II; Short=NDK II; Short=NDP kinase II; Short=NDPK II; Flags: Precursor && PF00334:Nucleoside diphosphate kinase && PF00334:Nucleoside diphosphate kinase	NDK
novel.6384	0	0	0	21.51716716	16.59055868	28.97525536	0	22.36099374	-7.097342652	9.80E-07	0.000202661	-	Chr7B	234940923	234941733	+	811	-	- && - && -	-
TraesCS3A03G0649600	136.8162221	135.1363259	125.6222778	351.0695695	362.3727291	338.4836649	132.5249419	350.6419878	-1.403956598	1.00E-06	0.000205601	TraesCS3A03G0649600	Chr3A	485937114	485942792	+	1228	-	TraesCS3A01G253000 && Q8VZV9.1 RecName: Full=Protein PLASTID TRANSCRIPTIONALLY ACTIVE 7; Short=pTAC7; AltName: Full=Protein PIGMENT DEFECTIVE 225; Flags: Precursor && - && -	-
TraesCS2D03G0463000LC	5.067267483	0	1.820612722	57.7566066	30.56155547	42.14582598	2.295960069	43.48799602	-4.220839784	1.01E-06	0.000206486	TraesCS2D03G0463000LC	Chr2D	187102356	187104154	+	1635	-	TraesCS2D01G243700LC && - && PF14303:No apical meristem-associated C-terminal domain && PF14303:No apical meristem-associated C-terminal domain	-
TraesCS1D03G0452900	260.9642754	332.4353617	311.3247755	1057.738638	639.1731029	1126.083788	301.5748042	940.9985098	-1.64106906	1.02E-06	0.000207995	TraesCS1D03G0452900	Chr1D	252803309	252808645	+	2158	-	TraesCS1D01G176000 && Q0IWF3.2 RecName: Full=Aquaporin NIP3-1; AltName: Full=NOD26-like intrinsic protein 3-1; AltName: Full=OsNIP3;1 && PF00230:Major intrinsic protein && PF00230:Major intrinsic protein	-
TraesCS5B03G0631200	75.16446767	84.6854309	40.96378625	304.6377877	229.6482597	231.8020429	66.93789494	255.3626968	-1.93084004	1.04E-06	0.000210821	TraesCS5B03G0631200	Chr5B	425389280	425393578	+	2363	-	TraesCS5B01G242700 && - && PF14389:Leucine-zipper of ternary complex factor MIP1|PF04784:Protein of unknown function, DUF547 && PF14389:Leucine-zipper of ternary complex factor MIP1|PF04784:Protein of unknown function, DUF547	-
TraesCS1B03G0367500	24.49179284	32.43271822	46.42562442	155.1501001	110.0215997	183.0709316	34.45004516	149.4142105	-2.115824979	1.10E-06	0.000221945	TraesCS1B03G0367500	Chr1B	178775421	178776284	+	864	-	TraesCS1B01G135300 && - && PF06232:Embryo-specific protein 3, (ATS3) && PF06232:Embryo-specific protein 3, (ATS3)	-
TraesCS5D03G1028600	281.2333453	423.4271545	533.4395277	2054.323223	886.2851085	2836.940912	412.7000092	1925.849748	-2.222109653	1.11E-06	0.000222223	TraesCS5D03G1028600	Chr5D	511203550	511205805	-	1441	-	TraesCS5D01G465300 && Q8W593.1 RecName: Full=Probable lactoylglutathione lyase, chloroplastic; AltName: Full=Glyoxalase I; Flags: Precursor && PF00903:Glyoxalase/Bleomycin resistance protein/Dioxygenase superfamily && PF00903:Glyoxalase/Bleomycin resistance protein/Dioxygenase superfamily	Glyoxalase
TraesCS5D03G0252500	0	0	0	27.17957957	22.70286978	15.80468474	0	21.89571136	-7.07427989	1.13E-06	0.000226218	TraesCS5D03G0252500	Chr5D	120843285	120843596	-	312	-	TraesCS5D01G107200 && Q0IMV4.2 RecName: Full=Putative glutaredoxin-C14 && PF00462:Glutaredoxin && PF00462:Glutaredoxin	-
novel.116	23.64724826	33.33362706	73.73481526	428.0783783	90.8114791	671.6991016	43.57189686	396.8629863	-3.18696943	1.14E-06	0.00022718	-	Chr1A	520440381	520442822	+	2352	-	- && - && -	-
novel.3556	0	0	2.730919084	27.17957957	27.94199357	61.90168191	0.910306361	39.00775169	-5.445655227	1.21E-06	0.00024048	-	Chr4B	653124558	653126609	+	1332	-	- && - && -	-
TraesCS5D03G1103800	223.8043138	172.0735883	66.45236437	776.8829828	767.5316359	557.1151372	154.1100888	700.5099186	-2.184093992	1.26E-06	0.000249767	TraesCS5D03G1103800	Chr5D	534276751	534279228	+	762	-	TraesCS5D01G504600 && Q8SAY0.1 RecName: Full=50S ribosomal protein L18, chloroplastic; AltName: Full=CL18; Flags: Precursor && PF00861:Ribosomal L18p/L5e family && PF00861:Ribosomal L18p/L5e family	-
TraesCS1B03G0982900	1.689089161	11.71181491	8.192757251	75.87632631	38.42024116	118.5351356	7.197887108	77.61056768	-3.433213456	1.28E-06	0.000253243	TraesCS1B03G0982900	Chr1B	596204579	596206377	-	1799	-	TraesCS1B01G360900 && D3UAG0.1 RecName: Full=UDP-glycosyltransferase 71K1; AltName: Full=UDP-glucose:chalcone 2'-O-glucosyltransferase; AltName: Full=UDP-glucose:flavonol 2'-O-glucosyltransferase && PF00201:UDP-glucoronosyl and UDP-glucosyl transferase && PF00201:UDP-glucoronosyl and UDP-glucosyl transferase	UDPGT
TraesCS5A03G0242500	498.2813025	436.0398783	297.6701801	1394.085936	963.1255909	1502.762108	410.663787	1286.657878	-1.646961694	1.32E-06	0.000258961	TraesCS5A03G0242500	Chr5A	136336984	136340614	+	1111	-	TraesCS5A01G096100 && P02902.2 RecName: Full=Acyl carrier protein 1, chloroplastic; Short=ACP I; Short=Acyl carrier protein I; Flags: Precursor && PF00550:Phosphopantetheine attachment site && PF00550:Phosphopantetheine attachment site	PP-binding
TraesCS4A03G0851200	337.8178322	339.6426325	170.2272895	1195.901501	956.1400925	803.4048078	282.5625847	985.1488005	-1.801652588	1.32E-06	0.000258961	TraesCS4A03G0851200	Chr4A	621315646	621317697	-	878	-	TraesCS4A01G342800 && P82403.2 RecName: Full=30S ribosomal protein S6 alpha, chloroplastic; Contains: RecName: Full=30S ribosomal protein S6 beta, chloroplastic; Contains: RecName: Full=30S ribosomal protein S6 gamma, chloroplastic; Contains: RecName: Full=30S ribosomal protein S6 delta, chloroplastic; Contains: RecName: Full=30S ribosomal protein S6 epsilon, chloroplastic; Flags: Precursor && PF…	-
TraesCS7B03G0396300	301.5024153	216.2181215	216.652914	1134.747447	497.7167605	1351.300546	244.7911502	994.5882511	-2.0215725	1.37E-06	0.000267892	TraesCS7B03G0396300	Chr7B	203691473	203692619	-	1046	-	TraesCS7B01G146200 && P82658.2 RecName: Full=Thylakoid lumenal 19 kDa protein, chloroplastic; AltName: Full=P19; Flags: Precursor && PF01789:PsbP && PF01789:PsbP	-
TraesCS5B03G0219600	365.6878034	316.2190026	302.2217119	1323.872022	654.017287	1508.030336	328.0428393	1161.973215	-1.823834796	1.37E-06	0.000267978	TraesCS5B03G0219600	Chr5B	113926228	113926848	+	621	-	TraesCS5B01G087800 && Q93PP8.3 RecName: Full=Rubredoxin-2; Short=Rd-2 && PF00301:Rubredoxin && PF00301:Rubredoxin	Rubredoxin
TraesCS6D03G0162200	613.1393655	587.3925633	385.9698971	1563.958308	1287.078079	1693.735382	528.833942	1514.923923	-1.517939999	1.38E-06	0.000268874	TraesCS6D03G0162200	Chr6D	56126734	56129086	+	1305	-	TraesCS6D01G077700 && Q9SYX1.1 RecName: Full=Light-harvesting complex-like protein 3 isotype 1, chloroplastic; AltName: Full=LHC-like protein 3 isoform 1; Flags: Precursor && - && -	-
TraesCS6B03G0939100	403.6923095	472.9771407	332.2618218	1659.086837	821.6692484	2200.802351	402.9770907	1560.519479	-1.952718066	1.42E-06	0.000273006	TraesCS6B03G0939100	Chr6B	591488258	591489953	-	943	-	TraesCS6B01G331700 && Q9SCY3.1 RecName: Full=Photosynthetic NDH subunit of lumenal location 4, chloroplastic; AltName: Full=FK506-binding protein 16-2; Short=AtFKBP16-2; AltName: Full=Immunophilin FKBP16-2; AltName: Full=Peptidyl-prolyl cis-trans isomerase FKBP16-2; Short=PPIase FKBP16-2; AltName: Full=Rotamase; Flags: Precursor && PF00254:FKBP-type peptidyl-prolyl cis-trans isomerase && PF00254:…	FKBP_C
TraesCS5D03G1060600	551.4876111	593.6989252	378.6874463	1457.504955	1344.708441	1335.495861	507.9579942	1379.236419	-1.440979812	1.42E-06	0.000273006	TraesCS5D03G1060600	Chr5D	522669916	522672357	+	1034	-	TraesCS5D01G481500 && O80363.1 RecName: Full=50S ribosomal protein L17, chloroplastic; AltName: Full=CL17; Flags: Precursor && PF01196:Ribosomal protein L17 && PF01196:Ribosomal protein L17	-
TraesCS6A03G0216900	50.67267483	48.64907733	365.9431572	6049.72142	2429.207066	9170.668323	155.0883031	5883.198936	-5.245595943	1.48E-06	0.00028135	TraesCS6A03G0216900	Chr6A	64259557	64261309	+	1753	-	TraesCS6A01G094400 && P04784.1 RecName: Full=Chlorophyll a-b binding protein, chloroplastic; AltName: Full=LHCII type I CAB; Short=LHCP; Flags: Precursor && PF00504:Chlorophyll A-B binding protein && PF00504:Chlorophyll A-B binding protein	-
TraesCS1A03G0076400	11.82362413	19.81999447	14.56490178	75.87632631	68.10860933	84.29165197	15.40284012	76.09219587	-2.304602537	1.50E-06	0.000285202	TraesCS1A03G0076400	Chr1A	18287645	18290838	+	1134	-	TraesCS1A01G033600 && Q41050.1 RecName: Full=Outer envelope pore protein 16, chloroplastic; AltName: Full=Chloroplastic outer envelope pore protein of 16 kDa [Pisum sativum] && PF02466:Tim17/Tim22/Tim23/Pmp24 family && PF02466:Tim17/Tim22/Tim23/Pmp24 family	-
TraesCS3D03G0423000	5140.742862	6122.576473	4932.950171	17127.66506	10827.52251	20685.69822	5398.756502	16213.6286	-1.586458714	1.51E-06	0.000286586	TraesCS3D03G0423000	Chr3D	185889176	185891735	+	1723	-	TraesCS3D01G194300 && Q5EFU4.1 RecName: Full=Magnesium-protoporphyrin IX monomethyl ester [oxidative] cyclase, chloroplastic; Short=Mg-protoporphyrin IX monomethyl ester oxidative cyclase; AltName: Full=Protein Xantha-l; Flags: Precursor && PF02915:Rubrerythrin && PF02915:Rubrerythrin	-
TraesCS5B03G1033900	128.3707762	111.7126961	69.18328345	373.7192191	326.5720498	313.4595808	103.0889186	337.9169499	-1.712012693	1.54E-06	0.000290441	TraesCS5B03G1033900	Chr5B	598678016	598681402	-	1767	-	TraesCS5B01G419000 && P37518.1 RecName: Full=Ribosome-binding ATPase YchF && PF01926:50S ribosome-binding GTPase|PF06071:Protein of unknown function (DUF933) && PF01926:50S ribosome-binding GTPase|PF06071:Protein of unknown function (DUF933)	-
TraesCS1A03G0139500	783.7373708	1349.561441	2436.890129	8400.755053	3964.270338	11276.64256	1523.396314	7880.555985	-2.370993556	1.56E-06	0.000293253	TraesCS1A03G0139500	Chr1A	39754242	39757917	+	2333	-	TraesCS1A01G057200 && Q42843.1 RecName: Full=Glutamyl-tRNA reductase 1, chloroplastic; Short=GluTR; Flags: Precursor && PF00745:Glutamyl-tRNAGlu reductase, dimerisation domain|PF05201:Glutamyl-tRNAGlu reductase, N-terminal domain|PF01488:Shikimate / quinate 5-dehydrogenase && PF00745:Glutamyl-tRNAGlu reductase, dimerisation domain|PF05201:Glutamyl-tRNAGlu reductase, N-terminal domain|PF01488:Shik…	-
TraesCS7B03G0303000	189.177986	142.3435966	304.0423246	947.8878377	511.6877572	1555.44439	211.8546358	1005.006662	-2.245502546	1.58E-06	0.000295893	TraesCS7B03G0303000	Chr7B	137967965	137972323	-	2308	-	TraesCS7B01G116500 && - && - && -	-
TraesCS7D03G0860400	48.13904109	13.51363259	12.74428906	185.7271271	91.6846664	346.3860073	24.79898758	207.9326003	-3.061930659	1.65E-06	0.00030908	TraesCS7D03G0860400	Chr7D	473222377	473225672	-	1379	-	TraesCS7D01G364900 && Q5Z8T3.1 RecName: Full=Probable inositol oxygenase; AltName: Full=Myo-inositol oxygenase; Short=MI oxygenase && PF05153:Myo-inositol oxygenase && PF05153:Myo-inositol oxygenase	-
TraesCS5D03G0208000	21.95815909	27.02726518	15.47520814	88.33363362	88.1919172	106.681622	21.48687747	94.40239095	-2.133196587	1.68E-06	0.000314509	TraesCS5D03G0208000	Chr5D	90392182	90397581	-	2344	-	TraesCS5D01G085500 && Q41140.1 RecName: Full=Pyrophosphate--fructose 6-phosphate 1-phosphotransferase subunit alpha; Short=PFP; AltName: Full=6-phosphofructokinase, pyrophosphate dependent; AltName: Full=PPi-PFK; AltName: Full=Pyrophosphate-dependent 6-phosphofructose-1-kinase && PF00365:Phosphofructokinase && PF00365:Phosphofructokinase	PFK
TraesCS4B03G0222400	32.93723864	38.73908009	14.56490178	304.6377877	161.5396503	88.24282315	28.74707351	184.8067537	-2.684396988	1.74E-06	0.000322514	TraesCS4B03G0222400	Chr4B	104729738	104733801	+	1389	-	- && Q1EC69.1 RecName: Full=Methylsterol monooxygenase 1-2; AltName: Full=Sterol 4-alpha-methyl-oxidase 1-2; Short=AtSMO1-2 && PF04116:Fatty acid hydroxylase superfamily && PF04116:Fatty acid hydroxylase superfamily	-
TraesCS3A03G0928400	95.4335376	111.7126961	187.5231104	691.9467967	287.2786214	1131.352016	131.556448	703.5258114	-2.418304596	1.80E-06	0.000334175	TraesCS3A03G0928400	Chr3A	643174328	643180595	+	1892	-	TraesCS3A01G395700 && Q0WMN5.2 RecName: Full=Uncharacterized protein At3g49140 && - && -	-
TraesCS1D03G0373000	0.844544581	3.603635358	0	47.56426426	14.84418408	69.80402429	1.482726646	44.07082421	-4.891792173	1.83E-06	0.000336788	TraesCS1D03G0373000	Chr1D	206146121	206151057	+	2356	-	TraesCS1D01G147200 && Q9FNL7.1 RecName: Full=Protein NRT1/ PTR FAMILY 5.2; Short=AtNPF5.2; AltName: Full=Peptide transporter PTR3-A; Short=AtPTR3 && PF00854:POT family && PF00854:POT family	-
TraesCS1A03G0838900	67.56356645	13.51363259	9.103063612	218.5691191	199.9598915	395.1171186	30.06008755	271.2153764	-3.168917385	1.83E-06	0.000336788	TraesCS1A03G0838900	Chr1A	531840501	531842260	-	1645	-	TraesCS1A01G339700 && - && PF04720:PDDEXK-like family of unknown function && PF04720:PDDEXK-like family of unknown function	-
TraesCS5D03G0136700	0	0	1.820612722	57.7566066	7.858685691	89.55988022	0.606870907	51.7250575	-6.437794922	1.92E-06	0.000351588	TraesCS5D03G0136700	Chr5D	52121260	52121571	+	312	-	TraesCS5D01G055100 && Q7G8Y5.1 RecName: Full=Glutaredoxin-C1 && PF00462:Glutaredoxin && PF00462:Glutaredoxin	-
TraesCS1A03G0781800	0	0.900908839	0	40.76936936	13.97099678	46.09699717	0.300302946	33.61245444	-6.721437155	1.97E-06	0.000359986	TraesCS1A03G0781800	Chr1A	507993722	507998728	-	576	-	- && P14895.1 RecName: Full=High molecular mass early light-inducible protein HV58, chloroplastic; Short=ELIP; Flags: Precursor && PF00504:Chlorophyll A-B binding protein && PF00504:Chlorophyll A-B binding protein	-
TraesCS6B03G0873500	0.844544581	7.207270715	3.641225445	36.23943943	40.16661576	65.8528531	3.897680247	47.4196361	-3.611801819	1.99E-06	0.000362304	TraesCS6B03G0873500	Chr6B	553413441	553416718	+	1635	-	TraesCS6B01G304600 && Q6DYE4.1 RecName: Full=Uncharacterized protein At1g26090, chloroplastic; Flags: Precursor && PF02374:Anion-transporting ATPase && PF02374:Anion-transporting ATPase	-
TraesCS1D03G0873400LC	2.533633742	6.306361876	44.6050117	216.3041541	123.9925965	387.2147762	17.81500244	242.5038423	-3.769305093	2.07E-06	0.00037653	TraesCS1D03G0873400LC	Chr1D	454772280	454781270	+	1223	-	TraesCS1D01G497100LC && P04784.1 RecName: Full=Chlorophyll a-b binding protein, chloroplastic; AltName: Full=LHCII type I CAB; Short=LHCP; Flags: Precursor && PF00504:Chlorophyll A-B binding protein && PF00504:Chlorophyll A-B binding protein	-
TraesCS6D03G0680700	3364.665609	4287.425167	3754.103434	12114.16511	7470.117343	13567.0048	3802.064736	11050.42908	-1.539186215	2.15E-06	0.000388211	TraesCS6D03G0680700	Chr6D	417014262	417016540	-	1824	-	TraesCS6D01G286900 && Q6Z2T6.1 RecName: Full=Geranylgeranyl diphosphate reductase, chloroplastic; AltName: Full=Geranylgeranyl reductase; Flags: Precursor && - && -	-
TraesCS5A03G1104100	599.6266522	682.8889003	552.5559612	1642.099599	1269.614333	1749.051778	611.6905046	1553.58857	-1.344355407	2.24E-06	0.000403734	TraesCS5A03G1104100	Chr5A	647697040	647699656	+	973	-	TraesCS5A01G468600 && O80363.1 RecName: Full=50S ribosomal protein L17, chloroplastic; AltName: Full=CL17; Flags: Precursor && PF01196:Ribosomal protein L17 && PF01196:Ribosomal protein L17	-
TraesCS3D03G1093100	751.6446767	974.7833642	756.4645862	1982.976826	2102.635016	1909.73274	827.6308757	1998.448194	-1.271970198	2.27E-06	0.000407536	TraesCS3D03G1093100	Chr3D	589749142	589752746	-	2016	-	TraesCS3D01G494600 && Q942A1.1 RecName: Full=Two-component response regulator ORR4; AltName: Full=OsRR4 >Q4GZK7.1 RecName: Full=Two-component response regulator ORR4; AltName: Full=Type A response regulator 4; Short=OsRR4 && PF00072:Response regulator receiver domain && PF00072:Response regulator receiver domain	Response_reg
TraesCS4D03G0207100LC	0	0	0	18.11971972	12.22462219	34.24348361	0	21.52927517	-7.039598116	2.33E-06	0.000417883	TraesCS4D03G0207100LC	Chr4D	83259177	83259497	-	321	-	TraesCS4D01G102400LC && - && - && -	-
TraesCS6B03G0920800	452.6758952	634.2398229	832.9303205	2569.602752	1377.016371	3574.492866	639.9486795	2507.03733	-1.969771478	2.40E-06	0.00042933	TraesCS6B03G0920800	Chr6B	580669329	580672299	-	1443	-	TraesCS6B01G323800 && - && PF08241:Methyltransferase domain && PF08241:Methyltransferase domain	Methyltransf_11
TraesCS4B03G0277600	29.55906032	6.306361876	2.730919084	116.6456957	372.8509767	61.90168191	12.86544709	183.7994514	-3.832933785	2.46E-06	0.000437817	TraesCS4B03G0277600	Chr4B	144523646	144524980	-	1335	-	TraesCS4B01G120400 && Q2QYM3.1 RecName: Full=CBL-interacting protein kinase 14; AltName: Full=OsCIPK14 && PF00069:Protein kinase domain|PF03822:NAF domain && PF00069:Protein kinase domain|PF03822:NAF domain	Pkinase
TraesCS5D03G0306400	164.6861932	134.2354171	135.6356478	432.6083082	338.796672	400.3853468	144.8524194	390.5967757	-1.429944494	2.50E-06	0.000443005	TraesCS5D03G0306400	Chr5D	180302520	180318213	-	2152	-	- && - && PF11891:Domain of unknown function (DUF3411) && PF11891:Domain of unknown function (DUF3411)	-
TraesCS2B03G0852800	32.09269406	114.4154226	98.31308701	406.5612111	301.2496182	451.7505723	81.60706789	386.5204672	-2.244360544	2.60E-06	0.000458948	TraesCS2B03G0852800	Chr2B	476055908	476058531	-	1329	-	TraesCS2B01G326800 && Q2HWG4.1 RecName: Full=Two-component response regulator ORR1; AltName: Full=OsRR1; AltName: Full=OsRRA9 && PF00072:Response regulator receiver domain && PF00072:Response regulator receiver domain	Response_reg
TraesCS2B03G0543000	43.07177361	90.09088394	120.1604397	434.8732732	235.7605707	485.9940559	84.44103241	385.5426333	-2.19078101	2.63E-06	0.000463022	TraesCS2B03G0543000	Chr2B	223612953	223617893	-	1225	-	- && A2YMU2.2 RecName: Full=Ribosome-recycling factor, chloroplastic; Short=RRF; AltName: Full=Protein OsL8; AltName: Full=Ribosome-releasing factor, chloroplastic; Flags: Precursor >A3BLC3.2 RecName: Full=Ribosome-recycling factor, chloroplastic; Short=RRF; AltName: Full=Protein OsL8; AltName: Full=Ribosome-releasing factor, chloroplastic; Flags: Precursor && PF01765:Ribosome recycling factor &&…	-
TraesCS5A03G1156100	23.64724826	55.85634804	34.59164173	178.9322322	141.4563424	150.1445051	38.03174601	156.8443599	-2.045427759	2.70E-06	0.00047281	TraesCS5A03G1156100	Chr5A	663875078	663878941	+	1764	-	TraesCS5A01G492900 && - && - && -	-
TraesCS5D03G0234500	114.0135184	109.0099696	60.08021984	353.3345345	268.0685008	333.2154367	94.36790259	318.2061573	-1.752078508	2.76E-06	0.000479588	TraesCS5D03G0234500	Chr5D	110385121	110388193	-	1220	-	TraesCS5D01G099000 && O23403.1 RecName: Full=PsbP domain-containing protein 1, chloroplastic; AltName: Full=OEC23-like protein 3; AltName: Full=PsbP-related thylakoid lumenal protein 1; Flags: Precursor && PF01789:PsbP && PF01789:PsbP	-
TraesCS5A03G0239800	0	0	0	19.2522022	12.22462219	30.29231243	0	20.58971227	-6.975894597	2.78E-06	0.000481535	TraesCS5A03G0239800	Chr5A	133391868	133392625	-	758	-	TraesCS5A01G094900 && Q0IMV4.2 RecName: Full=Putative glutaredoxin-C14 && PF00462:Glutaredoxin && PF00462:Glutaredoxin	-
TraesCS7D03G1294800	130.0598654	600.9061959	1147.896321	5318.137737	2456.275872	6632.699364	626.2874609	4802.370991	-2.938922701	2.83E-06	0.000487769	TraesCS7D03G1294800	Chr7D	640609181	640611414	-	1797	-	TraesCS7D01G548400 && O23791.1 RecName: Full=Fruit bromelain; AltName: Allergen=Ana c 2; Flags: Precursor && PF08246:Cathepsin propeptide inhibitor domain (I29)|PF00112:Papain family cysteine protease && PF08246:Cathepsin propeptide inhibitor domain (I29)|PF00112:Papain family cysteine protease	Peptidase_C1
TraesCS5D03G0255000	325.9942081	378.3817126	237.5899603	1031.691541	690.6911536	1195.887812	313.988627	972.7568357	-1.630619797	2.91E-06	0.000501025	TraesCS5D03G0255000	Chr5D	122579008	122582074	+	960	-	TraesCS5D01G108700 && P02902.2 RecName: Full=Acyl carrier protein 1, chloroplastic; Short=ACP I; Short=Acyl carrier protein I; Flags: Precursor && PF00550:Phosphopantetheine attachment site && PF00550:Phosphopantetheine attachment site	PP-binding
TraesCS3A03G1056500	10.13453497	27.92817402	13.65459542	124.573073	57.63036174	147.5103909	17.23910147	109.9046086	-2.671009613	2.95E-06	0.000505358	TraesCS3A03G1056500	Chr3A	692986493	692989520	+	1501	-	TraesCS3A01G454900 && F4J7A7.1 RecName: Full=PsbP domain-containing protein 7, chloroplastic; AltName: Full=Photosystem II reaction center PsbP family protein; Flags: Precursor && PF01789:PsbP && PF01789:PsbP	-
TraesCS7D03G1305300	374.1332492	244.1462955	223.0250585	1036.221471	622.5825442	1207.741326	280.4348677	955.5151138	-1.767585092	2.97E-06	0.00050773	TraesCS7D03G1305300	Chr7D	642471491	642473029	-	984	-	TraesCS7D01G543800 && - && - && -	-
TraesCS1B03G1170500	101.3453497	332.4353617	864.7910431	3628.473873	1707.954357	4728.234853	432.8572515	3354.887694	-2.95440261	2.99E-06	0.000509737	TraesCS1B03G1170500	Chr1B	664805172	664805972	+	801	-	TraesCS1B01G433300 && P04784.1 RecName: Full=Chlorophyll a-b binding protein, chloroplastic; AltName: Full=LHCII type I CAB; Short=LHCP; Flags: Precursor && PF00504:Chlorophyll A-B binding protein && PF00504:Chlorophyll A-B binding protein	-
TraesCS4B03G0501400	4.222722903	13.51363259	13.65459542	66.81646645	58.50354904	76.3893096	10.4636503	67.2364417	-2.688015842	3.03E-06	0.000514556	TraesCS4B03G0501400	Chr4B	388726279	388729991	+	1350	-	TraesCS4B01G178100 && Q6X4A2.1 RecName: Full=CBL-interacting protein kinase 31; AltName: Full=OsCIPK31; Short=OsCK1 && PF00069:Protein kinase domain|PF03822:NAF domain && PF00069:Protein kinase domain|PF03822:NAF domain	Pkinase
TraesCS3D03G0934600	5.067267483	16.21635911	2.730919084	75.87632631	54.13761254	76.3893096	8.004848559	68.80108282	-3.103951563	3.04E-06	0.000515054	TraesCS3D03G0934600	Chr3D	538773443	538774991	-	1549	-	TraesCS3D01G425600 && - && - && -	-
TraesCS2A03G0759600	0.844544581	3.603635358	8.192757251	53.22667667	24.44924437	102.7304508	4.21364573	60.13545729	-3.839933461	3.05E-06	0.000515448	TraesCS2A03G0759600	Chr2A	528373713	528385293	-	5132	-	TraesCS2A01G305000 && F4IXE7.1 RecName: Full=Increased DNA methylation 1; AltName: Full=Histone H3 acetyltransferase IDM1; AltName: Full=Protein ROS4; AltName: Full=Repressor of silencing 4 && PF16135:TPL-binding domain in jasmonate signalling && PF16135:TPL-binding domain in jasmonate signalling	-
TraesCS3A03G1006600	647.7656933	707.2134389	1106.932535	3801.743693	1595.313195	5241.887107	820.6372225	3546.314665	-2.111352138	3.14E-06	0.000528855	TraesCS3A03G1006600	Chr3A	674552780	674556856	+	2121	-	TraesCS3A01G433000 && Q9M158.2 RecName: Full=Rhodanese-like domain-containing protein 4, chloroplastic; AltName: Full=Protein THYLAKOID RHODANESE-LIKE; AltName: Full=Sulfurtransferase 4; Short=AtStr4; Flags: Precursor && - && -	-
TraesCS6B03G0715400	53.20630858	54.9554392	129.2635033	380.514114	239.2533199	417.5070887	79.14175036	345.7581742	-2.127090022	3.20E-06	0.000537356	TraesCS6B03G0715400	Chr6B	441575613	441578029	-	1369	-	TraesCS6B01G243500 && Q7XPL2.2 RecName: Full=Oxygen-dependent coproporphyrinogen-III oxidase, chloroplastic; Short=Coprogen oxidase; Short=Coproporphyrinogenase; Flags: Precursor && PF01218:Coproporphyrinogen III oxidase && PF01218:Coproporphyrinogen III oxidase	-
TraesCS4A03G0196600	36.31541696	67.56816296	40.96378625	211.7742242	145.8222789	183.0709316	48.28245539	180.2224782	-1.899965162	3.24E-06	0.000543477	TraesCS4A03G0196600	Chr4A	103689446	103695736	+	667	-	TraesCS4A01G095600 && - && - && -	-
TraesCS3B03G1042400	443.3859048	402.7062512	461.5253251	1474.492192	846.1184928	2058.560188	435.8724937	1459.723624	-1.743112962	3.65E-06	0.00060862	TraesCS3B03G1042400	Chr3B	675641499	675645846	-	1436	-	- && - && PF13920:Zinc finger, C3HC4 type (RING finger) && PF13920:Zinc finger, C3HC4 type (RING finger)	-
TraesCS6A03G0660500	451.8313506	282.8853756	271.2712956	1062.268568	979.7161495	845.5506338	335.3293406	962.5117839	-1.521010339	3.66E-06	0.000608882	TraesCS6A03G0660500	Chr6A	456325801	456329296	-	1168	-	TraesCS6A01G242300 && Q8W463.1 RecName: Full=50S ribosomal protein L19-1, chloroplastic; Flags: Precursor && PF01245:Ribosomal protein L19 && PF01245:Ribosomal protein L19	-
TraesCS3A03G0763900	13.51271329	4.504544197	4.551531806	115.5132132	28.81518087	79.02342372	7.522929764	74.45060593	-3.295927368	3.67E-06	0.000608882	TraesCS3A03G0763900	Chr3A	560233712	560238294	-	1991	-	TraesCS3A01G321100 && Q5ZAY9.1 RecName: Full=Cytokinin dehydrogenase 5; AltName: Full=Cytokinin oxidase 5; Short=OsCKX5; Flags: Precursor && PF01565:FAD binding domain|PF09265:Cytokinin dehydrogenase 1, FAD and cytokinin binding && PF01565:FAD binding domain|PF09265:Cytokinin dehydrogenase 1, FAD and cytokinin binding	FAD_binding_4
TraesCS5A03G0197200	441.6968156	452.2562374	368.6740763	1446.18013	815.5569373	1818.855803	420.8757098	1360.197623	-1.691690314	3.75E-06	0.000620544	TraesCS5A03G0197200	Chr5A	96527347	96527967	-	621	-	TraesCS5A01G077900 && Q93PP8.3 RecName: Full=Rubredoxin-2; Short=Rd-2 && PF00301:Rubredoxin && PF00301:Rubredoxin	Rubredoxin
TraesCS4D03G0504300	40.53813987	28.82908286	2.730919084	189.1245745	163.2860249	248.9237847	24.03271394	200.4447947	-3.056545496	3.77E-06	0.000622591	TraesCS4D03G0504300	Chr4D	353964999	353966136	+	1138	-	TraesCS4D01G206200 && Q9LV60.1 RecName: Full=Cysteine-rich repeat secretory protein 55; Flags: Precursor && PF01657:Salt stress response/antifungal && PF01657:Salt stress response/antifungal	-
TraesCS5A03G0843800	21192.15716	32102.08467	28908.59911	99954.03637	53136.9399	121938.411	27400.94698	91676.46243	-1.742320012	3.91E-06	0.000644843	TraesCS5A03G0843800	Chr5A	554070799	554071596	+	798	-	TraesCS5A01G350600 && P12329.1 RecName: Full=Chlorophyll a-b binding protein 1, chloroplastic; AltName: Full=LHCII type I CAB-1; Short=LHCP; Flags: Precursor && PF00504:Chlorophyll A-B binding protein && PF00504:Chlorophyll A-B binding protein	-
TraesCS6A03G0606500LC	27.86997116	28.82908286	19.11643359	103.0559059	79.46004421	140.9251056	25.2718292	107.8136852	-2.08783476	3.94E-06	0.000647358	TraesCS6A03G0606500LC	Chr6A	413114225	413114894	-	456	-	TraesCS6A01G383900LC && - && - && -	-
TraesCS6D03G0508900	175.6652728	228.8308452	211.1910758	585.4934433	483.7457637	501.7987406	205.2290646	523.6793159	-1.351576607	3.98E-06	0.000652369	TraesCS6D03G0508900	Chr6D	311052255	311056036	-	1272	-	TraesCS6D01G204200 && P20397.3 RecName: Full=Nucleolin; AltName: Full=Protein C23 && PF00076:RNA recognition motif. (a.k.a. RRM, RBD, or RNP domain) && PF00076:RNA recognition motif. (a.k.a. RRM, RBD, or RNP domain)	RRM_1
TraesCS5D03G0583200	0	0	0	20.38468468	7.858685691	36.87759774	0	21.70698937	-7.050136691	4.06E-06	0.000664813	TraesCS5D03G0583200	Chr5D	362432359	362433249	+	891	-	TraesCS5D01G253100 && Q6YXH5.1 RecName: Full=Zinc-finger homeodomain protein 1; Short=OsZHD1 && PF04770:ZF-HD protein dimerisation region && PF04770:ZF-HD protein dimerisation region	ZF-HD_dimer
TraesCS5B03G1010400	103.0344388	78.37906903	79.19665342	305.7702702	219.1700121	246.2896706	86.87005376	257.076651	-1.563817247	4.18E-06	0.000679965	TraesCS5B03G1010400	Chr5B	588250443	588252564	-	1051	-	TraesCS5B01G409400 && Q9XJ27.1 RecName: Full=30S ribosomal protein S9, chloroplastic; Flags: Precursor && PF00380:Ribosomal protein S9/S16 && PF00380:Ribosomal protein S9/S16	-
TraesCS4B03G0061400	350.4860009	300.9035524	341.3648854	970.5374873	657.5100362	1091.840304	330.9181462	906.629276	-1.453166184	4.31E-06	0.000696735	TraesCS4B03G0061400	Chr4B	23847772	23850308	+	1223	-	TraesCS4B01G028100 && P08451.2 RecName: Full=Ferredoxin-2; AltName: Full=Ferredoxin II && PF00111:2Fe-2S iron-sulfur cluster binding domain && PF00111:2Fe-2S iron-sulfur cluster binding domain	Fer2
TraesCS3D03G0422700	175.6652728	208.1099419	121.9810524	539.0616616	493.350824	428.0435451	168.5854224	486.8186769	-1.530054043	4.34E-06	0.000699161	TraesCS3D03G0422700	Chr3D	185617463	185619635	+	947	-	TraesCS3D01G194000 && - && - && -	-
TraesCS1A03G0461300	2658.62634	2676.600162	2377.720215	6381.538788	5242.616544	5656.760081	2570.982239	5760.305137	-1.163779088	4.34E-06	0.000699161	TraesCS1A03G0461300	Chr1A	307318981	307321108	+	1795	-	TraesCS1A01G171000 && Q42850.1 RecName: Full=Protochlorophyllide reductase B, chloroplastic; Short=PCR B; AltName: Full=NADPH-protochlorophyllide oxidoreductase B; Short=POR B; Flags: Precursor && PF00106:short chain dehydrogenase && PF00106:short chain dehydrogenase	adh_short
TraesCS4B03G0269400	58.27357606	36.03635358	16.3855145	159.68003	212.1845137	158.0468474	36.89848138	176.6371304	-2.257640264	4.37E-06	0.000701686	TraesCS4B03G0269400	Chr4B	139735260	139739421	+	1898	-	TraesCS4B01G117800 && P37107.1 RecName: Full=Signal recognition particle 54 kDa protein, chloroplastic; Short=54 chloroplast protein; Short=54CP; Short=SRP54; Short=cpSRP54; AltName: Full=FFC; Flags: Precursor && PF02881:SRP54-type protein, helical bundle domain|PF00448:SRP54-type protein, GTPase domain|PF02978:Signal peptide binding domain && PF02881:SRP54-type protein, helical bundle domain|PF0…	-
novel.7102	0.844544581	2.702726518	0.910306361	22.64964965	25.32243167	43.46288305	1.485859153	30.47832145	-4.360621896	4.45E-06	0.000713252	-	ChrUnknown	25882790	25885356	+	2275	-	- && Q10PI6.1 RecName: Full=Lecithin-cholesterol acyltransferase-like 1 && PF02450:Lecithin:cholesterol acyltransferase	-
TraesCS2B03G1160400	38.00450613	206.3081242	375.0462208	1816.501902	784.1221945	2289.045174	206.4529504	1629.889757	-2.981094326	4.48E-06	0.000717242	TraesCS2B03G1160400	Chr2B	660248051	660250466	-	1314	-	TraesCS2B01G457600 && Q9THX6.1 RecName: Full=Thylakoid lumenal 29 kDa protein, chloroplastic; Short=TL29; AltName: Full=LeAPx09; AltName: Full=P29; Flags: Precursor && PF00141:Peroxidase && PF00141:Peroxidase	-
TraesCS1B03G0521500	2.533633742	14.41454143	0	112.1157657	51.51805064	88.24282315	5.649391724	83.95887985	-3.895283584	4.52E-06	0.000722229	TraesCS1B03G0521500	Chr1B	323736760	323741789	+	2362	-	- && Q8LNV6.1 RecName: Full=Cytokinin dehydrogenase 3; AltName: Full=Cytokinin oxidase 3; Short=OsCKX3; Flags: Precursor && PF01565:FAD binding domain|PF09265:Cytokinin dehydrogenase 1, FAD and cytokinin binding && PF01565:FAD binding domain|PF09265:Cytokinin dehydrogenase 1, FAD and cytokinin binding	FAD_binding_4
TraesCS4A03G0705000	168.0643715	148.6499585	60.9905262	545.8565565	504.7022589	403.019461	125.9016187	484.5260921	-1.943917198	4.59E-06	0.000731384	TraesCS4A03G0705000	Chr4A	582653223	582654842	-	826	-	TraesCS4A01G272100 && P82163.2 RecName: Full=30S ribosomal protein S13, chloroplastic; Flags: Precursor && PF00416:Ribosomal protein S13/S18 && PF00416:Ribosomal protein S13/S18	-
TraesCS1A03G0854400	148.6398462	111.7126961	101.9543125	412.2236235	275.9271865	397.7512327	120.7689516	361.9673476	-1.581681295	4.60E-06	0.000731384	TraesCS1A03G0854400	Chr1A	535430144	535432520	-	1623	-	TraesCS1A01G348500 && Q9SN86.1 RecName: Full=Malate dehydrogenase, chloroplastic; AltName: Full=pNAD-MDH; Flags: Precursor && PF00056:lactate/malate dehydrogenase, NAD binding domain|PF02866:lactate/malate dehydrogenase, alpha/beta C-terminal domain && PF00056:lactate/malate dehydrogenase, NAD binding domain|PF02866:lactate/malate dehydrogenase, alpha/beta C-terminal domain	-
TraesCS5A03G1207600	92.05535928	50.45089501	22.75765903	267.2658658	342.2894212	212.046187	55.08797111	273.867158	-2.312725237	4.62E-06	0.000732606	TraesCS5A03G1207600	Chr5A	680944354	680946591	+	1102	-	TraesCS5A01G515700 && Q9MAP3.1 RecName: Full=50S ribosomal protein L11, chloroplastic; AltName: Full=CL11; Flags: Precursor && PF00298:Ribosomal protein L11, RNA binding domain|PF03946:Ribosomal protein L11, N-terminal domain && PF00298:Ribosomal protein L11, RNA binding domain|PF03946:Ribosomal protein L11, N-terminal domain	-
TraesCS5B03G1004100	96.27808218	47.74816849	16.3855145	314.8301301	399.0465957	233.1191	53.47058839	315.6652752	-2.560390006	4.72E-06	0.000747195	TraesCS5B03G1004100	Chr5B	585854998	585857559	+	2093	-	TraesCS5B01G406300 && Q9ZQ85.2 RecName: Full=Myb family transcription factor EFM; AltName: Full=Protein EARLY FLOWERING MYB && PF00249:Myb-like DNA-binding domain && PF00249:Myb-like DNA-binding domain	Myb_DNA-binding
TraesCS5B03G1172900	327.6832973	346.8499032	220.2941394	881.0713712	809.4446262	719.1131558	298.2757799	803.2097178	-1.429131537	4.84E-06	0.000761595	TraesCS5B03G1172900	Chr5B	654047548	654049901	+	981	-	TraesCS5B01G481100 && O80363.1 RecName: Full=50S ribosomal protein L17, chloroplastic; AltName: Full=CL17; Flags: Precursor && PF01196:Ribosomal protein L17 && PF01196:Ribosomal protein L17	-
TraesCS3A03G0358800	16.04634703	25.2254475	2.730919084	374.8517016	284.6590595	19.75585593	14.66757121	226.4222057	-3.948540579	4.85E-06	0.000761595	TraesCS3A03G0358800	Chr3A	158056233	158064391	-	4361	-	TraesCS3A01G154900 && C6L7U1.2 RecName: Full=Putative E3 ubiquitin-protein ligase LIN-1; AltName: Full=Protein cerberus && PF04564:U-box domain && PF04564:U-box domain	U-box
TraesCS6B03G0943600	0.844544581	0.900908839	0	60.02157156	75.09410772	3.951171186	0.581817807	46.35561682	-6.307888276	4.87E-06	0.000763354	TraesCS6B03G0943600	Chr6B	592652838	592656173	+	1937	-	TraesCS6B01G332800 && Q9SV96.1 RecName: Full=Pentatricopeptide repeat-containing protein At4g39620, chloroplastic; AltName: Full=Protein EMBRYO DEFECTIVE 2453; Flags: Precursor && PF13041:PPR repeat family && PF13041:PPR repeat family	-
TraesCS6B03G1304000	7.600901225	13.51363259	3.641225445	200.4493994	158.0469011	10.5364565	8.251919754	123.010919	-3.899817153	5.02E-06	0.000784968	TraesCS6B03G1304000	Chr6B	730347904	730352600	-	1892	-	TraesCS6B01G470000 && Q9XGM8.1 RecName: Full=Alpha-1,3-mannosyl-glycoprotein 2-beta-N-acetylglucosaminyltransferase; AltName: Full=N-acetylglucosaminyltransferase I; Short=GlcNAcT-I; AltName: Full=N-glycosyl-oligosaccharide-glycoprotein N-acetylglucosaminyltransferase I; AltName: Full=Protein COMPLEX GLYCAN LESS 1 && PF03071:GNT-I family && PF03071:GNT-I family	-
TraesCS5B03G0127200	139.3498558	71.17179831	45.51531806	348.8046045	405.1589068	304.2401813	85.34565739	352.7345642	-2.046291269	5.05E-06	0.000787922	TraesCS5B03G0127200	Chr5B	56381632	56385526	+	1844	-	TraesCS5B01G049800 && Q9AR38.1 RecName: Full=Protoporphyrinogen oxidase, chloroplastic; Short=PPO; AltName: Full=Protoporphyrinogen oxidase 1; Flags: Precursor && PF01593:Flavin containing amine oxidoreductase && PF01593:Flavin containing amine oxidoreductase	Amino_oxidase
TraesCS5D03G0463800	94.58899302	127.9290552	134.7253415	422.4159659	254.9706913	499.1646265	119.0811299	392.1837612	-1.718349867	5.25E-06	0.000818079	TraesCS5D03G0463800	Chr5D	302614206	302618050	+	2191	-	- && Q9M9V6.2 RecName: Full=Isochorismate synthase 2, chloroplastic; Short=AtIcs2; AltName: Full=Isochorismate mutase 2; AltName: Full=menF-like protein 2; Flags: Precursor && PF00425:chorismate binding enzyme && PF00425:chorismate binding enzyme	-
TraesCS2B03G0179300	1026.96621	953.1615521	1264.415536	4318.155705	1944.588115	6944.841888	1081.514433	4402.528569	-2.025101568	5.52E-06	0.000854675	TraesCS2B03G0179300	Chr2B	50580009	50581721	-	986	-	TraesCS2B01G079400 && P26667.1 RecName: Full=Ribulose bisphosphate carboxylase small chain PW9, chloroplastic; Short=RuBisCO small subunit PW9; Flags: Precursor && PF00101:Ribulose bisphosphate carboxylase, small chain|PF12338:Ribulose-1,5-bisphosphate carboxylase small subunit && PF00101:Ribulose bisphosphate carboxylase, small chain|PF12338:Ribulose-1,5-bisphosphate carboxylase small subunit	-
TraesCS2D03G1097700	165.5307378	82.88361323	124.7119715	480.1725725	293.3909325	571.6027649	124.3754408	448.3887566	-1.848165167	5.53E-06	0.000854675	TraesCS2D03G1097700	Chr2D	593032921	593037083	+	2410	-	- && - && PF07534:TLD && PF07534:TLD	-
TraesCS5D03G0148700	22.80270368	16.21635911	61.90083256	125.7055555	158.0469011	418.8241457	33.63996512	234.1922008	-2.798960361	5.61E-06	0.000865348	TraesCS5D03G0148700	Chr5D	57137263	57138297	+	949	-	TraesCS5D01G060200 && Q6R567.1 RecName: Full=E3 ubiquitin-protein ligase RMA1H1; AltName: Full=Protein RING membrane-anchor 1 homolog 1 && PF00097:Zinc finger, C3HC4 type (RING finger) && PF00097:Zinc finger, C3HC4 type (RING finger)	zf-C3HC4
TraesCS4A03G0779700	696.749279	636.9425495	744.6306035	1855.006306	1913.153372	1343.398203	692.774144	1703.852627	-1.298688994	5.66E-06	0.000871078	TraesCS4A03G0779700	Chr4A	602370119	602374965	-	2955	-	TraesCS4A01G311300 && Q652N5.1 RecName: Full=Probable anion transporter 4, chloroplastic; AltName: Full=Phosphate transporter 4;4; Flags: Precursor && PF07690:Major Facilitator Superfamily && PF07690:Major Facilitator Superfamily	MFS_1
TraesCS5B03G0254500	772.7582912	338.7417236	488.834516	1552.633483	1866.001258	1642.370156	533.4448436	1687.001633	-1.660904803	5.71E-06	0.000877913	TraesCS5B03G0254500	Chr5B	133584514	133590280	-	3995	-	TraesCS5B01G099300 && B7K735.1 RecName: Full=Elongation factor Ts; Short=EF-Ts && PF00889:Elongation factor TS|PF00575:S1 RNA binding domain && PF00889:Elongation factor TS|PF00575:S1 RNA binding domain	S1
TraesCS7D03G0626900	1444.171233	1553.166839	1152.447853	3702.085235	2788.960233	3828.684879	1383.261975	3439.910116	-1.314111499	5.75E-06	0.000881896	TraesCS7D03G0626900	Chr7D	269835534	269837846	+	1337	-	TraesCS7D01G278100 && P19683.1 RecName: Full=31 kDa ribonucleoprotein, chloroplastic; Flags: Precursor && PF00076:RNA recognition motif. (a.k.a. RRM, RBD, or RNP domain) && PF00076:RNA recognition motif. (a.k.a. RRM, RBD, or RNP domain)	RRM_1
TraesCS2A03G1214500	24.49179284	44.14453313	49.1565435	143.8252752	129.2317203	163.3150757	39.26428982	145.4573571	-1.890042242	5.90E-06	0.000900253	TraesCS2A03G1214500	Chr2A	748989732	748991621	+	1890	-	TraesCS2A01G523100 && - && - && -	-
TraesCS1D03G0873700	3895.88415	4355.894239	7226.011895	20905.62662	10356.00137	28362.82383	5159.263428	19874.81727	-1.945680716	5.93E-06	0.000902942	TraesCS1D03G0873700	Chr1D	454780126	454781334	-	1209	-	TraesCS1D01G375100 && P07369.1 RecName: Full=Chlorophyll a-b binding protein 3C, chloroplastic; AltName: Full=LHCII type I CAB-3C; Short=LHCP; Flags: Precursor && PF00504:Chlorophyll A-B binding protein && PF00504:Chlorophyll A-B binding protein	-
TraesCS5D03G0247100	193.4007089	181.0826767	116.5192142	469.9802301	536.1370016	406.9706322	163.6675333	471.029288	-1.525366637	6.07E-06	0.000923365	TraesCS5D03G0247100	Chr5D	118429437	118434353	-	1037	-	TraesCS5D01G104600 && Q852S5.1 RecName: Full=Nucleoside diphosphate kinase 2, chloroplastic; AltName: Full=Nucleoside diphosphate kinase II; Short=NDK II; Short=NDP kinase II; Short=NDPK II; Flags: Precursor && PF00334:Nucleoside diphosphate kinase && PF00334:Nucleoside diphosphate kinase	NDK
TraesCS2D03G1091000	22.80270368	45.04544197	59.16991348	224.2315315	112.6411616	267.3625836	42.33935304	201.4117589	-2.24944487	6.13E-06	0.00092926	TraesCS2D03G1091000	Chr2D	591018146	591021297	+	1951	-	TraesCS2D01G488500 && Q9SJW0.1 RecName: Full=Myb family transcription factor PHL7; AltName: Full=Protein PHR1-LIKE 7 && PF14379:MYB-CC type transfactor, LHEQLE motif|PF00249:Myb-like DNA-binding domain && PF14379:MYB-CC type transfactor, LHEQLE motif|PF00249:Myb-like DNA-binding domain	Myb_DNA-binding
TraesCS1D03G0058100	124.1480533	124.3254198	77.3760407	397.5013513	346.6553577	263.4114124	108.6165046	335.8560405	-1.628855173	6.20E-06	0.000935937	TraesCS1D03G0058100	Chr1D	12380635	12387155	+	1597	-	TraesCS1D01G030600 && O80934.2 RecName: Full=Uncharacterized protein At2g37660, chloroplastic; Flags: Precursor && PF13460:NAD(P)H-binding && PF13460:NAD(P)H-binding	-
TraesCS5D03G1124900	1.689089161	7.207270715	0	41.90185184	30.56155547	68.48696722	2.965453292	46.98345818	-3.985144009	6.21E-06	0.000936518	TraesCS5D03G1124900	Chr5D	542124223	542130515	+	913	-	TraesCS5D01G515200 && Q69V36.1 RecName: Full=B3 domain-containing protein Os06g0194400 && PF02362:B3 DNA binding domain && PF02362:B3 DNA binding domain	B3
TraesCS5D03G0137500	237.3170271	202.7044889	159.3036132	553.7839338	530.8978778	475.4575994	199.7750431	520.0464703	-1.380120518	6.33E-06	0.000949582	TraesCS5D03G0137500	Chr5D	52479730	52483761	+	1809	-	TraesCS5D01G055700 && Q9AR38.1 RecName: Full=Protoporphyrinogen oxidase, chloroplastic; Short=PPO; AltName: Full=Protoporphyrinogen oxidase 1; Flags: Precursor && PF01593:Flavin containing amine oxidoreductase && PF01593:Flavin containing amine oxidoreductase	Amino_oxidase
TraesCS2D03G0092700	459.4322518	184.6863121	94.67186156	1389.556006	2271.160165	755.9907536	246.2634752	1472.235641	-2.579606358	6.39E-06	0.000956171	TraesCS2D03G0092700	Chr2D	18686426	18690566	+	2136	-	- && P08823.1 RecName: Full=RuBisCO large subunit-binding protein subunit alpha, chloroplastic; AltName: Full=60 kDa chaperonin subunit alpha; AltName: Full=CPN-60 alpha; Flags: Precursor && PF00118:TCP-1/cpn60 chaperonin family && PF00118:TCP-1/cpn60 chaperonin family	-
TraesCS2A03G0771400	25.33633742	58.55907456	33.68133536	237.8213213	103.0361013	206.7779587	39.19224911	182.5451271	-2.218675376	6.45E-06	0.000963341	TraesCS2A03G0771400	Chr2A	536728630	536730586	-	699	-	TraesCS2A01G309700 && Q2HWG4.1 RecName: Full=Two-component response regulator ORR1; AltName: Full=OsRR1; AltName: Full=OsRRA9 && PF00072:Response regulator receiver domain && PF00072:Response regulator receiver domain	Response_reg
TraesCS2D03G0702400	38.84905071	35.13544474	37.32256081	169.8723723	92.5578537	144.8762768	37.10235208	135.7688343	-1.868375251	6.51E-06	0.000968648	TraesCS2D03G0702400	Chr2D	391526615	391527849	+	908	-	TraesCS2D01G304200 && Q8VY52.1 RecName: Full=PsbP domain-containing protein 2, chloroplastic; AltName: Full=PsbP-related thylakoid lumenal protein 3; Flags: Precursor && PF01789:PsbP && PF01789:PsbP	-
TraesCS1A03G0706000	458.5877072	362.1653534	488.834516	1167.589439	899.382918	1400.031657	436.5291922	1155.668005	-1.403972189	6.71E-06	0.000994667	TraesCS1A03G0706000	Chr1A	478528350	478530907	+	1172	-	TraesCS1A01G279500 && Q0J7V9.1 RecName: Full=Protein LSD1; AltName: Full=Protein LESION SIMULATING DISEASE 1; Short=OsLSD1; AltName: Full=Putative zinc finger LSD1 && PF06943:LSD1 zinc finger && PF06943:LSD1 zinc finger	zf-LSD1
TraesCS5A03G0210300	63.34084354	83.78452207	45.51531806	362.3943943	137.090406	321.3619231	64.21356122	273.6155745	-2.089223298	7.18E-06	0.001056344	TraesCS5A03G0210300	Chr5A	110697689	110699095	+	1101	-	TraesCS5A01G083100 && Q4JL76.1 RecName: Full=Myb-related protein MYBAS2 && PF00249:Myb-like DNA-binding domain && PF00249:Myb-like DNA-binding domain	Myb_DNA-binding
TraesCS3A03G0460600	6693.860346	7294.658873	7822.262562	21352.9572	13294.27663	24574.96772	7270.260593	19740.73385	-1.441059162	7.19E-06	0.001056344	TraesCS3A03G0460600	Chr3A	255281296	255283651	-	1753	-	TraesCS3A01G191700 && Q5EFU4.1 RecName: Full=Magnesium-protoporphyrin IX monomethyl ester [oxidative] cyclase, chloroplastic; Short=Mg-protoporphyrin IX monomethyl ester oxidative cyclase; AltName: Full=Protein Xantha-l; Flags: Precursor && PF02915:Rubrerythrin && PF02915:Rubrerythrin	-
TraesCS7B03G1307200	213.6697789	137.8390524	152.0211623	616.0704704	345.7821704	712.5278705	167.8433312	558.1268371	-1.731830179	7.37E-06	0.001077936	TraesCS7B03G1307200	Chr7B	754941324	754943778	+	1549	-	TraesCS7B01G486500 && Q5Z5A8.1 RecName: Full=Photosystem II stability/assembly factor HCF136, chloroplastic; Flags: Precursor && PF14870:Photosynthesis system II assembly factor YCF48 && PF14870:Photosynthesis system II assembly factor YCF48	-
TraesCS7B03G0472800	1357.183141	1621.635911	1276.249518	4037.300049	2695.529192	4277.801337	1418.35619	3670.210193	-1.371457305	7.51E-06	0.001093399	TraesCS7B03G0472800	Chr7B	261836220	261838480	+	1280	-	TraesCS7B01G176100 && P19683.1 RecName: Full=31 kDa ribonucleoprotein, chloroplastic; Flags: Precursor && PF00076:RNA recognition motif. (a.k.a. RRM, RBD, or RNP domain) && PF00076:RNA recognition motif. (a.k.a. RRM, RBD, or RNP domain)	RRM_1
TraesCS6D03G0018400	0	2.702726518	0	47.56426426	18.33693328	30.29231243	0.900908839	32.06450332	-5.168499304	7.56E-06	0.001099682	TraesCS6D03G0018400	Chr6D	3461732	3462531	-	715	-	TraesCS6D01G008600 && - && PF00581:Rhodanese-like domain && PF00581:Rhodanese-like domain	Rhodanese
TraesCS6A03G0726500	232.2497597	200.0017623	191.1643359	523.2069068	446.1987098	567.6515937	207.805286	512.3524034	-1.300791495	7.84E-06	0.001132682	TraesCS6A03G0726500	Chr6A	501307721	501310705	+	1595	-	TraesCS6A01G272200 && Q43814.1 RecName: Full=Ornithine carbamoyltransferase, chloroplastic; AltName: Full=Ornithine transcarbamylase; Short=OTCase; Flags: Precursor && PF02729:Aspartate/ornithine carbamoyltransferase, carbamoyl-P binding domain|PF00185:Aspartate/ornithine carbamoyltransferase, Asp/Orn binding domain && PF02729:Aspartate/ornithine carbamoyltransferase, carbamoyl-P binding domain|P…	-
TraesCS3B03G0697900	103.0344388	78.37906903	123.8016651	304.6377877	268.0685008	283.1672683	101.738391	285.2911856	-1.487331905	7.89E-06	0.001137053	TraesCS3B03G0697900	Chr3B	445966553	445969758	+	1388	-	TraesCS3B01G268700 && Q8GYN9.2 RecName: Full=1,4-dihydroxy-2-naphthoyl-CoA synthase, peroxisomal; Short=DHNS; AltName: Full=Enoyl-CoA hydratase/isomerase D; Short=ECHID; AltName: Full=Naphthoate synthase && PF00378:Enoyl-CoA hydratase/isomerase && PF00378:Enoyl-CoA hydratase/isomerase	ECH
TraesCS3A03G0919200	51.51721941	49.54998617	33.68133536	167.6074074	121.3730346	163.3150757	44.91618032	150.7651725	-1.743967914	7.93E-06	0.001140768	TraesCS3A03G0919200	Chr3A	639182481	639184644	+	2164	-	TraesCS3A01G390700 && Q9SNB7.1 RecName: Full=Pentatricopeptide repeat-containing protein At3g46610 && PF13041:PPR repeat family && PF13041:PPR repeat family	-
TraesCS6B03G0861800	230.5606705	221.6235745	172.9582086	617.2029528	427.8617765	686.1867293	208.3808179	577.0838196	-1.468231045	8.23E-06	0.001177929	TraesCS6B03G0861800	Chr6B	545662665	545665641	+	1116	-	TraesCS6B01G299700 && Q43814.1 RecName: Full=Ornithine carbamoyltransferase, chloroplastic; AltName: Full=Ornithine transcarbamylase; Short=OTCase; Flags: Precursor && PF02729:Aspartate/ornithine carbamoyltransferase, carbamoyl-P binding domain|PF00185:Aspartate/ornithine carbamoyltransferase, Asp/Orn binding domain && PF02729:Aspartate/ornithine carbamoyltransferase, carbamoyl-P binding domain|P…	-
TraesCS1D03G0594600	100.5008051	127.9290552	115.6089079	347.6721221	247.9851929	356.9224638	114.6795894	317.5265929	-1.468047372	8.57E-06	0.001220774	TraesCS1D03G0594600	Chr1D	338592518	338595464	+	1210	-	- && A5PK19.1 RecName: Full=Methyltransferase-like protein 13 && PF08241:Methyltransferase domain && PF08241:Methyltransferase domain	Methyltransf_11
TraesCS1A03G0479500	47.29449651	59.4599834	34.59164173	459.7878878	63.74267283	457.0188005	47.11537388	326.849787	-2.792756894	8.65E-06	0.001230179	TraesCS1A03G0479500	Chr1A	321964778	321969422	+	1993	-	TraesCS1A01G177500 && Q0IWF3.2 RecName: Full=Aquaporin NIP3-1; AltName: Full=NOD26-like intrinsic protein 3-1; AltName: Full=OsNIP3;1 && PF00230:Major intrinsic protein && PF00230:Major intrinsic protein	-
TraesCS6D03G0017900	0	0	0	35.10695695	2.619561897	34.24348361	0	23.99000082	-7.196760549	8.72E-06	0.001236447	TraesCS6D03G0017900	Chr6D	3419789	3420698	-	821	-	TraesCS6D01G008300 && - && PF00581:Rhodanese-like domain && PF00581:Rhodanese-like domain	Rhodanese
TraesCS3A03G0942500	98.81171593	76.57725135	75.55542798	242.3512512	201.7062661	262.0943553	83.64813175	235.3839575	-1.490320841	8.73E-06	0.001236447	TraesCS3A03G0942500	Chr3A	647913725	647918091	+	1815	-	TraesCS3A01G402200 && Q56XR7.1 RecName: Full=Rhodanese-like domain-containing protein 4A, chloroplastic; AltName: Full=Sulfurtransferase 4A; Short=AtStr4a; Flags: Precursor && - && -	-
TraesCS4D03G0237500LC	1.689089161	0	0	38.5044044	34.05430466	17.12174181	0.56302972	29.89348362	-5.682273313	9.12E-06	0.001285999	TraesCS4D03G0237500LC	Chr4D	99464014	99465185	-	363	-	TraesCS4D01G118800LC && - && - && -	-
TraesCS1A03G0020600	188.3334415	207.2090331	173.868515	441.6681681	458.423332	441.2141158	189.8036632	447.101872	-1.23625632	9.81E-06	0.001377951	TraesCS1A03G0020600	Chr1A	5030561	5033532	+	1146	-	TraesCS1A01G007500 && Q9ASS6.1 RecName: Full=Photosynthetic NDH subunit of lumenal location 5, chloroplastic; AltName: Full=Cyclophilin of 20 kDa 2; AltName: Full=Peptidyl-prolyl cis-trans isomerase CYP20-2; Short=PPIase CYP20-2; AltName: Full=Rotamase CYP20-2; AltName: Full=Thylakoid lumen PPIase of 20 kDa; Short=TLP20; Flags: Precursor && PF00160:Cyclophilin type peptidyl-prolyl cis-trans isome…	Pro_isomerase
TraesCS5A03G0113800	0	0	1.820612722	43.03433433	6.985498392	68.48696722	0.606870907	39.50226665	-6.047210208	9.97E-06	0.001397281	TraesCS5A03G0113800	Chr5A	42780410	42790360	+	538	-	TraesCS5A01G044800 && Q7G8Y5.1 RecName: Full=Glutaredoxin-C1 && PF00462:Glutaredoxin && PF00462:Glutaredoxin	-
TraesCS6A03G1051600	134.2825883	178.3799502	191.1643359	617.2029528	328.3184244	657.2114739	167.9422915	534.2442837	-1.668610401	1.00E-05	0.001400282	TraesCS6A03G1051600	Chr6A	622583259	622585491	+	1519	-	TraesCS6A01G418400 && Q9SJU9.2 RecName: Full=Epimerase family protein SDR39U1 homolog, chloroplastic; AltName: Full=Protein GIANT CHLOROPLAST 1; AltName: Full=Protein SulA homolog; Short=AtSulA; Flags: Precursor && PF08338:Domain of unknown function (DUF1731)|PF01370:NAD dependent epimerase/dehydratase family && PF08338:Domain of unknown function (DUF1731)|PF01370:NAD dependent epimerase/dehydrat…	Epimerase
TraesCS1B03G0549100	4228.634715	4548.68873	4133.701186	11561.51366	7905.837806	10827.52611	4303.674877	10098.29252	-1.230412662	1.01E-05	0.001406339	TraesCS1B03G0549100	Chr1B	339552060	339554094	-	1603	-	TraesCS1B01G186300 && Q42850.1 RecName: Full=Protochlorophyllide reductase B, chloroplastic; Short=PCR B; AltName: Full=NADPH-protochlorophyllide oxidoreductase B; Short=POR B; Flags: Precursor && PF00106:short chain dehydrogenase && PF00106:short chain dehydrogenase	adh_short
TraesCS7D03G0958000	271.0988104	269.371743	423.292458	1321.607057	599.8796744	1602.858444	321.2543371	1174.781725	-1.870121542	1.02E-05	0.001415813	TraesCS7D03G0958000	Chr7D	526180416	526181884	-	1177	-	TraesCS7D01G407100 && O22773.3 RecName: Full=Thylakoid lumenal 16.5 kDa protein, chloroplastic; Flags: Precursor && - && -	-
TraesCS4B03G0195000LC	0	0.900908839	0.910306361	53.22667667	96.92379019	1.317057062	0.6037384	50.48917464	-6.413330058	1.02E-05	0.001423925	TraesCS4B03G0195000LC	Chr4B	89451387	89452874	-	981	-	TraesCS4B01G106800LC && Q8GYA6.1 RecName: Full=26S proteasome non-ATPase regulatory subunit 13 homolog B; AltName: Full=26S proteasome regulatory subunit RPN9b; Short=AtRNP9b; AltName: Full=26S proteasome regulatory subunit S11 homolog B && - && -	-
TraesCS3A03G0920000	334.4396539	316.2190026	338.6339664	1206.093844	581.5427412	1875.489256	329.7642076	1221.041947	-1.887895709	1.04E-05	0.001445359	TraesCS3A03G0920000	Chr3A	639497725	639501130	+	1548	-	TraesCS3A01G391400 && - && PF13920:Zinc finger, C3HC4 type (RING finger) && PF13920:Zinc finger, C3HC4 type (RING finger)	-
TraesCS5A03G0665300	434.940459	607.2125578	464.2562442	1976.181932	881.0459847	2667.040551	502.1364203	1841.422822	-1.874281272	1.05E-05	0.00145282	TraesCS5A03G0665300	Chr5A	480800969	480803834	+	2392	-	TraesCS5A01G269800 && Q8H0U5.1 RecName: Full=Protein TIC 62, chloroplastic; AltName: Full=Translocon at the inner envelope membrane of chloroplasts 62; Short=AtTIC62; Flags: Precursor && PF13460:NAD(P)H-binding && PF13460:NAD(P)H-binding	-
TraesCS5B03G0633700	1.689089161	2.702726518	0	50.9617117	14.84418408	31.60936949	1.46393856	32.47175509	-4.461009374	1.05E-05	0.00145282	TraesCS5B03G0633700	Chr5B	427939578	427941242	+	1665	-	TraesCS5B01G243800 && Q6YXH5.1 RecName: Full=Zinc-finger homeodomain protein 1; Short=OsZHD1 && PF04770:ZF-HD protein dimerisation region && PF04770:ZF-HD protein dimerisation region	ZF-HD_dimer
TraesCS6A03G0612000	4.222722903	0	0.910306361	20.38468468	52.39123794	31.60936949	1.711009755	34.79509737	-4.32456476	1.06E-05	0.001453511	TraesCS6A03G0612000	Chr6A	417589198	417590203	+	1006	-	TraesCS6A01G222200 && - && PF04520:Senescence regulator && PF04520:Senescence regulator	-
TraesCS7B03G0303100LC	54.05085316	23.42362982	81.01726615	261.6034534	145.8222789	410.9218033	52.83058304	272.7825119	-2.366587817	1.07E-05	0.00146348	TraesCS7B03G0303100LC	Chr7B	137973023	137994202	-	2277	-	- && - && PF13966:zinc-binding in reverse transcriptase|PF13456:Reverse transcriptase-like && PF13966:zinc-binding in reverse transcriptase|PF13456:Reverse transcriptase-like	-
TraesCS1D03G0625800	170.5980053	163.0644999	60.08021984	588.8908908	587.6550523	368.7759774	131.247575	515.1073068	-1.972616519	1.12E-05	0.001540898	TraesCS1D03G0625800	Chr1D	354679404	354681647	-	806	-	TraesCS1D01G259500 && - && - && -	-
TraesCS5B03G0269000	525.3067291	555.8607539	706.3977363	2131.332032	1070.527629	2389.14151	595.8550731	1863.667057	-1.644761441	1.13E-05	0.001540987	TraesCS5B03G0269000	Chr5B	143158046	143161637	-	2042	-	TraesCS5B01G105700 && Q41364.1 RecName: Full=Dicarboxylate transporter 1, chloroplastic; Short=SODIT1; AltName: Full=2-oxoglutarate/malate translocator; Flags: Precursor && PF00939:Sodium:sulfate symporter transmembrane region && PF00939:Sodium:sulfate symporter transmembrane region	Na_sulph_symp
TraesCS4B03G0496000	407.0704878	329.7326352	429.6646025	1174.384334	737.8432677	1319.691176	388.8225752	1077.306259	-1.469532291	1.14E-05	0.001548194	TraesCS4B03G0496000	Chr4B	385472429	385476975	-	1364	-	TraesCS4B01G175900 && - && - && -	-
novel.5426	3.378178322	8.108179555	34.59164173	185.7271271	82.95279341	131.7057062	15.3593332	133.4618756	-3.122720879	1.17E-05	0.001583582	-	Chr6B	27546274	27549921	-	3648	-	- && - && PF04827:Plant transposon protein	DUF635
TraesCS2D03G1170700	91.2108147	77.47816019	81.92757251	214.0391891	207.8185772	237.0702712	83.53884913	219.6426792	-1.39333833	1.19E-05	0.001608885	TraesCS2D03G1170700	Chr2D	616243957	616245915	+	1959	-	TraesCS2D01G525000 && - && - && -	-
TraesCS1A03G0809500	163.8416486	366.6698976	243.0517984	1075.858358	542.2493127	1323.642347	257.8544482	980.5833394	-1.926709859	1.22E-05	0.001649342	TraesCS1A03G0809500	Chr1A	518274602	518275838	+	1142	-	TraesCS1A01G326100 && Q5ZBY9.1 RecName: Full=Photosystem II reaction center W protein, chloroplastic; AltName: Full=PSII 6.1 kDa protein; Flags: Precursor && PF07123:Photosystem II reaction centre W protein (PsbW) && PF07123:Photosystem II reaction centre W protein (PsbW)	-
TraesCS2B03G1137600	341.1960105	263.0653811	297.6701801	748.5709208	732.6041439	637.455618	300.6438573	706.2102276	-1.232162054	1.23E-05	0.001653556	TraesCS2B03G1137600	Chr2B	647929807	647938857	-	1659	-	TraesCS2B01G447300 && Q42840.1 RecName: Full=Oxygen-dependent coproporphyrinogen-III oxidase, chloroplastic; Short=Coprogen oxidase; Short=Coproporphyrinogenase; Flags: Precursor && PF01218:Coproporphyrinogen III oxidase && PF01218:Coproporphyrinogen III oxidase	-
TraesCS2A03G0131600	3842.677842	6494.651823	12662.36148	42537.17452	15708.63951	57833.29265	7666.563716	38693.03556	-2.335418717	1.23E-05	0.001657993	TraesCS2A03G0131600	Chr2A	34537207	34538074	-	762	-	TraesCS2A01G066700 && P00871.2 RecName: Full=Ribulose bisphosphate carboxylase small chain PWS4.3, chloroplastic; Short=RuBisCO small subunit PWS4.3; Flags: Precursor && PF00101:Ribulose bisphosphate carboxylase, small chain|PF12338:Ribulose-1,5-bisphosphate carboxylase small subunit && PF00101:Ribulose bisphosphate carboxylase, small chain|PF12338:Ribulose-1,5-bisphosphate carboxylase small subu…	-
TraesCS6A03G0804600	5364.547176	7600.066969	6542.371818	20854.66491	11870.98133	22089.68104	6502.328654	18271.77576	-1.490557118	1.24E-05	0.001657993	TraesCS6A03G0804600	Chr6A	544675689	544678535	-	2044	-	TraesCS6A01G307700 && Q6Z2T6.1 RecName: Full=Geranylgeranyl diphosphate reductase, chloroplastic; AltName: Full=Geranylgeranyl reductase; Flags: Precursor && - && -	-
TraesCS4D03G0327900	779.5146479	586.4916545	312.2350819	1874.258508	1854.649823	1579.151417	559.4137947	1769.35325	-1.661103204	1.24E-05	0.001665975	TraesCS4D03G0327900	Chr4D	177036032	177042290	+	1573	-	- && Q9ST69.1 RecName: Full=30S ribosomal protein S5, chloroplastic; Flags: Precursor && PF00333:Ribosomal protein S5, N-terminal domain|PF03719:Ribosomal protein S5, C-terminal domain && PF00333:Ribosomal protein S5, N-terminal domain|PF03719:Ribosomal protein S5, C-terminal domain	-
TraesCS5D03G0599900LC	0	0	0	12.4573073	12.22462219	26.34114124	0	17.00769024	-6.700644416	1.26E-05	0.001687501	TraesCS5D03G0599900LC	Chr5D	370291289	370296043	-	1887	-	TraesCS5D01G338500LC && Q651X6.1 RecName: Full=Cellulose synthase-like protein E6; AltName: Full=OsCslE6 && PF03552:Cellulose synthase && PF03552:Cellulose synthase	-
TraesCS5B03G0257100	0	0	0	18.11971972	23.57605707	9.219399434	0	16.97172541	-6.71144707	1.27E-05	0.001690782	TraesCS5B03G0257100	Chr5B	135314896	135315615	-	720	-	TraesCS5B01G100900 && Q0IMV4.2 RecName: Full=Putative glutaredoxin-C14 && PF00462:Glutaredoxin && PF00462:Glutaredoxin	-
TraesCS4D03G0418800	315.8596731	238.7408424	223.9353649	938.8279778	481.9993891	1090.523247	259.5119601	837.1168714	-1.68850425	1.27E-05	0.001690782	TraesCS4D03G0418800	Chr4D	293991854	293992568	-	715	-	TraesCS4D01G168800 && - && PF06596:Photosystem II reaction centre X protein (PsbX) && PF06596:Photosystem II reaction centre X protein (PsbX)	-
TraesCS1A03G0801400	1776.077253	1559.473201	1456.490178	3336.293393	3294.535679	3853.708963	1597.346877	3494.846012	-1.129410582	1.28E-05	0.001703477	TraesCS1A03G0801400	Chr1A	515239020	515243302	-	2407	-	TraesCS1A01G323400 && O23813.1 RecName: Full=Sulfite reductase [ferredoxin], chloroplastic; Short=ZmSiR; Flags: Precursor && PF03460:Nitrite/Sulfite reductase ferredoxin-like half domain|PF01077:Nitrite and sulphite reductase 4Fe-4S domain && PF03460:Nitrite/Sulfite reductase ferredoxin-like half domain|PF01077:Nitrite and sulphite reductase 4Fe-4S domain	-
TraesCS5B03G0195000	24.49179284	23.42362982	6.372144528	91.73108106	95.1774156	93.5110514	18.09585573	93.47318269	-2.366028621	1.32E-05	0.001747648	TraesCS5B03G0195000	Chr5B	95477655	95483190	+	2537	-	TraesCS5B01G078300 && Q41140.1 RecName: Full=Pyrophosphate--fructose 6-phosphate 1-phosphotransferase subunit alpha; Short=PFP; AltName: Full=6-phosphofructokinase, pyrophosphate dependent; AltName: Full=PPi-PFK; AltName: Full=Pyrophosphate-dependent 6-phosphofructose-1-kinase && PF00365:Phosphofructokinase && PF00365:Phosphofructokinase	PFK
TraesCS1B03G0541300	429.0286469	254.9572016	296.7598737	878.8064062	836.5134325	828.428892	326.9152407	847.9162436	-1.374636404	1.34E-05	0.001768304	TraesCS1B03G0541300	Chr1B	335723442	335733156	+	3712	-	TraesCS1B01G182500 && Q8LPR9.1 RecName: Full=Protein TIC110, chloroplastic; AltName: Full=Translocon at the inner envelope membrane of chloroplasts 110; Short=AtTIC110; Flags: Precursor && PF16940:Chloroplast envelope transporter && PF16940:Chloroplast envelope transporter	-
novel.4361	0.844544581	0.900908839	0.910306361	157.415065	33.18111736	0	0.88525326	63.5320608	-6.166519294	1.36E-05	0.001787373	-	Chr5B	186058512	186064503	+	3153	-	- && - && -	-
TraesCS6B03G0363800	19.42452535	18.91908563	50.06684987	152.8851351	226.1555105	85.60870903	29.47015362	154.8831182	-2.398693385	1.37E-05	0.001791979	TraesCS6B03G0363800	Chr6B	150236943	150242844	+	1512	-	- && Q8VYP6.1 RecName: Full=Polynucleotide 5'-hydroxyl-kinase NOL9; AltName: Full=Nucleolar protein 9 homolog && PF16575:mRNA cleavage and polyadenylation factor CLP1 P-loop && PF16575:mRNA cleavage and polyadenylation factor CLP1 P-loop	-
TraesCS5D03G0935700	180.7325402	171.1726795	320.4278391	840.3020018	466.2820177	1240.667752	224.1110196	849.083924	-1.921097981	1.37E-05	0.001796487	TraesCS5D03G0935700	Chr5D	486508960	486511345	-	1301	-	TraesCS5D01G424700 && Q9FI13.1 RecName: Full=Probable ribose-5-phosphate isomerase 4, chloroplastic; AltName: Full=Phosphoriboisomerase 4; Flags: Precursor && PF06026:Ribose 5-phosphate isomerase A (phosphoriboisomerase A) && PF06026:Ribose 5-phosphate isomerase A (phosphoriboisomerase A)	Rib_5-P_isom_A
TraesCS7A03G1388100	374.9777938	231.5335717	243.9621048	916.1783282	582.4159285	1118.181446	283.4911568	872.2585674	-1.620358383	1.41E-05	0.001838957	TraesCS7A03G1388100	Chr7A	744222459	744224301	-	1301	-	TraesCS7A01G568800 && - && - && -	-
TraesCS7B03G0683200	195.9343427	103.6045165	81.92757251	433.7407907	445.3255225	391.1659474	127.1554772	423.4107535	-1.734649096	1.41E-05	0.001838957	TraesCS7B03G0683200	Chr7B	462181781	462187041	+	2227	-	TraesCS7B01G247100 && - && PF11891:Domain of unknown function (DUF3411) && PF11891:Domain of unknown function (DUF3411)	-
TraesCS3D03G1044000LC	0.844544581	0.900908839	1.820612722	55.49164163	9.60506029	28.97525536	1.188688714	31.35731909	-4.723364495	1.45E-05	0.001881461	TraesCS3D03G1044000LC	Chr3D	577071913	577075394	-	1050	-	TraesCS3D01G575700LC && - && - && -	-
TraesCS6A03G0225400	159.6189257	25.2254475	28.2194972	426.9458958	422.6226527	562.3833655	71.02129014	470.650638	-2.726332529	1.45E-05	0.001881461	TraesCS6A03G0225400	Chr6A	68601250	68604772	-	3233	-	TraesCS6A01G098500 && P92942.1 RecName: Full=Chloride channel protein CLC-b; Short=AtCLC-b; AltName: Full=CBS domain-containing protein CBSCLC7 && PF00654:Voltage gated chloride channel && PF00654:Voltage gated chloride channel	Voltage_CLC
TraesCS1A03G0465800	415.5159336	800.0070494	1712.286265	5335.124974	2200.431994	8807.160574	975.9364161	5447.572514	-2.480736965	1.46E-05	0.00188811	TraesCS1A03G0465800	Chr1A	310507127	310511027	-	2389	-	TraesCS1A01G173100 && Q42843.1 RecName: Full=Glutamyl-tRNA reductase 1, chloroplastic; Short=GluTR; Flags: Precursor && PF05201:Glutamyl-tRNAGlu reductase, N-terminal domain|PF01488:Shikimate / quinate 5-dehydrogenase|PF00745:Glutamyl-tRNAGlu reductase, dimerisation domain && PF05201:Glutamyl-tRNAGlu reductase, N-terminal domain|PF01488:Shikimate / quinate 5-dehydrogenase|PF00745:Glutamyl-tRNAGlu…	-
TraesCS1D03G0877800	32.93723864	30.63090054	30.04010992	180.0647147	208.6917645	59.26756779	31.2027497	149.341349	-2.262305431	1.46E-05	0.00188811	TraesCS1D03G0877800	Chr1D	455780571	455784825	+	2318	-	TraesCS1D01G376900 && Q93ZX7.1 RecName: Full=Probable galacturonosyltransferase 4; AltName: Full=Like glycosyl transferase 3 && PF01501:Glycosyl transferase family 8 && PF01501:Glycosyl transferase family 8	Glyco_transf_8
TraesCS5B03G0462300	9.289990386	17.11726795	5.461838167	100.7909409	48.02530145	53.99933954	10.62303217	67.60519397	-2.66915322	1.47E-05	0.00188811	TraesCS5B03G0462300	Chr5B	320362345	320365183	-	1300	-	TraesCS5B01G172900 && Q940U6.1 RecName: Full=Protein FLUORESCENT IN BLUE LIGHT, chloroplastic; Flags: Precursor && PF13424:Tetratricopeptide repeat && PF13424:Tetratricopeptide repeat	-
TraesCS7A03G1327000	5.067267483	0	0	349.937087	74.22092042	871.891775	1.689089161	432.0165942	-7.985732458	1.47E-05	0.00188811	TraesCS7A03G1327000	Chr7A	727372255	727373072	+	426	-	TraesCS7A01G545200 && Q38853.1 RecName: Full=Rhodanese-like domain-containing protein 15, chloroplastic; AltName: Full=Protein DARK INDUCIBLE 1; AltName: Full=Senescence-associated protein 1; Short=AtSEN1; AltName: Full=Sulfurtransferase 15; Short=AtStr15; Flags: Precursor && PF00581:Rhodanese-like domain && PF00581:Rhodanese-like domain	Rhodanese
TraesCS5B03G1166800	166.3752824	135.1363259	184.7921913	436.0057557	344.9089831	480.7258276	162.1012665	420.5468555	-1.374189585	1.52E-05	0.001948762	TraesCS5B03G1166800	Chr5B	650208257	650215492	+	2659	-	- && Q6ATS0.1 RecName: Full=Magnesium-chelatase subunit ChlD, chloroplastic; Short=Mg-chelatase subunit D; AltName: Full=Mg-protoporphyrin IX chelatase subunit ChlD; AltName: Full=Protein CHLORINA 1; Flags: Precursor >B8AMB8.1 RecName: Full=Magnesium-chelatase subunit ChlD, chloroplastic; Short=Mg-chelatase subunit D; AltName: Full=Mg-protoporphyrin IX chelatase subunit ChlD; AltName: Full=Protei…	-
TraesCS7D03G1285000	55.73994232	397.3007982	523.4261577	2729.282782	908.114791	3820.782537	325.4889661	2486.060037	-2.933259709	1.52E-05	0.001953479	TraesCS7D03G1285000	Chr7D	637697357	637702494	-	2152	-	- && P49085.1 RecName: Full=Phytoene synthase, chloroplastic; Flags: Precursor && PF00494:Squalene/phytoene synthase && PF00494:Squalene/phytoene synthase	-
TraesCS2A03G1038400	6.756356645	9.909997234	5.461838167	56.62412411	55.88398714	30.29231243	7.376064015	47.60014123	-2.695362027	1.53E-05	0.001961368	TraesCS2A03G1038400	Chr2A	692159945	692164126	+	2814	-	TraesCS2A01G436600 && Q9LIE7.1 RecName: Full=Pentatricopeptide repeat-containing protein At3g22150, chloroplastic; Flags: Precursor && PF01535:PPR repeat|PF13041:PPR repeat family && PF01535:PPR repeat|PF13041:PPR repeat family	PPR
TraesCS7D03G0779600	367.3768925	277.4799225	172.9582086	827.8446945	761.4193248	773.1124954	272.6050079	787.4588382	-1.529911214	1.54E-05	0.001962788	TraesCS7D03G0779600	Chr7D	421021118	421022451	+	830	-	TraesCS7D01G327700 && O80439.1 RecName: Full=30S ribosomal protein S31, chloroplastic; AltName: Full=Plastid-specific 30S ribosomal protein 4; Short=PSRP-4; Flags: Precursor && PF17067:Ribosomal protein S31e && PF17067:Ribosomal protein S31e	-
TraesCS3D03G0595600	40.53813987	57.65816572	27.30919084	137.0303804	171.1447106	133.0227633	41.83516548	147.0659514	-1.815177325	1.63E-05	0.002067338	TraesCS3D03G0595600	Chr3D	356992108	356997688	+	1225	-	TraesCS3D01G253900 && Q8VZV9.1 RecName: Full=Protein PLASTID TRANSCRIPTIONALLY ACTIVE 7; Short=pTAC7; AltName: Full=Protein PIGMENT DEFECTIVE 225; Flags: Precursor && - && -	-
TraesCS2B03G0492100	61.65175438	116.2172403	89.2100234	332.9498498	192.9743931	447.7994011	89.02633935	324.574548	-1.864949106	1.63E-05	0.002074485	TraesCS2B03G0492100	Chr2B	192171461	192176352	+	1545	-	TraesCS2B01G204200 && Q59324.1 RecName: Full=2-hydroxy-6-oxo-6-phenylhexa-2,4-dienoate hydrolase; Short=HOPDA hydrolase; AltName: Full=2,6-dioxo-6-phenylhexa-3-enoate hydrolase && PF12695:Alpha/beta hydrolase family && PF12695:Alpha/beta hydrolase family	-
TraesCS4A03G0873600	109.7907955	129.7308729	104.6852315	366.9243243	226.1555105	472.8234853	114.7356333	355.3011067	-1.628706995	1.71E-05	0.002154464	TraesCS4A03G0873600	Chr4A	627714989	627716398	-	1208	-	TraesCS4A01G353000 && Q9MAA2.1 RecName: Full=Phosphoglycerate mutase-like protein AT74; Short=At-74 && PF00300:Histidine phosphatase superfamily (branch 1) && PF00300:Histidine phosphatase superfamily (branch 1)	-
TraesCS3B03G1220500	32.93723864	55.85634804	41.87409261	159.68003	110.894787	176.4856463	43.5558931	149.0201544	-1.772913699	1.72E-05	0.002171223	TraesCS3B03G1220500	Chr3B	753496908	753503244	+	1532	-	TraesCS3B01G493000 && Q9DAM5.1 RecName: Full=Mitochondrial thiamine pyrophosphate carrier; AltName: Full=Solute carrier family 25 member 19 && PF00153:Mitochondrial carrier protein && PF00153:Mitochondrial carrier protein	Mito_carr
TraesCS7A03G0377600	315.0151286	586.4916545	629.9320019	2071.31046	981.4625241	2588.017127	510.479595	1880.26337	-1.880811666	1.73E-05	0.002171563	TraesCS7A03G0377600	Chr7A	119803154	119805684	-	1130	-	TraesCS7A01G160300 && Q5S1S6.1 RecName: Full=Peroxiredoxin Q, chloroplastic; AltName: Full=Thioredoxin reductase; Flags: Precursor && PF00578:AhpC/TSA family|PF05421:Protein of unknown function (DUF751) && PF00578:AhpC/TSA family|PF05421:Protein of unknown function (DUF751)	-
TraesCS2A03G1156400	0	0	0	23.78213213	7.858685691	18.43879887	0	16.69320556	-6.67456968	1.77E-05	0.002209269	TraesCS2A03G1156400	Chr2A	730993052	730993896	+	730	-	TraesCS2A01G495400 && - && PF00170:bZIP transcription factor && PF00170:bZIP transcription factor	bZIP_1
TraesCS3D03G0936800	785.4264599	846.854309	1400.96149	4118.838788	1811.863646	5390.714555	1011.080753	3773.805663	-1.899983746	1.80E-05	0.002244157	TraesCS3D03G0936800	Chr3D	539960007	539964103	+	1936	-	TraesCS3D01G426300 && Q9M158.2 RecName: Full=Rhodanese-like domain-containing protein 4, chloroplastic; AltName: Full=Protein THYLAKOID RHODANESE-LIKE; AltName: Full=Sulfurtransferase 4; Short=AtStr4; Flags: Precursor && - && -	-
TraesCS2A03G0241800	480.5458663	814.4215908	811.0829678	1802.912112	1636.352998	2090.169557	702.0168083	1843.144889	-1.392579514	1.82E-05	0.002274374	TraesCS2A03G0241800	Chr2A	72698961	72700189	-	633	-	TraesCS2A01G117700 && - && - && -	-
TraesCS4A03G0908400	298.9687815	274.777196	91.03063612	916.1783282	932.5640354	692.7720146	221.5922046	847.1714594	-1.934611121	1.83E-05	0.002278219	TraesCS4A03G0908400	Chr4A	640832809	640835273	-	864	-	TraesCS4A01G368800 && Q8SAY0.1 RecName: Full=50S ribosomal protein L18, chloroplastic; AltName: Full=CL18; Flags: Precursor && PF00861:Ribosomal L18p/L5e family && PF00861:Ribosomal L18p/L5e family	-
TraesCS7B03G0346100LC	3.378178322	1.801817679	2.730919084	57.7566066	7.858685691	60.58462485	2.636971695	42.06663905	-3.984860212	1.85E-05	0.002290055	TraesCS7B03G0346100LC	Chr7B	163439547	163440697	-	891	-	TraesCS7B01G341900LC && - && PF07172:Glycine rich protein family && PF07172:Glycine rich protein family	-
TraesCS2B03G0263100LC	8.445445806	10.81090607	2.730919084	69.08143142	27.06880627	77.70636666	7.329090321	57.95220145	-2.975118235	1.87E-05	0.00231489	TraesCS2B03G0263100LC	Chr2B	80092157	80092930	+	774	-	TraesCS2B01G144500LC && - && PF14009:Domain of unknown function (DUF4228) && PF14009:Domain of unknown function (DUF4228)	-
TraesCS3D03G1072500LC	55.73994232	50.45089501	63.72144528	508.4846345	312.6010531	85.60870903	56.63742754	302.2314655	-2.41689968	1.88E-05	0.002324936	TraesCS3D03G1072500LC	Chr3D	584092919	584097655	-	612	-	- && - && - && -	-
TraesCS5D03G0705600	271.9433549	377.4808037	74.64512162	1354.449049	688.0715917	1625.248414	241.3564268	1222.589685	-2.340259586	1.92E-05	0.002369124	TraesCS5D03G0705600	Chr5D	410594412	410595094	+	586	-	TraesCS5D01G311200 && - && - && -	-
TraesCS4A03G0652000	1026.96621	1056.766069	995.8751591	3630.738838	1693.98336	3774.68554	1026.535813	3033.135913	-1.562763027	2.01E-05	0.002472699	TraesCS4A03G0652000	Chr4A	557687111	557688035	-	925	-	TraesCS4A01G247600 && - && PF00213:ATP synthase delta (OSCP) subunit && PF00213:ATP synthase delta (OSCP) subunit	-
TraesCS7B03G0593600	141.8834895	141.4426878	124.7119715	366.9243243	274.1808119	472.8234853	136.0127163	371.3095405	-1.446860085	2.05E-05	0.002511049	TraesCS7B03G0593600	Chr7B	387736641	387740123	+	2080	-	TraesCS7B01G210000 && Q8VYJ1.1 RecName: Full=2-succinylbenzoate--CoA ligase, chloroplastic/peroxisomal; AltName: Full=Acyl-activating enzyme 14; AltName: Full=O-succinylbenzoyl-CoA ligase; Flags: Precursor && PF13193:AMP-binding enzyme C-terminal domain|PF00501:AMP-binding enzyme && PF13193:AMP-binding enzyme C-terminal domain|PF00501:AMP-binding enzyme	AMP-binding
TraesCS5A03G0487100	1091.151598	1330.642356	1332.688513	4064.479629	2131.450197	4975.84158	1251.494156	3723.923802	-1.5729757	2.09E-05	0.002553869	TraesCS5A03G0487100	Chr5A	384381238	384384629	-	1495	-	TraesCS5A01G184500 && P39173.2 RecName: Full=Putative glucose-6-phosphate 1-epimerase; AltName: Full=Putative D-hexose-6-phosphate mutarotase; AltName: Full=Unknown protein from 2D-page spots T26/PR37 && PF01263:Aldose 1-epimerase && PF01263:Aldose 1-epimerase	Aldose_epim
TraesCS2A03G1194300	0	0	0	30.57702702	6.112311093	15.80468474	0	17.49800762	-6.743403745	2.13E-05	0.00259075	TraesCS2A03G1194300	Chr2A	742264613	742264918	+	306	-	TraesCS2A01G513600 && - && - && -	-
TraesCS6D03G0232800	425.6504686	310.8135496	294.939261	979.5973472	869.6945499	717.7960988	343.8010931	855.6959986	-1.315506496	2.14E-05	0.00259075	TraesCS6D03G0232800	Chr6D	93653337	93657459	+	2497	-	TraesCS6D01G108000 && Q9LU68.1 RecName: Full=Protein CHLOROPLAST IMPORT APPARATUS 2; Flags: Precursor && PF06203:CCT motif && PF06203:CCT motif	CCT
TraesCS5D03G0224100	597.0930185	490.0944086	292.2083419	1498.274324	980.5893368	1883.391599	459.7985897	1454.085087	-1.660426376	2.14E-05	0.00259075	TraesCS5D03G0224100	Chr5D	103662793	103666239	+	1000	-	TraesCS5D01G094000 && Q93PP8.3 RecName: Full=Rubredoxin-2; Short=Rd-2 && PF13976:GAG-pre-integrase domain|PF00301:Rubredoxin && PF13976:GAG-pre-integrase domain|PF00301:Rubredoxin	Rubredoxin
TraesCS5D03G0248900	910.4190578	383.7871656	416.0100071	1708.916066	2088.664019	1718.759466	570.0720768	1838.77985	-1.689375218	2.16E-05	0.002609806	TraesCS5D03G0248900	Chr5D	119450445	119455747	-	3635	-	TraesCS5D01G105500 && B7K735.1 RecName: Full=Elongation factor Ts; Short=EF-Ts && PF00575:S1 RNA binding domain|PF00889:Elongation factor TS && PF00575:S1 RNA binding domain|PF00889:Elongation factor TS	S1
TraesCS6A03G0197800	6379.689762	8468.54309	7166.841982	23688.13608	12511.02762	30956.10919	7338.358278	22385.09096	-1.608975726	2.18E-05	0.002635574	TraesCS6A03G0197800	Chr6A	57893802	57894547	+	746	-	TraesCS6A01G086300 && P31336.1 RecName: Full=Photosystem II 5 kDa protein, chloroplastic; Short=PSII-T; AltName: Full=Light-regulated unknown 11 kDa protein; Flags: Precursor && - && -	-
TraesCS2A03G0649900	356.397813	210.8126684	173.868515	671.562112	646.1586013	912.720544	247.0263321	743.4804191	-1.588609274	2.20E-05	0.002649696	TraesCS2A03G0649900	Chr2A	424369102	424371111	+	1548	-	TraesCS2A01G264800 && Q9ZQ85.2 RecName: Full=Myb family transcription factor EFM; AltName: Full=Protein EARLY FLOWERING MYB && PF00249:Myb-like DNA-binding domain && PF00249:Myb-like DNA-binding domain	Myb_DNA-binding
TraesCS5D03G0464000	731.3756068	482.8871379	1003.15761	2568.47027	1640.718935	2310.118087	739.1401182	2173.10243	-1.555690818	2.21E-05	0.002658642	TraesCS5D03G0464000	Chr5D	302632054	302635031	+	1751	-	TraesCS5D01G196300 && P10847.1 RecName: Full=Alcohol dehydrogenase 2 && PF00107:Zinc-binding dehydrogenase|PF08240:Alcohol dehydrogenase GroES-like domain && PF00107:Zinc-binding dehydrogenase|PF08240:Alcohol dehydrogenase GroES-like domain	ADH_zinc_N
TraesCS2B03G0419200	534.5967195	543.2480302	285.8361974	1789.322322	858.343115	2190.265894	454.5603157	1612.643777	-1.826358993	2.24E-05	0.002694532	TraesCS2B03G0419200	Chr2B	152404613	152406131	+	1234	-	TraesCS2B01G171300 && Q9LW57.1 RecName: Full=Probable plastid-lipid-associated protein 6, chloroplastic; AltName: Full=Fibrillin-4; AltName: Full=Fibrillin-6; AltName: Full=Harpin-binding protein 1; Short=HrBP1; AltName: Full=Plastoglobulin 30.45; Short=AtPGL30.4; Flags: Precursor && PF04755:PAP_fibrillin && PF04755:PAP_fibrillin	-
TraesCS3D03G1036600	0.844544581	2.702726518	0	49.82922922	47.15211415	6.58528531	1.1824237	34.52220956	-4.875603923	2.26E-05	0.002710271	TraesCS3D03G1036600	Chr3D	574600798	574603456	+	600	-	TraesCS3D01G470600 && Q9LHG9.1 RecName: Full=Nascent polypeptide-associated complex subunit alpha-like protein 1; Short=NAC-alpha-like protein 1; AltName: Full=Alpha-NAC-like protein 1 && PF01849:NAC domain && PF01849:NAC domain	-
TraesCS5B03G1135900	255.8970079	779.2861461	2972.150269	10209.32958	4811.262018	16212.97243	1335.777808	10411.18801	-2.962410293	2.29E-05	0.002746333	TraesCS5B03G1135900	Chr5B	638613754	638614919	-	1166	-	TraesCS5B01G463100 && P04784.1 RecName: Full=Chlorophyll a-b binding protein, chloroplastic; AltName: Full=LHCII type I CAB; Short=LHCP; Flags: Precursor && PF00504:Chlorophyll A-B binding protein && PF00504:Chlorophyll A-B binding protein	-
TraesCS3D03G0847500	592.8702956	374.7780772	439.6779725	1493.744394	891.5242323	1598.907273	469.1087817	1328.058633	-1.500656881	2.33E-05	0.002784113	TraesCS3D03G0847500	Chr3D	500517980	500520925	-	1352	-	TraesCS3D01G384200 && - && PF13920:Zinc finger, C3HC4 type (RING finger) && PF13920:Zinc finger, C3HC4 type (RING finger)	-
novel.5263	1.689089161	0	1.820612722	49.82922922	7.858685691	38.1946548	1.169900628	31.96085657	-4.758935364	2.36E-05	0.002814287	-	Chr6B	123544784	123556360	+	484	-	- && P07369.1 RecName: Full=Chlorophyll a-b binding protein 3C, chloroplastic; AltName: Full=LHCII type I CAB-3C; Short=LHCP; Flags: Precursor && -	-
TraesCS7B03G1296800	692.5265561	1278.389643	1258.953698	3730.397297	2108.747327	4397.65353	1076.623299	3412.266051	-1.664111096	2.39E-05	0.002834224	TraesCS7B03G1296800	Chr7B	751979581	751983485	-	1957	-	TraesCS7B01G482000 && P49085.1 RecName: Full=Phytoene synthase, chloroplastic; Flags: Precursor && PF00494:Squalene/phytoene synthase && PF00494:Squalene/phytoene synthase	-
TraesCS6D03G0136800	693.3711006	463.0671435	505.2200305	1158.529579	1418.056174	1432.958083	553.8860915	1336.514612	-1.270630326	2.42E-05	0.002870304	TraesCS6D03G0136800	Chr6D	42103578	42106871	+	1356	-	TraesCS6D01G065900 && Q84MC1.1 RecName: Full=Gamma-glutamylcyclotransferase 2-2; Short=AtGGCT2;2; AltName: Full=Gamma-glutamyl cyclotransferase 2;2 && PF04752:ChaC-like protein && PF04752:ChaC-like protein	ChaC
TraesCS1A03G0450000	655.3665945	427.9316987	582.5960712	1276.307758	1307.161387	1319.691176	555.2981215	1301.05344	-1.228200643	2.44E-05	0.002882891	TraesCS1A03G0450000	Chr1A	300344055	300353066	+	3693	-	TraesCS1A01G165800 && Q8LPR9.1 RecName: Full=Protein TIC110, chloroplastic; AltName: Full=Translocon at the inner envelope membrane of chloroplasts 110; Short=AtTIC110; Flags: Precursor && PF16940:Chloroplast envelope transporter && PF16940:Chloroplast envelope transporter	-
TraesCS4D03G0425000	648.6102379	631.5370964	681.8194645	1396.350901	1252.150587	1662.126012	653.9889329	1436.875833	-1.13520832	2.49E-05	0.002932204	TraesCS4D03G0425000	Chr4D	297602352	297611003	-	1634	-	TraesCS4D01G170800 && Q10LR9.1 RecName: Full=Uroporphyrinogen decarboxylase 2, chloroplastic; Short=UPD2; Short=URO-D2; Flags: Precursor && PF01208:Uroporphyrinogen decarboxylase (URO-D) && PF01208:Uroporphyrinogen decarboxylase (URO-D)	-
TraesCS4B03G0457400	1060.747993	875.6833919	919.4094248	2040.733433	1859.888947	2289.045174	951.9469366	2063.222518	-1.115667301	2.52E-05	0.002963351	TraesCS4B03G0457400	Chr4B	343828779	343835187	+	1546	-	TraesCS4B01G164800 && Q9ST69.1 RecName: Full=30S ribosomal protein S5, chloroplastic; Flags: Precursor && PF03719:Ribosomal protein S5, C-terminal domain|PF00333:Ribosomal protein S5, N-terminal domain && PF03719:Ribosomal protein S5, C-terminal domain|PF00333:Ribosomal protein S5, N-terminal domain	-
TraesCS4B03G0747500	15.20180245	14.41454143	5.461838167	64.55150149	75.09410772	47.41405423	11.69272735	62.35322115	-2.415054266	2.53E-05	0.002978584	TraesCS4B03G0747500	Chr4B	565111475	565118185	+	2468	-	- && P49252.3 RecName: Full=Primary amine oxidase; AltName: Full=Amine oxidase [copper-containing]; Flags: Precursor && PF02727:Copper amine oxidase, N2 domain|PF01179:Copper amine oxidase, enzyme domain|PF02728:Copper amine oxidase, N3 domain && PF02727:Copper amine oxidase, N2 domain|PF01179:Copper amine oxidase, enzyme domain|PF02728:Copper amine oxidase, N3 domain	-
TraesCS1B03G0298000	146.1062124	186.4881298	160.2139196	422.4159659	553.6007476	330.5813226	164.2694206	435.5326787	-1.408517394	2.72E-05	0.003191052	TraesCS1B03G0298000	Chr1B	130114376	130123240	+	2284	-	TraesCS1B01G110400 && O82261.2 RecName: Full=Protease Do-like 2, chloroplastic; Flags: Precursor && PF13180:PDZ domain|PF13365:Trypsin-like peptidase domain && PF13180:PDZ domain|PF13365:Trypsin-like peptidase domain	-
TraesCS4B03G0188200	84.45445806	96.39724582	71.91420253	994.3196194	891.5242323	61.90168191	84.25530214	649.2485112	-2.946463567	2.72E-05	0.003191052	TraesCS4B03G0188200	Chr4B	85037470	85041320	-	2118	-	TraesCS4B01G083200 && P56821.1 RecName: Full=Eukaryotic translation initiation factor 3 subunit B; Short=eIF3b; AltName: Full=eIF-3-eta; AltName: Full=eIF3 p110 && PF08662:Eukaryotic translation initiation factor eIF2A|PF00076:RNA recognition motif. (a.k.a. RRM, RBD, or RNP domain) && PF08662:Eukaryotic translation initiation factor eIF2A|PF00076:RNA recognition motif. (a.k.a. RRM, RBD, or RNP do…	RRM_1
TraesCS3D03G0893500LC	0	0	0	43.03433433	21.82968248	1.317057062	0	22.06035795	-7.086069255	2.76E-05	0.003226551	TraesCS3D03G0893500LC	Chr3D	520592922	520593350	+	429	-	TraesCS3D01G492600LC && - && - && -	-
TraesCS3B03G0005600	0	4.504544197	2.730919084	91.73108106	32.30793006	11.85351356	2.411821094	45.29750823	-4.245256872	2.77E-05	0.003237582	TraesCS3B03G0005600	Chr3B	2279997	2282921	-	949	-	TraesCS3B01G002500 && - && PF00010:Helix-loop-helix DNA-binding domain && PF00010:Helix-loop-helix DNA-binding domain	HLH
TraesCS6B03G0413500	119.9253304	159.4608646	112.8779888	374.8517016	280.293123	364.8248062	130.7547279	339.9898769	-1.377684306	2.80E-05	0.003259315	TraesCS6B03G0413500	Chr6B	175202915	175208519	-	1523	-	TraesCS6B01G162800 && - && - && -	-
TraesCS6B03G0863700	10.13453497	23.42362982	4.551531806	77.00880879	99.54335209	56.63345367	12.7032322	77.72853818	-2.616906941	2.87E-05	0.003329989	TraesCS6B03G0863700	Chr6B	547220417	547220689	+	273	-	TraesCS6B01G300600 && Q6NNN0.1 RecName: Full=Protein RADIALIS-like 3; Short=AtRL3; Short=Protein RAD-like 3 && - && -	-
TraesCS2D03G0034000	16.04634703	17.11726795	32.771029	156.2825826	45.40573955	163.3150757	21.97821466	121.6677993	-2.46661775	2.92E-05	0.003382963	TraesCS2D03G0034000	Chr2D	8747170	8753100	-	2384	-	TraesCS2D01G018000 && Q9M8Z8.1 RecName: Full=Probable pectate lyase 8; Flags: Precursor && PF00544:Pectate lyase && PF00544:Pectate lyase	-
TraesCS1A03G0977000	16.89089161	44.14453313	2.730919084	212.9067067	389.4415354	55.3163966	21.25544794	219.2215462	-3.368297071	2.92E-05	0.003383181	TraesCS1A03G0977000	Chr1A	566588263	566591522	-	1250	-	TraesCS1A01G400500 && Q1XDB4.1 RecName: Full=Uncharacterized protein ycf23 (chloroplast) [Pyropia yezoensis] && PF04481:Protein of unknown function (DUF561) && PF04481:Protein of unknown function (DUF561)	-
TraesCS7D03G0848900	13.51271329	10.81090607	4.551531806	74.74384383	36.67386656	61.90168191	9.625050389	57.77313077	-2.577236922	2.93E-05	0.003383181	TraesCS7D03G0848900	Chr7D	464132734	464135536	+	1238	-	TraesCS7D01G359800 && - && - && -	-
TraesCS3D03G0933800	207.7579668	228.8308452	158.3933068	588.8908908	379.8364751	829.7459491	198.327373	599.491105	-1.594465642	2.96E-05	0.003413162	TraesCS3D03G0933800	Chr3D	538393098	538394938	-	1611	-	TraesCS3D01G425300 && Q9FYF9.1 RecName: Full=F-box protein At1g67340 && PF01753:MYND finger && PF01753:MYND finger	zf-MYND
TraesCS6A03G0444200	0	0	0	12.4573073	7.858685691	27.6581983	0	15.9913971	-6.608910299	2.99E-05	0.003436044	TraesCS6A03G0444200	Chr6A	203552106	203553224	-	1119	-	TraesCS6A01G178900 && Q9LMR5.1 RecName: Full=F-box/kelch-repeat protein At1g15670 && PF01344:Kelch motif && PF01344:Kelch motif	Kelch_1
TraesCS1A03G0435600	45.60540735	36.93726242	86.47910431	198.1844344	148.4418408	326.6301514	56.34059136	224.4188089	-1.992418663	3.00E-05	0.003451481	TraesCS1A03G0435600	Chr1A	291912713	291916795	+	1366	-	TraesCS1A01G161200 && Q9FPT1.2 RecName: Full=Ubiquitin carboxyl-terminal hydrolase 12; AltName: Full=Deubiquitinating enzyme 12; Short=AtUBP12; AltName: Full=Ubiquitin thioesterase 12; AltName: Full=Ubiquitin-specific-processing protease 12 && PF00917:MATH domain && PF00917:MATH domain	MATH
TraesCS3A03G0690300	198.4679764	163.0644999	43.69470534	570.7711711	667.9882838	495.2134553	135.0757272	577.99097	-2.096954819	3.02E-05	0.003465744	TraesCS3A03G0690300	Chr3A	513027952	513030232	-	1025	-	TraesCS3A01G272200 && Q9SYL9.1 RecName: Full=50S ribosomal protein L13, chloroplastic; AltName: Full=CL13; AltName: Full=Protein EMBRYO DEFECTIVE 1473; Flags: Precursor && PF00572:Ribosomal protein L13 && PF00572:Ribosomal protein L13	-
TraesCS3D03G0567300	52.36176399	63.9645276	118.339827	270.6633133	224.4091359	267.3625836	78.22203952	254.1450109	-1.700524445	3.07E-05	0.003519486	TraesCS3D03G0567300	Chr3D	334945625	334948924	-	1409	-	TraesCS3D01G241000 && Q8GYN9.2 RecName: Full=1,4-dihydroxy-2-naphthoyl-CoA synthase, peroxisomal; Short=DHNS; AltName: Full=Enoyl-CoA hydratase/isomerase D; Short=ECHID; AltName: Full=Naphthoate synthase && PF00378:Enoyl-CoA hydratase/isomerase && PF00378:Enoyl-CoA hydratase/isomerase	ECH
TraesCS2B03G0180100	244.0733838	196.398127	160.2139196	489.2324323	481.1262018	482.0428847	200.2284768	484.1338396	-1.273246838	3.10E-05	0.003532199	TraesCS2B03G0180100	Chr2B	50657687	50662825	-	2310	-	TraesCS2B01G080000 && Q9FY99.2 RecName: Full=Glucose-6-phosphate 1-dehydrogenase 2, chloroplastic; Short=G6PD2; Short=G6PDH2; Flags: Precursor && PF00479:Glucose-6-phosphate dehydrogenase, NAD binding domain|PF02781:Glucose-6-phosphate dehydrogenase, C-terminal domain && PF00479:Glucose-6-phosphate dehydrogenase, NAD binding domain|PF02781:Glucose-6-phosphate dehydrogenase, C-terminal domain	G6PD_C
TraesCS4A03G0615900	331.9060202	478.3825937	202.9983185	1396.350901	647.0317886	1774.075863	337.7623108	1272.486184	-1.913043615	3.12E-05	0.003546054	TraesCS4A03G0615900	Chr4A	540990861	540991991	+	1062	-	TraesCS4A01G232400 && Q9LX31.1 RecName: Full=Tetrapyrrole-binding protein, chloroplastic; AltName: Full=Genomes uncoupled 4; Flags: Precursor && PF05419:GUN4-like && PF05419:GUN4-like	-
TraesCS7A03G0889100	32.09269406	18.01817679	28.2194972	67.94894894	111.7679743	127.754535	26.11012268	102.4904861	-1.970849788	3.12E-05	0.003546054	TraesCS7A03G0889100	Chr7A	542341507	542345968	+	3085	-	TraesCS7A01G363600 && Q5Z7L0.1 RecName: Full=Beta-galactosidase 9; Short=Lactase 9; Flags: Precursor && PF01301:Glycosyl hydrolases family 35|PF13364:Beta-galactosidase jelly roll domain && PF01301:Glycosyl hydrolases family 35|PF13364:Beta-galactosidase jelly roll domain	-
TraesCS5D03G0805800	21892.28462	31365.14124	31083.32101	92553.26335	47669.91422	115455.8562	28113.58229	85226.34458	-1.600025647	3.13E-05	0.00354791	TraesCS5D03G0805800	Chr5D	441158914	441159711	+	798	-	TraesCS5D01G357600 && P12329.1 RecName: Full=Chlorophyll a-b binding protein 1, chloroplastic; AltName: Full=LHCII type I CAB-1; Short=LHCP; Flags: Precursor && PF00504:Chlorophyll A-B binding protein && PF00504:Chlorophyll A-B binding protein	-
TraesCS4A03G0740700	0	0	0	16.98723723	6.112311093	25.02408418	0	16.04121084	-6.613644124	3.16E-05	0.003564023	TraesCS4A03G0740700	Chr4A	593093393	593094709	-	1317	-	TraesCS4A01G290500 && Q9LN68.1 RecName: Full=Probable galacturonosyltransferase-like 1; AltName: Full=Protein GAOLAOZHUANGREN 1; AltName: Full=Protein PARVUS && PF01501:Glycosyl transferase family 8 && PF01501:Glycosyl transferase family 8	Glyco_transf_8
TraesCS3D03G0497500	342.8850997	296.3990082	394.1626544	905.9859858	651.3977251	956.183427	344.4822541	837.8557126	-1.281593871	3.16E-05	0.003564023	TraesCS3D03G0497500	Chr3D	279877509	279880934	-	1376	-	TraesCS3D01G210300 && F4I907.1 RecName: Full=Glyoxylate/succinic semialdehyde reductase 2, chloroplastic; Short=AtGLYR2; Short=AtGR2; Short=SSA reductase 2; Flags: Precursor && PF14833:NAD-binding of NADP-dependent 3-hydroxyisobutyrate dehydrogenase|PF03446:NAD binding domain of 6-phosphogluconate dehydrogenase && PF14833:NAD-binding of NADP-dependent 3-hydroxyisobutyrate dehydrogenase|PF03446:NA…	NAD_binding_2
TraesCS3D03G0869500	33.78178322	51.35180385	40.96378625	214.0391891	261.9561897	75.07225253	42.03245777	183.6892105	-2.1314778	3.17E-05	0.003570562	TraesCS3D03G0869500	Chr3D	509222929	509225376	+	1239	-	TraesCS3D01G393700 && - && - && -	-
novel.528	8.445445806	0.900908839	0	48.69674674	89.9382918	21.07291299	3.115451548	53.23598384	-4.07994958	3.23E-05	0.003625005	-	Chr1B	178938108	178939433	-	549	-	- && - && -	-
novel.5198	4.222722903	4.504544197	12.74428906	56.62412411	41.03980306	43.46288305	7.157185386	47.04227007	-2.721454163	3.24E-05	0.003625005	-	Chr6A	597726886	597730319	-	2729	-	- && - && -	-
TraesCS7B03G0346300	45.60540735	18.01817679	41.87409261	139.2953453	106.5288505	161.9980186	35.16589225	135.9407381	-1.947328295	3.24E-05	0.003625005	TraesCS7B03G0346300	Chr7B	163452792	163453670	-	591	-	- && - && PF07172:Glycine rich protein family && PF07172:Glycine rich protein family	-
TraesCS2B03G1304900	190.0225306	86.48724858	106.5058443	423.5484484	299.5032436	596.6268491	127.6718745	439.892847	-1.782652277	3.25E-05	0.003630303	TraesCS2B03G1304900	Chr2B	722944753	722948646	+	2224	-	TraesCS2B01G519600 && - && PF07534:TLD && PF07534:TLD	-
TraesCS6B03G0284600	5276.714539	7816.285091	4869.228726	19927.16176	10466.89615	27400.05512	5987.409452	19264.70434	-1.685919025	3.29E-05	0.003668558	TraesCS6B03G0284600	Chr6B	106978618	106979322	-	705	-	TraesCS6B01G115900 && P31336.1 RecName: Full=Photosystem II 5 kDa protein, chloroplastic; Short=PSII-T; AltName: Full=Light-regulated unknown 11 kDa protein; Flags: Precursor && - && -	-
TraesCS1B03G1209500	499.1258471	955.8642786	321.3381455	2481.269119	1239.052777	3781.270825	592.1094237	2500.530907	-2.078079429	3.36E-05	0.003724235	TraesCS1B03G1209500	Chr1B	677486979	677488232	+	1164	-	TraesCS1B01G451100 && P27523.1 RecName: Full=Chlorophyll a-b binding protein of LHCII type III, chloroplastic; Short=CAB; Flags: Precursor && PF00504:Chlorophyll A-B binding protein && PF00504:Chlorophyll A-B binding protein	-
TraesCS1D03G0010900	480.5458663	432.4362429	244.8724112	1062.268568	1191.027476	912.720544	385.9515068	1055.338863	-1.451276306	3.38E-05	0.00374601	TraesCS1D03G0010900	Chr1D	3049234	3052252	+	1322	-	TraesCS1D01G000800 && Q9ASS6.1 RecName: Full=Photosynthetic NDH subunit of lumenal location 5, chloroplastic; AltName: Full=Cyclophilin of 20 kDa 2; AltName: Full=Peptidyl-prolyl cis-trans isomerase CYP20-2; Short=PPIase CYP20-2; AltName: Full=Rotamase CYP20-2; AltName: Full=Thylakoid lumen PPIase of 20 kDa; Short=TLP20; Flags: Precursor && PF00160:Cyclophilin type peptidyl-prolyl cis-trans isome…	Pro_isomerase
TraesCS2B03G0719500	329.3723864	153.1545027	72.8245089	720.2588587	829.5279341	745.4542971	185.1171327	765.0803633	-2.046545489	3.54E-05	0.003901482	TraesCS2B03G0719500	Chr2B	391691505	391693529	-	1542	-	TraesCS2B01G277300 && Q9ZQ85.2 RecName: Full=Myb family transcription factor EFM; AltName: Full=Protein EARLY FLOWERING MYB && PF00249:Myb-like DNA-binding domain && PF00249:Myb-like DNA-binding domain	Myb_DNA-binding
TraesCS2A03G0131800	1422.213074	3273.001814	6596.079893	22132.10515	7238.722709	33515.15106	3763.764927	20961.99297	-2.477524643	3.57E-05	0.003921225	TraesCS2A03G0131800	Chr2A	34588132	34589350	-	930	-	TraesCS2A01G066900 && P00871.2 RecName: Full=Ribulose bisphosphate carboxylase small chain PWS4.3, chloroplastic; Short=RuBisCO small subunit PWS4.3; Flags: Precursor && PF12338:Ribulose-1,5-bisphosphate carboxylase small subunit|PF00101:Ribulose bisphosphate carboxylase, small chain && PF12338:Ribulose-1,5-bisphosphate carboxylase small subunit|PF00101:Ribulose bisphosphate carboxylase, small ch…	-
TraesCS5A03G0253400	416.3604782	449.5535109	415.0997007	1050.943744	785.8685691	998.329253	427.0045633	945.0471886	-1.145657605	3.71E-05	0.004045135	TraesCS5A03G0253400	Chr5A	146898882	146902525	-	1951	-	- && Q41364.1 RecName: Full=Dicarboxylate transporter 1, chloroplastic; Short=SODIT1; AltName: Full=2-oxoglutarate/malate translocator; Flags: Precursor && PF00939:Sodium:sulfate symporter transmembrane region && PF00939:Sodium:sulfate symporter transmembrane region	Na_sulph_symp
TraesCS3D03G0600000	907.0408795	1214.425116	1707.734734	4637.515765	2210.037054	6785.477983	1276.400243	4544.343601	-1.831876347	3.77E-05	0.004102211	TraesCS3D03G0600000	Chr3D	360020087	360023471	+	1917	-	TraesCS3D01G256700 && Q9STF2.1 RecName: Full=Protein plastid transcriptionally active 16, chloroplastic; Short=pTAC16; Flags: Precursor && PF05368:NmrA-like family && PF05368:NmrA-like family	NmrA
TraesCS6A03G1041800LC	0	2.702726518	10.01336997	63.41901901	16.59055868	121.1692497	4.23869883	67.05960913	-3.98977033	3.79E-05	0.004118604	TraesCS6A03G1041800LC	Chr6A	619859188	619859883	+	613	-	TraesCS6A01G618300LC && - && - && -	-
TraesCS3B03G0917300	216.2034126	180.1817679	280.3743592	867.4815814	376.3437259	1089.20619	225.5865133	777.6771659	-1.784606014	3.91E-05	0.004234515	TraesCS3B03G0917300	Chr3B	589425572	589427061	+	1222	-	TraesCS3B01G362600 && Q9LXX5.1 RecName: Full=PsbP domain-containing protein 6, chloroplastic; AltName: Full=OEC23-like protein 1; Flags: Precursor && PF01789:PsbP && PF01789:PsbP	-
TraesCS6D03G0714900	10.13453497	2.702726518	0	32.84199199	153.6809646	25.02408418	4.279087162	70.51568027	-4.03516199	4.00E-05	0.004329256	TraesCS6D03G0714900	Chr6D	436092183	436095586	-	3048	-	TraesCS6D01G306000 && P27968.1 RecName: Full=Nitrate reductase [NAD(P)H] && PF00175:Oxidoreductase NAD-binding domain|PF00174:Oxidoreductase molybdopterin binding domain|PF00173:Cytochrome b5-like Heme/Steroid binding domain|PF00970:Oxidoreductase FAD-binding domain|PF03404:Mo-co oxidoreductase dimerisation domain && PF00175:Oxidoreductase NAD-binding domain|PF00174:Oxidoreductase molybdopterin b…	NAD_binding_1
TraesCS2A03G0529700	641.0093366	701.8079859	366.8534636	1808.574524	1171.817355	1864.9528	569.890262	1615.114893	-1.50248156	4.04E-05	0.004357451	TraesCS2A03G0529700	Chr2A	294186288	294203280	-	815	-	- && Q8LCA1.2 RecName: Full=Protein CURVATURE THYLAKOID 1B, chloroplastic; AltName: Full=Photosystem I protein P; AltName: Full=Thylakoid membrane phosphoprotein 14 kDa; Flags: Precursor && PF14159:CAAD domains of cyanobacterial aminoacyl-tRNA synthetase && PF14159:CAAD domains of cyanobacterial aminoacyl-tRNA synthetase	-
TraesCS7A03G0522100LC	1945.830714	2050.468518	1123.31805	4637.515765	3558.238244	5932.025007	1706.539094	4709.259672	-1.464269184	4.08E-05	0.004393664	TraesCS7A03G0522100LC	Chr7A	200081906	200083021	-	936	-	TraesCS7A01G288500LC && - && PF07172:Glycine rich protein family && PF07172:Glycine rich protein family	-
TraesCS5B03G1138200	704.3501802	922.5306516	707.3080426	1922.955255	1439.012669	2249.533462	778.0629581	1870.500462	-1.265140024	4.11E-05	0.004406997	TraesCS5B03G1138200	Chr5B	639305527	639307556	+	1380	-	TraesCS5B01G464100 && Q8W593.1 RecName: Full=Probable lactoylglutathione lyase, chloroplastic; AltName: Full=Glyoxalase I; Flags: Precursor && PF00903:Glyoxalase/Bleomycin resistance protein/Dioxygenase superfamily && PF00903:Glyoxalase/Bleomycin resistance protein/Dioxygenase superfamily	Glyoxalase
TraesCS5D03G1158300	285.4560682	310.8135496	97.40278065	913.9133632	777.1366962	742.820183	231.2241328	811.2900808	-1.810672603	4.18E-05	0.004465107	TraesCS5D03G1158300	Chr5D	550228573	550230814	+	932	-	TraesCS5D01G530200 && P82403.2 RecName: Full=30S ribosomal protein S6 alpha, chloroplastic; Contains: RecName: Full=30S ribosomal protein S6 beta, chloroplastic; Contains: RecName: Full=30S ribosomal protein S6 gamma, chloroplastic; Contains: RecName: Full=30S ribosomal protein S6 delta, chloroplastic; Contains: RecName: Full=30S ribosomal protein S6 epsilon, chloroplastic; Flags: Precursor && PF…	-
TraesCS5A03G1073100	396.0914083	1144.154226	4418.627077	15522.93738	5726.362307	23757.07528	1986.290904	15002.12499	-2.917033313	4.19E-05	0.004465107	TraesCS5A03G1073100	Chr5A	637191481	637192816	-	1336	-	TraesCS5A01G454200 && P04784.1 RecName: Full=Chlorophyll a-b binding protein, chloroplastic; AltName: Full=LHCII type I CAB; Short=LHCP; Flags: Precursor && PF00504:Chlorophyll A-B binding protein && PF00504:Chlorophyll A-B binding protein	-
TraesCS5A03G0810000	0	0	0	32.84199199	5.239123794	11.85351356	0	16.64487645	-6.672390893	4.22E-05	0.004495617	TraesCS5A03G0810000	Chr5A	546117332	546118446	+	1115	-	TraesCS5A01G336600 && Q9FSG7.1 RecName: Full=Thaumatin-like protein 1a; AltName: Full=Mdtl1; AltName: Full=Pathogenesis-related protein 5a; Short=PR-5a; AltName: Allergen=Mal d 2; Flags: Precursor && PF00314:Thaumatin family && PF00314:Thaumatin family	Thaumatin
TraesCS2D03G0128800	1937.385268	4153.18975	12950.9286	41290.3113	15180.36119	61547.39356	6347.167873	39339.35535	-2.631791567	4.24E-05	0.004511067	TraesCS2D03G0128800	Chr2D	29832974	29834398	-	964	-	TraesCS2D01G065200 && P26667.1 RecName: Full=Ribulose bisphosphate carboxylase small chain PW9, chloroplastic; Short=RuBisCO small subunit PW9; Flags: Precursor && PF12338:Ribulose-1,5-bisphosphate carboxylase small subunit|PF00101:Ribulose bisphosphate carboxylase, small chain && PF12338:Ribulose-1,5-bisphosphate carboxylase small subunit|PF00101:Ribulose bisphosphate carboxylase, small chain	-
TraesCS2D03G0578400	190.8670752	119.8208756	47.33593078	485.8349849	759.6729502	323.9960372	119.3412939	523.1679908	-2.132272226	4.30E-05	0.004564943	TraesCS2D03G0578400	Chr2D	302508148	302510181	+	1448	-	TraesCS2D01G251000 && Q39061.1 RecName: Full=RNA-binding protein CP33, chloroplastic; AltName: Full=Protein PIGMENT DEFECTIVE 322; Flags: Precursor && PF00076:RNA recognition motif. (a.k.a. RRM, RBD, or RNP domain) && PF00076:RNA recognition motif. (a.k.a. RRM, RBD, or RNP domain)	RRM_1
TraesCS3B03G1221200	12.66816871	36.93726242	8.192757251	131.3679679	62.86948553	142.2421627	19.26606279	112.1598721	-2.539897171	4.34E-05	0.004598882	TraesCS3B03G1221200	Chr3B	753825319	753828132	+	1282	-	TraesCS3B01G493700 && F4J7A7.1 RecName: Full=PsbP domain-containing protein 7, chloroplastic; AltName: Full=Photosystem II reaction center PsbP family protein; Flags: Precursor && PF01789:PsbP && PF01789:PsbP	-
TraesCS7B03G1030900	950.1126531	1093.703331	878.4456386	2314.794194	1779.555715	2321.9716	974.0872076	2138.773837	-1.134423935	4.35E-05	0.004599999	TraesCS7B03G1030900	Chr7B	654745739	654747777	-	1862	-	TraesCS7B01G382800 && Q53RM0.1 RecName: Full=Magnesium-chelatase subunit ChlI, chloroplastic; Short=Mg-chelatase subunit I; AltName: Full=Mg-protoporphyrin IX chelatase subunit ChlI; AltName: Full=Protein CHLORINA 9; Flags: Precursor && PF01078:Magnesium chelatase, subunit ChlI && PF01078:Magnesium chelatase, subunit ChlI	-
TraesCS5D03G1057700	294.7460586	238.7408424	228.4868967	810.8574573	440.0863987	890.3305739	253.9912659	713.7581433	-1.489426884	4.36E-05	0.004601878	TraesCS5D03G1057700	Chr5D	520943204	520943769	-	372	-	TraesCS5D01G479700 && - && - && -	-
TraesCS2A03G0412600	36.31541696	26.12635634	60.08021984	146.0902402	117.8802854	164.6321327	40.84066438	142.8675528	-1.805594818	4.37E-05	0.004603923	TraesCS2A03G0412600	Chr2A	173512950	173517356	-	1276	-	TraesCS2A01G197900 && A2YMU2.2 RecName: Full=Ribosome-recycling factor, chloroplastic; Short=RRF; AltName: Full=Protein OsL8; AltName: Full=Ribosome-releasing factor, chloroplastic; Flags: Precursor >A3BLC3.2 RecName: Full=Ribosome-recycling factor, chloroplastic; Short=RRF; AltName: Full=Protein OsL8; AltName: Full=Ribosome-releasing factor, chloroplastic; Flags: Precursor && PF01765:Ribosome re…	-
TraesCS5D03G1027800	445.9195385	1338.750535	4556.993644	15206.97477	6454.600515	21486.46891	2113.887906	14382.6814	-2.766377482	4.54E-05	0.004768909	TraesCS5D03G1027800	Chr5D	511057223	511058346	-	1124	-	TraesCS5D01G464700 && P04784.1 RecName: Full=Chlorophyll a-b binding protein, chloroplastic; AltName: Full=LHCII type I CAB; Short=LHCP; Flags: Precursor && PF00504:Chlorophyll A-B binding protein && PF00504:Chlorophyll A-B binding protein	-
TraesCS1A03G0679900	0	1.801817679	0.910306361	24.91461461	10.47824759	40.82876892	0.904041347	25.40721037	-4.824308052	4.73E-05	0.004963297	TraesCS1A03G0679900	Chr1A	464321931	464324551	-	1367	-	TraesCS1A01G267600 && Q09912.2 RecName: Full=Protein psi1; AltName: Full=Protein psi && PF00226:DnaJ domain|PF01556:DnaJ C terminal domain && PF00226:DnaJ domain|PF01556:DnaJ C terminal domain	DnaJ_C
TraesCS3A03G0681600	207.7579668	172.0735883	65.54205801	619.4679178	633.9339791	379.3124339	148.4578711	544.2381103	-1.874181052	4.85E-05	0.00506856	TraesCS3A03G0681600	Chr3A	506147035	506148971	-	1085	-	TraesCS3A01G268600 && Q9ASV6.1 RecName: Full=30S ribosomal protein S20, chloroplastic; Flags: Precursor && PF01649:Ribosomal protein S20 && PF01649:Ribosomal protein S20	-
TraesCS1D03G0507700	242.3842946	247.7499308	164.7654514	570.7711711	488.9848875	516.2863683	218.2998923	525.3474756	-1.266499035	4.86E-05	0.0050718	TraesCS1D03G0507700	Chr1D	284051756	284054636	+	1382	-	TraesCS1D01G199100 && O82290.2 RecName: Full=Probable inactive shikimate kinase like 2, chloroplastic; Short=AtSKL2; Flags: Precursor && PF01202:Shikimate kinase && PF01202:Shikimate kinase	SKI
TraesCS2B03G1016400	3.378178322	0	0	20.38468468	11.35143489	75.07225253	1.126059441	35.6027907	-4.939727676	4.87E-05	0.0050834	TraesCS2B03G1016400	Chr2B	574447586	574449030	-	1257	-	TraesCS2B01G398900 && Q9SPK4.1 RecName: Full=Phosphoenolpyruvate carboxylase kinase 1; Short=AtPPCK1 && PF00069:Protein kinase domain && PF00069:Protein kinase domain	Pkinase
TraesCS6B03G0945200	154.5516582	113.5145138	152.9314687	338.6122622	311.7278658	358.2395209	140.3325469	336.1932163	-1.259550627	4.91E-05	0.005108447	TraesCS6B03G0945200	Chr6B	594007744	594010561	-	1419	-	TraesCS6B01G333600 && Q5NTH4.1 RecName: Full=Shikimate kinase 1, chloroplastic; Short=OsSK1; Flags: Precursor && PF01202:Shikimate kinase && PF01202:Shikimate kinase	SKI
TraesCS5D03G0610600	97.96717135	97.29815466	68.27297709	254.8085585	183.3693328	314.7766378	87.84610103	250.984843	-1.511785549	4.99E-05	0.005191468	TraesCS5D03G0610600	Chr5D	373453014	373455391	-	1700	-	TraesCS5D01G266400 && - && - && -	-
TraesCS3D03G0324300	324.3051189	264.8671988	138.3665669	670.4296295	841.7525563	633.5044468	242.5129615	715.2288775	-1.560345685	5.01E-05	0.005199811	TraesCS3D03G0324300	Chr3D	120830255	120836254	-	1841	-	TraesCS3D01G153500 && - && PF09713:Plant protein 1589 of unknown function (A_thal_3526) && PF09713:Plant protein 1589 of unknown function (A_thal_3526)	-
TraesCS1D03G0874600	20348.45712	13854.17613	11477.1426	41704.79989	30065.58508	47072.93645	15226.59195	39614.44048	-1.379411814	5.07E-05	0.005248928	TraesCS1D03G0874600	Chr1D	454988660	454994221	-	2252	-	TraesCS1D01G375700 && Q944H0.2 RecName: Full=Phosphomethylethanolamine N-methyltransferase; Short=AtPMEAMT; AltName: Full=Phosphoethanolamine N-methyltransferase 2 && PF08241:Methyltransferase domain|PF13489:Methyltransferase domain && PF08241:Methyltransferase domain|PF13489:Methyltransferase domain	Methyltransf_11
TraesCS5A03G0043900	195.0897981	197.2990358	308.5938564	1006.776927	392.9342846	924.5740575	233.6608968	774.7617563	-1.728748461	5.23E-05	0.005390691	TraesCS5A03G0043900	Chr5A	16174078	16175132	-	1055	-	TraesCS5A01G018000 && P81370.2 RecName: Full=Thaumatin-like protein; AltName: Allergen=Act d 2; Flags: Precursor && PF00314:Thaumatin family && PF00314:Thaumatin family	Thaumatin
TraesCS5B03G0884400	9879.482503	16071.31279	16520.23984	47423.83643	24473.69362	53838.65858	14157.01171	41912.06288	-1.565838377	5.29E-05	0.005426975	TraesCS5B03G0884400	Chr5B	536013029	536014251	+	1223	-	TraesCS5B01G353200 && P12329.1 RecName: Full=Chlorophyll a-b binding protein 1, chloroplastic; AltName: Full=LHCII type I CAB-1; Short=LHCP; Flags: Precursor && PF00504:Chlorophyll A-B binding protein && PF00504:Chlorophyll A-B binding protein	-
TraesCS4A03G0511800	23.64724826	19.81999447	19.11643359	110.9832833	46.27892685	109.3157361	20.86122544	88.85931542	-2.084612299	5.36E-05	0.005489249	TraesCS4A03G0511800	Chr4A	469290111	469292202	-	1080	-	TraesCS4A01G191100 && F4I111.1 RecName: Full=Calcium uniporter protein 6, mitochondrial; Flags: Precursor && PF04678:Mitochondrial calcium uniporter && PF04678:Mitochondrial calcium uniporter	-
TraesCS1B03G1071600	0.844544581	0	0	18.11971972	13.97099678	25.02408418	0.28151486	19.03826689	-5.902659292	5.38E-05	0.005499871	TraesCS1B03G1071600	Chr1B	635580703	635582081	-	1379	-	TraesCS1B01G396700 && Q5GHF7.1 RecName: Full=Adenylate isopentenyltransferase; AltName: Full=Adenylate dimethylallyltransferase; AltName: Full=Cytokinin synthase && PF01715:IPP transferase && PF01715:IPP transferase	IPPT
TraesCS7D03G0611800	87.83263638	110.8117872	98.31308701	310.3002001	201.7062661	260.7772983	98.98583688	257.5945882	-1.378812569	5.42E-05	0.005529996	TraesCS7D03G0611800	Chr7D	260242228	260244433	-	2093	-	TraesCS7D01G271100 && Q9SLP1.1 RecName: Full=Cytochrome P450 78A9 && PF00067:Cytochrome P450 && PF00067:Cytochrome P450	p450
TraesCS4B03G0642200	0	1.801817679	0	16.98723723	21.82968248	30.29231243	0.600605893	23.03641071	-5.278714321	5.46E-05	0.005565549	TraesCS4B03G0642200	Chr4B	490183669	490186188	-	1264	-	TraesCS4B01G235200 && Q0WUA3.2 RecName: Full=2-carboxy-1,4-naphthoquinone phytyltransferase, chloroplastic; AltName: Full=1,4-dihydroxy-2-naphthoate phytyltransferase; AltName: Full=1,4-dihydroxy-2-naphthoate polyprenyltransferase; AltName: Full=Protein ABERRANT CHLOROPLAST DEVELOPMENT 4; AltName: Full=menA-like protein; Short=AtMENA; Flags: Precursor && - && -	-
TraesCS3A03G0999500	298.9687815	269.371743	204.8189313	579.8310309	547.4884365	939.0616852	257.7198186	688.7937175	-1.417088947	5.56E-05	0.005651847	TraesCS3A03G0999500	Chr3A	673026885	673028717	-	1607	-	TraesCS3A01G429900 && Q9FYF9.1 RecName: Full=F-box protein At1g67340 && PF01753:MYND finger && PF01753:MYND finger	zf-MYND
TraesCS6A03G0582900	510.9494712	462.1662346	304.952631	1229.875976	800.7127532	1568.614961	426.022779	1199.734563	-1.492972527	5.61E-05	0.005701628	TraesCS6A03G0582900	Chr6A	387346870	387349026	+	1171	-	TraesCS6A01G212200 && Q8LDL0.1 RecName: Full=Protein HHL1, chloroplastic; AltName: Full=Hypersensitive to high light 1; Flags: Precursor && - && -	-
TraesCS5D03G0264600	601.3157414	565.7707511	507.0406432	1618.317467	924.7053497	1804.368175	558.0423786	1449.130331	-1.376137087	5.73E-05	0.005800114	TraesCS5D03G0264600	Chr5D	129877527	129880860	-	1922	-	TraesCS5D01G113100 && Q41364.1 RecName: Full=Dicarboxylate transporter 1, chloroplastic; Short=SODIT1; AltName: Full=2-oxoglutarate/malate translocator; Flags: Precursor && PF00939:Sodium:sulfate symporter transmembrane region && PF00939:Sodium:sulfate symporter transmembrane region	Na_sulph_symp
TraesCS4A03G0126900	1280.329584	944.1524637	670.8957882	2503.918768	2308.707219	2362.800369	965.1259453	2391.808785	-1.309156917	5.75E-05	0.005814675	TraesCS4A03G0126900	Chr4A	60694335	60697446	+	1451	-	TraesCS4A01G063800 && P14654.1 RecName: Full=Glutamine synthetase cytosolic isozyme 1-2; AltName: Full=Glutamate--ammonia ligase GLN1;2; Short=OsGLN1;2; AltName: Full=Glutamine synthetase root isozyme; AltName: Full=OsGS1;2 && PF00120:Glutamine synthetase, catalytic domain|PF03951:Glutamine synthetase, beta-Grasp domain && PF00120:Glutamine synthetase, catalytic domain|PF03951:Glutamine synthetas…	-
TraesCS1D03G0427900	432.4068252	301.8044612	556.1971867	1509.599149	737.8432677	2084.901329	430.1361577	1444.114582	-1.746826538	5.78E-05	0.005837815	TraesCS1D03G0427900	Chr1D	239762771	239766902	-	838	-	TraesCS1D01G166100 && P81760.2 RecName: Full=Thylakoid lumenal 17.4 kDa protein, chloroplastic; AltName: Full=P17.4; Flags: Precursor && PF13599:Pentapeptide repeats (9 copies) && PF13599:Pentapeptide repeats (9 copies)	-
TraesCS6A03G0056000	114.0135184	152.2535939	119.2501333	476.775125	210.4381391	638.7726751	128.5057485	441.9953131	-1.780638686	5.82E-05	0.005867627	TraesCS6A03G0056000	Chr6A	14228359	14230494	-	1673	-	TraesCS6A01G025700 && Q9LYA9.1 RecName: Full=Chloroplast stem-loop binding protein of 41 kDa a, chloroplastic; Short=CSP41-a; Flags: Precursor && PF01370:NAD dependent epimerase/dehydratase family && PF01370:NAD dependent epimerase/dehydratase family	Epimerase
TraesCS3D03G0861300LC	24.49179284	24.32453866	35.50194809	104.1883884	68.10860933	138.2909915	28.1060932	103.5293297	-1.87728006	5.83E-05	0.005872474	TraesCS3D03G0861300LC	Chr3D	505399019	505400106	+	372	-	TraesCS3D01G476700LC && - && - && -	-
TraesCS1B03G0920800	2643.424537	1954.972182	2100.987082	4541.254754	4513.505149	5168.131911	2233.127933	4740.963938	-1.086014338	5.95E-05	0.005968481	TraesCS1B03G0920800	Chr1B	569696965	569701369	-	2651	-	TraesCS1B01G336300 && O23813.1 RecName: Full=Sulfite reductase [ferredoxin], chloroplastic; Short=ZmSiR; Flags: Precursor && PF03460:Nitrite/Sulfite reductase ferredoxin-like half domain|PF01077:Nitrite and sulphite reductase 4Fe-4S domain && PF03460:Nitrite/Sulfite reductase ferredoxin-like half domain|PF01077:Nitrite and sulphite reductase 4Fe-4S domain	-
novel.3819	2.533633742	16.21635911	21.84735267	99.65845844	22.70286978	325.3130943	13.53244851	149.2248075	-3.463464224	6.05E-05	0.006055288	-	Chr4D	489789358	489790808	+	1084	-	- && - && -	-
TraesCS3B03G0370200	116.5471521	72.97361599	59.16991348	266.1333833	401.6661576	179.1197604	82.89689386	282.3064338	-1.769040587	6.06E-05	0.006059869	TraesCS3B03G0370200	Chr3B	159288976	159292221	+	3246	-	based on PPRFinder Pipeline && Q9SN39.1 RecName: Full=Pentatricopeptide repeat-containing protein DOT4, chloroplastic; AltName: Full=Protein DEFECTIVELY ORGANIZED TRIBUTARIES 4; AltName: Full=Protein FLAVODENTATA; Flags: Precursor && - && PF01535:PPR repeat|PF13041:PPR repeat family|PF14432:DYW family of nucleic acid deaminases	PPR
TraesCS6A03G0217000	13.51271329	12.61272375	153.841775	2258.17007	500.3363224	3276.83797	59.98907069	2011.781454	-5.067964454	6.31E-05	0.006288758	TraesCS6A03G0217000	Chr6A	64263324	64264356	+	1033	-	TraesCS6A01G094500 && P04784.1 RecName: Full=Chlorophyll a-b binding protein, chloroplastic; AltName: Full=LHCII type I CAB; Short=LHCP; Flags: Precursor && PF00504:Chlorophyll A-B binding protein && PF00504:Chlorophyll A-B binding protein	-
TraesCS3B03G0040400	272.7878995	331.5344529	299.4907928	990.922172	483.7457637	1160.327272	301.2710484	878.3317358	-1.542876122	6.32E-05	0.006288758	TraesCS3B03G0040400	Chr3B	12369257	12370173	+	917	-	TraesCS3B01G017400 && Q75IZ7.1 RecName: Full=Nuclear transcription factor Y subunit B-8; Short=OsNF-YB8; AltName: Full=Transcriptional activator HAP3I; Short=OsHAP3I && PF00808:Histone-like transcription factor (CBF/NF-Y) and archaeal histone && PF00808:Histone-like transcription factor (CBF/NF-Y) and archaeal histone	-
TraesCS4A03G0752300	51.51721941	78.37906903	18.20612722	272.9282782	197.3403296	161.9980186	49.36747189	210.7555421	-2.093846981	6.34E-05	0.006288758	TraesCS4A03G0752300	Chr4A	595631919	595632714	-	796	-	TraesCS4A01G297900 && P83585.1 RecName: Full=Ferredoxin && PF00111:2Fe-2S iron-sulfur cluster binding domain && PF00111:2Fe-2S iron-sulfur cluster binding domain	Fer2
TraesCS5A03G1007100	80.23173515	148.6499585	109.2367633	371.4542542	228.7750724	413.5559175	112.7061523	337.9284147	-1.583129777	6.34E-05	0.006288758	TraesCS5A03G1007100	Chr5A	611988240	611989782	+	1232	-	TraesCS5A01G425000 && Q9FKA9.1 RecName: Full=Protein LATE FLOWERING && - && -	-
TraesCS2A03G0418900	48.13904109	52.25271269	70.09358981	215.1716716	109.1484124	244.9726135	56.82844786	189.7642325	-1.736990241	6.40E-05	0.006336896	TraesCS2A03G0418900	Chr2A	178298891	178300110	+	815	-	TraesCS2A01G200900 && Q93VA3.1 RecName: Full=Cytochrome c6, chloroplastic; AltName: Full=Cytochrome c-552; Short=Atc6; AltName: Full=Cytochrome c-553; AltName: Full=Cytochrome c553; AltName: Full=Soluble cytochrome f; Flags: Precursor && PF13442:Cytochrome C oxidase, cbb3-type, subunit III && PF13442:Cytochrome C oxidase, cbb3-type, subunit III	-
TraesCS3A03G0115600	272.7878995	232.4344806	278.5537465	613.8055054	486.3653256	716.4790417	261.2587089	605.5499576	-1.211685093	6.45E-05	0.006375676	TraesCS3A03G0115600	Chr3A	32814916	32819545	-	2295	-	TraesCS3A01G055300 && B8AD72.1 RecName: Full=Probable zinc metalloprotease EGY2, chloroplastic; AltName: Full=Protein ETHYLENE-DEPENDENT GRAVITROPISM-DEFICIENT AND YELLOW-GREEN 2; Flags: Precursor && PF02163:Peptidase family M50 && PF02163:Peptidase family M50	Peptidase_M50
TraesCS5B03G0408400	541.3530761	507.2116766	288.5671165	1250.26066	1099.34281	1060.230935	445.7106231	1136.611468	-1.350379514	6.47E-05	0.006387877	TraesCS5B03G0408400	Chr5B	278751476	278755260	-	1435	-	TraesCS5B01G147600 && - && - && -	-
TraesCS2D03G0603200	108.1017063	90.09088394	79.19665342	209.5092592	237.5069453	237.0702712	92.46308123	228.0288252	-1.301653681	6.49E-05	0.006397926	TraesCS2D03G0603200	Chr2D	320482742	320487974	-	2306	-	TraesCS2D01G261300 && Q2R2Z0.1 RecName: Full=Glutamyl-tRNA(Gln) amidotransferase subunit B, chloroplastic/mitochondrial; Short=Glu-AdT subunit B; Flags: Precursor && PF02934:GatB/GatE catalytic domain|PF02637:GatB domain && PF02934:GatB/GatE catalytic domain|PF02637:GatB domain	-
TraesCS2B03G1219200LC	2.533633742	12.61272375	0	43.03433433	31.43474277	130.3886491	5.048785831	68.28590874	-3.756213423	6.67E-05	0.006532581	TraesCS2B03G1219200LC	Chr2B	688643018	688643317	+	300	-	TraesCS2B01G726400LC && - && - && -	-
TraesCS3D03G0544700	409.6041216	419.8235192	276.7331338	898.0586084	780.6294454	881.1111745	368.7202582	853.2664094	-1.210061743	6.75E-05	0.006581509	TraesCS3D03G0544700	Chr3D	318916214	318917127	-	821	-	TraesCS3D01G224800 && Q9FWS4.1 RecName: Full=50S ribosomal protein L31, chloroplastic; AltName: Full=CL31; AltName: Full=Protein EMBRYO DEFECTIVE 2184; Flags: Precursor && PF01197:Ribosomal protein L31 && PF01197:Ribosomal protein L31	-
TraesCS4B03G0150700LC	1.689089161	0	0	37.37192191	48.89848875	3.951171186	0.56302972	30.07386062	-5.700616669	6.83E-05	0.006642449	TraesCS4B03G0150700LC	Chr4B	64593267	64593711	-	445	-	TraesCS4B01G080300LC && - && - && -	-
TraesCS7B03G0340100LC	2820.778899	2754.078322	1378.203831	7068.955654	4640.990494	8859.842856	2317.687017	6856.596335	-1.564690863	6.93E-05	0.006715636	TraesCS7B03G0340100LC	Chr7B	160016827	160017977	-	952	-	TraesCS7B01G338200LC && - && PF07172:Glycine rich protein family && PF07172:Glycine rich protein family	-
TraesCS6B03G0274600	511.7940158	509.0134943	242.1414921	1192.504054	1064.415318	1195.887812	420.9830007	1150.935728	-1.450665137	6.94E-05	0.006715636	TraesCS6B03G0274600	Chr6B	100896523	100898775	-	1154	-	TraesCS6B01G112800 && Q9SYX1.1 RecName: Full=Light-harvesting complex-like protein 3 isotype 1, chloroplastic; AltName: Full=LHC-like protein 3 isoform 1; Flags: Precursor && - && -	-
TraesCS7B03G0791500	643.5429704	610.8161931	848.4055286	1985.241791	1210.237596	2125.730098	700.921564	1773.736495	-1.339125613	6.99E-05	0.006759146	TraesCS7B03G0791500	Chr7B	534896069	534898245	-	1377	-	- && Q8IZM9.2 RecName: Full=Probable sodium-coupled neutral amino acid transporter 6; AltName: Full=N-system amino acid transporter 1; Short=NAT-1; AltName: Full=Na(+)-coupled neutral amino acid transporter 6; AltName: Full=Solute carrier family 38 member 6 && PF01490:Transmembrane amino acid transporter protein && PF01490:Transmembrane amino acid transporter protein	Aa_trans
TraesCS1D03G0215900	191.7116198	163.9654088	109.2367633	454.1254754	488.1117002	317.4107519	154.971264	419.8826425	-1.438537452	7.01E-05	0.006759147	TraesCS1D03G0215900	Chr1D	82148622	82157468	+	2325	-	- && O82261.2 RecName: Full=Protease Do-like 2, chloroplastic; Flags: Precursor && PF13365:Trypsin-like peptidase domain|PF13180:PDZ domain && PF13365:Trypsin-like peptidase domain|PF13180:PDZ domain	-
TraesCS7A03G1126900	92.89990386	77.47816019	54.61838167	260.4709709	255.8438786	154.0956763	74.99881524	223.4701753	-1.576112876	7.03E-05	0.006759355	TraesCS7A03G1126900	Chr7A	664634528	664640155	-	2052	-	TraesCS7A01G464300 && Q653V6.1 RecName: Full=Metal transporter Nramp3; Short=OsNramp3 && PF01566:Natural resistance-associated macrophage protein && PF01566:Natural resistance-associated macrophage protein	-
TraesCS6D03G0057700	2329.253953	3058.58551	2547.037199	8947.744092	4001.817392	11198.9362	2644.958887	8049.499227	-1.605561203	7.03E-05	0.006759355	TraesCS6D03G0057700	Chr6D	12449123	12451111	-	1553	-	TraesCS6D01G029300 && Q9LYA9.1 RecName: Full=Chloroplast stem-loop binding protein of 41 kDa a, chloroplastic; Short=CSP41-a; Flags: Precursor && PF01370:NAD dependent epimerase/dehydratase family && PF01370:NAD dependent epimerase/dehydratase family	Epimerase
TraesCS3A03G0006500LC	24.49179284	43.24362429	40.96378625	218.5691191	65.48904743	184.3879887	36.23306779	156.1487184	-2.105826175	7.04E-05	0.006761679	TraesCS3A03G0006500LC	Chr3A	1835055	1836516	+	1462	-	TraesCS3A01G004600LC && - && - && -	-
TraesCS5A03G0237400	679.0138428	261.2635634	491.565435	1285.367617	1628.494313	1299.93532	477.2809471	1404.599083	-1.557206184	7.13E-05	0.006803303	TraesCS5A03G0237400	Chr5A	130906186	130911009	-	3262	-	TraesCS5A01G093200 && B7K735.1 RecName: Full=Elongation factor Ts; Short=EF-Ts && PF00575:S1 RNA binding domain|PF00889:Elongation factor TS && PF00575:S1 RNA binding domain|PF00889:Elongation factor TS	S1
TraesCS4D03G0440800	301.5024153	252.254475	373.2256081	949.0203201	557.0934968	874.5258892	308.9941661	793.5465687	-1.360099201	7.13E-05	0.006803303	TraesCS4D03G0440800	Chr4D	309734223	309741512	-	3971	-	TraesCS4D01G177800 && Q9C5Q2.1 RecName: Full=ABSCISIC ACID-INSENSITIVE 5-like protein 3; AltName: Full=Dc3 promoter-binding factor 4; Short=AtDPBF4; AltName: Full=Protein ENHANCED EM LEVEL; AltName: Full=bZIP transcription factor 12; Short=AtbZIP12 && - && -	-
TraesCS3B03G1156100	402.8477649	396.3998893	741.8996844	1790.454804	929.9444735	2249.533462	513.7157795	1656.644247	-1.688936718	7.16E-05	0.006828959	TraesCS3B03G1156100	Chr3B	729393155	729397332	+	2023	-	TraesCS3B01G468900 && Q9M158.2 RecName: Full=Rhodanese-like domain-containing protein 4, chloroplastic; AltName: Full=Protein THYLAKOID RHODANESE-LIKE; AltName: Full=Sulfurtransferase 4; Short=AtStr4; Flags: Precursor && - && -	-
TraesCS2B03G0839700	21.95815909	19.81999447	8.192757251	73.61136135	65.48904743	72.43813841	16.65697027	70.51284906	-2.077824891	7.27E-05	0.00691299	TraesCS2B03G0839700	Chr2B	469319594	469320812	+	735	-	TraesCS2B01G322500 && Q8VY52.1 RecName: Full=PsbP domain-containing protein 2, chloroplastic; AltName: Full=PsbP-related thylakoid lumenal protein 3; Flags: Precursor && PF01789:PsbP && PF01789:PsbP	-
TraesCS7B03G0652900	320.082396	312.6153673	128.3531969	759.8957456	777.1366962	733.6007835	253.6836534	756.8777418	-1.576781145	7.29E-05	0.00691505	TraesCS7B03G0652900	Chr7B	439522414	439523544	+	756	-	TraesCS7B01G231800 && O80439.1 RecName: Full=30S ribosomal protein S31, chloroplastic; AltName: Full=Plastid-specific 30S ribosomal protein 4; Short=PSRP-4; Flags: Precursor && PF17067:Ribosomal protein S31e && PF17067:Ribosomal protein S31e	-
TraesCS3A03G0795100	255.8970079	272.9753783	111.0573761	746.3059558	702.0425884	516.2863683	213.3099208	654.8783042	-1.618339562	7.30E-05	0.00691505	TraesCS3A03G0795100	Chr3A	577121603	577124107	-	813	-	TraesCS3A01G332300 && P82244.1 RecName: Full=50S ribosomal protein L34, chloroplastic; AltName: Full=CL34; Flags: Precursor && PF00468:Ribosomal protein L34 && PF00468:Ribosomal protein L34	-
TraesCS3A03G0590600	588.6475727	510.8153119	450.6016488	1109.832833	1027.741451	1119.498503	516.6881778	1085.690929	-1.07092214	7.31E-05	0.00691505	TraesCS3A03G0590600	Chr3A	440101839	440102786	-	854	-	TraesCS3A01G226800 && Q9FWS4.1 RecName: Full=50S ribosomal protein L31, chloroplastic; AltName: Full=CL31; AltName: Full=Protein EMBRYO DEFECTIVE 2184; Flags: Precursor && PF01197:Ribosomal protein L31 && PF01197:Ribosomal protein L31	-
TraesCS1B03G0591800	83.60991348	80.18088671	125.6222778	465.4503002	169.398336	354.2883497	96.47102601	329.7123286	-1.771941684	7.50E-05	0.007080248	TraesCS1B03G0591800	Chr1B	370394317	370398974	-	1864	-	TraesCS1B01G202700 && Q0IWF3.2 RecName: Full=Aquaporin NIP3-1; AltName: Full=NOD26-like intrinsic protein 3-1; AltName: Full=OsNIP3;1 && PF00230:Major intrinsic protein && PF00230:Major intrinsic protein	-
TraesCS7D03G1294100	1568.319286	1474.78777	865.7013495	4074.671971	2342.761523	4891.549928	1302.936135	3769.661141	-1.532438582	7.73E-05	0.007285587	TraesCS7D03G1294100	Chr7D	640390001	640393720	+	1537	-	TraesCS7D01G549100 && Q5Z5A8.1 RecName: Full=Photosystem II stability/assembly factor HCF136, chloroplastic; Flags: Precursor && PF14870:Photosynthesis system II assembly factor YCF48 && PF14870:Photosynthesis system II assembly factor YCF48	-
TraesCS7D03G0503600LC	2450.023828	2448.670226	1248.940328	5680.532131	4273.378642	7027.816483	2049.21146	5660.575752	-1.465752935	7.74E-05	0.007285587	TraesCS7D03G0503600LC	Chr7D	187811906	187813083	-	980	-	TraesCS7D01G276900LC && - && PF07172:Glycine rich protein family && PF07172:Glycine rich protein family	-
TraesCS2B03G0885800	9078.009696	17964.12226	15294.05717	51625.34644	22981.41652	68779.35389	14112.06304	47795.37228	-1.759932851	7.80E-05	0.007334007	TraesCS2B03G0885800	Chr2B	494008118	494009499	-	1267	-	TraesCS2B01G340300 && P27525.1 RecName: Full=Chlorophyll a-b binding protein CP24 10B, chloroplastic; Short=CAB-10B; Short=LHCP; Flags: Precursor && PF00504:Chlorophyll A-B binding protein && PF00504:Chlorophyll A-B binding protein	-
TraesCS2D03G0560200	164.6861932	140.5417789	129.2635033	385.044044	426.9885892	269.9966977	144.8304918	360.6764436	-1.317575832	7.83E-05	0.007340956	TraesCS2D03G0560200	Chr2D	289308159	289325414	+	3287	-	- && Q69LE7.1 RecName: Full=Probable polyribonucleotide nucleotidyltransferase 1, chloroplastic; AltName: Full=Polynucleotide phosphorylase 1; Short=PNPase 1; Flags: Precursor && PF01138:3' exoribonuclease family, domain 1|PF00013:KH domain|PF00575:S1 RNA binding domain|PF03725:3' exoribonuclease family, domain 2 && PF01138:3' exoribonuclease family, domain 1|PF00013:KH domain|PF00575:S1 RNA bind…	RNase_PH
TraesCS7A03G0647100	928.154494	1204.515118	994.9648528	2510.713663	1821.468706	2869.867338	1042.544822	2400.683236	-1.203079219	7.86E-05	0.007362389	TraesCS7A03G0647100	Chr7A	297503375	297505831	-	1358	-	TraesCS7A01G278300 && P19683.1 RecName: Full=31 kDa ribonucleoprotein, chloroplastic; Flags: Precursor && PF00076:RNA recognition motif. (a.k.a. RRM, RBD, or RNP domain) && PF00076:RNA recognition motif. (a.k.a. RRM, RBD, or RNP domain)	RRM_1
TraesCS7B03G0180500	46.44995193	44.14453313	48.24623714	122.3081081	157.1737138	109.3157361	46.28024074	129.599186	-1.48881694	7.93E-05	0.007405109	TraesCS7B03G0180500	Chr7B	74921614	74927714	-	4338	-	TraesCS7B01G066600 && Q5G1S8.2 RecName: Full=Pentatricopeptide repeat-containing protein At3g18110, chloroplastic; AltName: Full=Protein EMBRYO DEFECTIVE 1270; Flags: Precursor && PF13041:PPR repeat family|PF12854:PPR repeat && PF13041:PPR repeat family|PF12854:PPR repeat	-
TraesCS4A03G0798600	459.4322518	190.0917651	431.4852152	907.1184683	957.8864671	1515.932678	360.3364107	1126.979205	-1.644548401	7.94E-05	0.007405109	TraesCS4A03G0798600	Chr4A	607743680	607746114	+	1971	-	TraesCS4A01G320200 && P19954.2 RecName: Full=Ribosome-binding factor PSRP1, chloroplastic; AltName: Full=30S ribosomal protein 1; AltName: Full=CS-S5; Short=CS5; AltName: Full=Plastid-specific 30S ribosomal protein 1; Short=PSrp-1; AltName: Full=Ribosomal protein 1; AltName: Full=S22; Flags: Precursor && PF02482:Sigma 54 modulation protein / S30EA ribosomal protein|PF16321:Sigma 54 modulation/S30…	-
TraesCS3D03G0866800	38.00450613	21.62181215	15.47520814	250.2786286	174.6374598	35.56054067	25.03384214	153.4922097	-2.61613749	7.95E-05	0.007408164	TraesCS3D03G0866800	Chr3D	508175195	508176868	-	1568	-	TraesCS3D01G392500 && Q53QK0.1 RecName: Full=Flavonoid O-methyltransferase-like protein Os11g0303600 && PF00891:O-methyltransferase|PF08100:Dimerisation domain && PF00891:O-methyltransferase|PF08100:Dimerisation domain	-
TraesCS2B03G0950700	228.8715813	204.5063065	354.1091745	915.0458457	443.5791479	1236.716581	262.4956875	865.1138583	-1.719894621	8.01E-05	0.00743786	TraesCS2B03G0950700	Chr2B	534795144	534798223	-	1445	-	TraesCS2B01G369600 && Q680K2.1 RecName: Full=Haloacid dehalogenase-like hydrolase domain-containing protein At4g39970; Flags: Precursor && PF00702:haloacid dehalogenase-like hydrolase && PF00702:haloacid dehalogenase-like hydrolase	Hydrolase
TraesCS4D03G0124900	576.8239485	503.6080412	375.9565272	1511.864114	870.5677372	1330.227633	485.462839	1237.553161	-1.349488976	8.06E-05	0.007467348	TraesCS4D03G0124900	Chr4D	41532991	41534280	+	1290	-	TraesCS4D01G066200 && - && PF00213:ATP synthase delta (OSCP) subunit && PF00213:ATP synthase delta (OSCP) subunit	-
TraesCS6A03G0773400	787.1155491	1131.541502	1393.679039	3438.216816	1917.519309	4200.094971	1104.11203	3185.277032	-1.528381293	8.07E-05	0.007469022	TraesCS6A03G0773400	Chr6A	527126600	527129679	-	1567	-	TraesCS6A01G293400 && - && PF08241:Methyltransferase domain && PF08241:Methyltransferase domain	Methyltransf_11
TraesCS5D03G1033100	5568.926964	7982.953226	4729.041546	18861.49574	10247.72614	25232.17919	6093.640579	18113.80036	-1.571672693	8.12E-05	0.007497388	TraesCS5D03G1033100	Chr5D	512960168	512961176	+	1009	-	TraesCS5D01G468400 && P36213.1 RecName: Full=Photosystem I reaction center subunit II, chloroplastic; AltName: Full=Photosystem I 20 kDa subunit; Short=PSI-D; Flags: Precursor && PF02531:PsaD && PF02531:PsaD	-
TraesCS2D03G0738900	6848.412004	14653.28227	13734.70238	43076.23618	20110.37668	58022.94887	11745.46555	40403.18724	-1.782356183	8.15E-05	0.007515907	TraesCS2D03G0738900	Chr2D	414551801	414553136	-	1218	-	TraesCS2D01G320900 && P27525.1 RecName: Full=Chlorophyll a-b binding protein CP24 10B, chloroplastic; Short=CAB-10B; Short=LHCP; Flags: Precursor && PF00504:Chlorophyll A-B binding protein && PF00504:Chlorophyll A-B binding protein	-
TraesCS6A03G0329000	65.87447728	64.86543644	100.1336997	204.9793293	177.2570217	250.2408418	76.95787115	210.8257309	-1.452762036	8.18E-05	0.007523509	TraesCS6A03G0329000	Chr6A	112836204	112841062	+	2860	-	TraesCS6A01G138600 && Q6H6V4.1 RecName: Full=Auxin response factor 6; AltName: Full=OsARF6a >A2X1A1.1 RecName: Full=Auxin response factor 6; AltName: Full=OsARF6a && PF02362:B3 DNA binding domain|PF02309:AUX/IAA family|PF06507:Auxin response factor && PF02362:B3 DNA binding domain|PF02309:AUX/IAA family|PF06507:Auxin response factor	Auxin_resp
TraesCS3A03G0656700	1034.567111	1267.578737	1573.919699	4289.843643	1992.613416	6358.751495	1292.021849	4213.736185	-1.705311706	8.27E-05	0.00759298	TraesCS3A03G0656700	Chr3A	489735629	489739447	+	1860	-	TraesCS3A01G256400 && Q9STF2.1 RecName: Full=Protein plastid transcriptionally active 16, chloroplastic; Short=pTAC16; Flags: Precursor && PF05368:NmrA-like family && PF05368:NmrA-like family	NmrA
TraesCS7A03G1161200	10.13453497	0	2.730919084	30.57702702	123.1194092	26.34114124	4.288484683	60.01252581	-3.800221852	8.36E-05	0.007656918	TraesCS7A03G1161200	Chr7A	676603148	676606080	-	1705	-	TraesCS7A01G479600 && Q9ZPR7.1 RecName: Full=Ureide permease 1; Short=AtUPS1 && PF07168:Ureide permease && PF07168:Ureide permease	-
TraesCS1D03G0427100	1276.951406	1686.501347	2710.892344	6379.273823	3345.180543	9168.034209	1891.448366	6297.496191	-1.7352161	8.39E-05	0.007656918	TraesCS1D03G0427100	Chr1D	239421925	239425898	+	1590	-	TraesCS1D01G165600 && Q42843.1 RecName: Full=Glutamyl-tRNA reductase 1, chloroplastic; Short=GluTR; Flags: Precursor && PF01488:Shikimate / quinate 5-dehydrogenase|PF00745:Glutamyl-tRNAGlu reductase, dimerisation domain|PF05201:Glutamyl-tRNAGlu reductase, N-terminal domain && PF01488:Shikimate / quinate 5-dehydrogenase|PF00745:Glutamyl-tRNAGlu reductase, dimerisation domain|PF05201:Glutamyl-tRNAG…	-
TraesCS5D03G0950700	169.7534607	141.4426878	74.64512162	395.2363863	419.1299035	310.8254666	128.6137567	375.0639188	-1.544093542	8.39E-05	0.007656918	TraesCS5D03G0950700	Chr5D	491063250	491066873	-	1737	-	TraesCS5D01G431300 && P41345.1 RecName: Full=Ferredoxin--NADP reductase, root isozyme, chloroplastic; Short=FNR; Flags: Precursor && PF00175:Oxidoreductase NAD-binding domain && PF00175:Oxidoreductase NAD-binding domain	NAD_binding_1
TraesCS6A03G0190500	575.9794039	468.4725965	211.1910758	1281.97017	1123.792054	1340.764089	418.5476921	1248.842104	-1.576740281	8.40E-05	0.007656918	TraesCS6A03G0190500	Chr6A	55281013	55283096	+	1067	-	TraesCS6A01G084200 && Q9SYX1.1 RecName: Full=Light-harvesting complex-like protein 3 isotype 1, chloroplastic; AltName: Full=LHC-like protein 3 isoform 1; Flags: Precursor && - && -	-
TraesCS2D03G0825200	10.13453497	18.91908563	10.92367633	75.87632631	43.65936495	59.26756779	13.32576564	59.60108635	-2.159995615	8.40E-05	0.007656918	TraesCS2D03G0825200	Chr2D	464485778	464487892	-	922	-	TraesCS2D01G360200 && Q3ED65.2 RecName: Full=2-phytyl-1,4-beta-naphthoquinone methyltransferase, chloroplastic; AltName: Full=Demethylphylloquinone methyltransferase; AltName: Full=Menaquinone biosynthesis methyltransferase ubiE-like protein; Flags: Precursor && - && PF01209:ubiE/COQ5 methyltransferase family	-
TraesCS3A03G0461600	121.6144196	151.352685	108.326457	302.3728228	300.3764309	288.4354966	127.0978539	297.0615834	-1.225073049	8.46E-05	0.007685265	TraesCS3A03G0461600	Chr3A	255894124	255895988	-	778	-	TraesCS3A01G191400 && - && - && -	-
TraesCS4D03G0450400	892.6836217	786.4934168	833.8406269	1879.920921	2103.508203	1446.128654	837.6725551	1809.852593	-1.111743065	8.49E-05	0.007700643	TraesCS4D03G0450400	Chr4D	315450854	315455070	+	1879	-	TraesCS4D01G181000 && P29344.1 RecName: Full=30S ribosomal protein S1, chloroplastic; AltName: Full=CS1; Flags: Precursor && PF00575:S1 RNA binding domain && PF00575:S1 RNA binding domain	S1
TraesCS7D03G1109500	952.6462869	892.8006599	730.0657017	2071.31046	1556.892954	1938.707995	858.5042161	1855.637137	-1.111718831	8.58E-05	0.007767293	TraesCS7D03G1109500	Chr7D	583010240	583011873	-	1263	-	TraesCS7D01G467500 && Q53RM0.1 RecName: Full=Magnesium-chelatase subunit ChlI, chloroplastic; Short=Mg-chelatase subunit I; AltName: Full=Mg-protoporphyrin IX chelatase subunit ChlI; AltName: Full=Protein CHLORINA 9; Flags: Precursor && PF01078:Magnesium chelatase, subunit ChlI && PF01078:Magnesium chelatase, subunit ChlI	-
TraesCS2A03G1061900	470.4113314	418.9226103	679.0885455	1287.632582	1022.502327	1618.663129	522.8074957	1309.599346	-1.324416203	8.60E-05	0.007770309	TraesCS2A03G1061900	Chr2A	700819596	700822457	+	1495	-	TraesCS2A01G448400 && P19684.1 RecName: Full=33 kDa ribonucleoprotein, chloroplastic; Flags: Precursor && PF00076:RNA recognition motif. (a.k.a. RRM, RBD, or RNP domain) && PF00076:RNA recognition motif. (a.k.a. RRM, RBD, or RNP domain)	RRM_1
TraesCS3D03G0631100	4.222722903	0.900908839	0.910306361	43.03433433	13.09780949	28.97525536	2.011312701	28.36913306	-3.794618047	8.65E-05	0.007803955	TraesCS3D03G0631100	Chr3D	380181057	380184476	-	1177	-	- && - && PF04720:PDDEXK-like family of unknown function && PF04720:PDDEXK-like family of unknown function	-
TraesCS7B03G0434200	5.067267483	2.702726518	7.28245089	40.76936936	26.19561897	35.56054067	5.01748163	34.17517634	-2.76529843	8.68E-05	0.007814359	TraesCS7B03G0434200	Chr7B	231311024	231313828	+	1791	-	TraesCS7B01G159600 && Q8LJW3.1 RecName: Full=ACT domain-containing protein ACR4; AltName: Full=Protein ACT DOMAIN REPEATS 4 && PF01842:ACT domain && PF01842:ACT domain	ACT
TraesCS2B03G0332500	179.8879957	281.9844667	101.9543125	639.8526025	561.4594333	517.6034254	187.9422583	572.9718204	-1.608223935	8.69E-05	0.007814359	TraesCS2B03G0332500	Chr2B	112188791	112189246	-	456	-	- && - && - && -	-
TraesCS7B03G1340500	84.45445806	56.75725688	14.56490178	245.7486987	161.5396503	342.4348361	51.92553891	249.9077284	-2.263981392	8.81E-05	0.007894677	TraesCS7B03G1340500	Chr7B	763361397	763363120	-	858	-	TraesCS7B01G489800 && - && - && -	-
TraesCS6D03G0895200	81.92082431	131.5326906	17.29582086	459.7878878	387.6951608	287.1184395	76.91644524	378.200496	-2.297781805	8.93E-05	0.007973788	TraesCS6D03G0895200	Chr6D	486574485	486577328	+	1120	-	- && Q8L803.1 RecName: Full=50S ribosomal protein L9, chloroplastic; AltName: Full=CL9; Flags: Precursor && PF01281:Ribosomal protein L9, N-terminal domain|PF03948:Ribosomal protein L9, C-terminal domain && PF01281:Ribosomal protein L9, N-terminal domain|PF03948:Ribosomal protein L9, C-terminal domain	-
TraesCS2D03G0571800	60.8072098	71.17179831	44.6050117	169.8723723	220.9163867	129.0715921	58.86133994	173.2867837	-1.56046237	9.06E-05	0.008076493	TraesCS2D03G0571800	Chr2D	297762706	297786426	-	3411	-	- && F4KE63.1 RecName: Full=Valine--tRNA ligase, chloroplastic/mitochondrial 2; AltName: Full=Protein EMBRYO DEFECTIVE 2247; AltName: Full=Valyl-tRNA synthetase; Short=ValRS; Flags: Precursor && PF00133:tRNA synthetases class I (I, L, M and V)|PF08264:Anticodon-binding domain of tRNA|PF10458:Valyl tRNA synthetase tRNA binding arm && PF00133:tRNA synthetases class I (I, L, M and V)|PF08264:Anticod…	-
TraesCS5A03G1255500	16.89089161	33.33362706	36.41225445	129.103003	58.50354904	213.363244	28.87892437	133.6565987	-2.208000898	9.13E-05	0.008131016	TraesCS5A03G1255500	Chr5A	695809089	695810312	-	486	-	TraesCS5A01G537300 && Q9LD07.1 RecName: Full=Expansin-B7; AltName: Full=Beta-expansin-7; AltName: Full=OsEXPB7; AltName: Full=OsaEXPb1.12; Flags: Precursor && PF01357:Pollen allergen|PF03330:Rare lipoprotein A (RlpA)-like double-psi beta-barrel && PF01357:Pollen allergen|PF03330:Rare lipoprotein A (RlpA)-like double-psi beta-barrel	-
TraesCS2B03G0373300	2.533633742	8.108179555	8.192757251	33.97447447	21.82968248	104.0475079	6.278190182	53.28388828	-3.083130405	9.15E-05	0.008137053	TraesCS2B03G0373300	Chr2B	130676070	130678395	-	957	-	TraesCS2B01G154800 && Q8VWH2.1 RecName: Full=Protein RICE FLOWERING LOCUS T 1; AltName: Full=FLOWERING LOCUS T-like protein 3; Short=FT-like protein 3; Short=OsFTL3 && PF01161:Phosphatidylethanolamine-binding protein && PF01161:Phosphatidylethanolamine-binding protein	-
TraesCS2B03G0179200	4090.973948	6027.080136	10031.5761	27138.81021	10869.4355	38730.69702	6716.543395	25579.64758	-1.929191349	9.29E-05	0.008252068	TraesCS2B03G0179200	Chr2B	50544386	50545516	-	842	-	TraesCS2B01G079300 && P00871.2 RecName: Full=Ribulose bisphosphate carboxylase small chain PWS4.3, chloroplastic; Short=RuBisCO small subunit PWS4.3; Flags: Precursor && PF00101:Ribulose bisphosphate carboxylase, small chain|PF12338:Ribulose-1,5-bisphosphate carboxylase small subunit && PF00101:Ribulose bisphosphate carboxylase, small chain|PF12338:Ribulose-1,5-bisphosphate carboxylase small subu…	-
TraesCS2B03G0178800	427.3395578	1142.352408	1998.122463	5628.437937	2513.033047	8040.633363	1189.271476	5394.034782	-2.181273025	9.31E-05	0.008256615	TraesCS2B03G0178800	Chr2B	50506432	50508521	-	1983	-	TraesCS2B01G079100 && P00871.2 RecName: Full=Ribulose bisphosphate carboxylase small chain PWS4.3, chloroplastic; Short=RuBisCO small subunit PWS4.3; Flags: Precursor && PF12338:Ribulose-1,5-bisphosphate carboxylase small subunit|PF00101:Ribulose bisphosphate carboxylase, small chain && PF12338:Ribulose-1,5-bisphosphate carboxylase small subunit|PF00101:Ribulose bisphosphate carboxylase, small ch…	-
TraesCS5B03G0264300	39.69359529	35.13544474	33.68133536	95.12852851	108.2752251	105.364565	36.17012513	102.9227729	-1.508415467	9.34E-05	0.008269679	TraesCS5B03G0264300	Chr5B	140412366	140414662	+	1044	-	TraesCS5B01G104100 && P33488.1 RecName: Full=Auxin-binding protein 4; Short=ABP; Flags: Precursor && PF02041:Auxin binding protein && PF02041:Auxin binding protein	-
novel.6743	0.844544581	0	0	13.58978979	22.70286978	15.80468474	0.28151486	17.36578144	-5.780095425	9.35E-05	0.008269679	-	Chr7B	719027626	719028735	-	368	-	- && - && -	-
TraesCS1B03G0203400	10.97907955	16.21635911	50.06684987	161.944995	93.431041	126.437478	25.75409617	127.2711713	-2.306873713	9.46E-05	0.00834855	TraesCS1B03G0203400	Chr1B	68985723	68986836	+	859	-	TraesCS1B01G080800 && - && - && -	-
TraesCS4A03G0360100	118.2362413	64.86543644	40.96378625	301.2403403	363.2459164	168.5833039	74.68848799	277.6898535	-1.894730315	9.50E-05	0.00836497	TraesCS4A03G0360100	Chr4A	283492206	283495623	-	1307	-	TraesCS4A01G157300 && Q9ZUU4.1 RecName: Full=RNA-binding protein CP29B, chloroplastic; AltName: Full=Ribonucleoprotein At2g37220; Flags: Precursor && PF00076:RNA recognition motif. (a.k.a. RRM, RBD, or RNP domain) && PF00076:RNA recognition motif. (a.k.a. RRM, RBD, or RNP domain)	RRM_1
TraesCS7D03G0507600LC	18.57998077	11.71181491	4.551531806	63.41901901	77.71366962	43.46288305	11.6144425	61.53185722	-2.40391217	9.75E-05	0.008510607	TraesCS7D03G0507600LC	Chr7D	190244508	190245871	-	849	-	TraesCS7D01G278700LC && - && PF07172:Glycine rich protein family && PF07172:Glycine rich protein family	-
TraesCS3D03G0875400	157.9298366	103.6045165	59.16991348	388.4414914	263.7025643	363.5077491	106.9014222	338.5506016	-1.661256127	9.78E-05	0.008510607	TraesCS3D03G0875400	Chr3D	512336382	512340785	+	1992	-	TraesCS3D01G397100 && Q56XR7.1 RecName: Full=Rhodanese-like domain-containing protein 4A, chloroplastic; AltName: Full=Sulfurtransferase 4A; Short=AtStr4a; Flags: Precursor && - && -	-
TraesCS5B03G0785200	24.49179284	40.54089777	23.66796539	115.5132132	68.98179663	136.9739344	29.56688533	107.1563148	-1.854172196	9.89E-05	0.008598352	TraesCS5B03G0785200	Chr5B	494527496	494529127	-	745	-	TraesCS5B01G309000 && Q55720.1 RecName: Full=Ycf49-like protein && PF10693:Protein of unknown function (DUF2499) && PF10693:Protein of unknown function (DUF2499)	-
TraesCS5A03G0960400	228.8715813	175.6772237	164.7654514	476.775125	430.4813384	392.4830045	189.7714188	433.2464893	-1.190709812	9.95E-05	0.008640109	TraesCS5A03G0960400	Chr5A	598266754	598268752	-	918	-	TraesCS5A01G404500 && Q9XJ27.1 RecName: Full=30S ribosomal protein S9, chloroplastic; Flags: Precursor && PF00380:Ribosomal protein S9/S16 && PF00380:Ribosomal protein S9/S16	-
TraesCS5B03G1135300	7.600901225	1.801817679	54.61838167	976.1998997	177.2570217	1309.15472	21.34036686	820.870547	-5.266206351	0.000102515	0.008857899	TraesCS5B03G1135300	Chr5B	638553642	638554884	-	1243	-	TraesCS5B01G462800 && P04784.1 RecName: Full=Chlorophyll a-b binding protein, chloroplastic; AltName: Full=LHCII type I CAB; Short=LHCP; Flags: Precursor && PF00504:Chlorophyll A-B binding protein && PF00504:Chlorophyll A-B binding protein	-
TraesCS4A03G0195900	253.3633742	191.8935828	177.5097404	552.6514513	464.5356431	426.7264881	207.5888991	481.3045275	-1.212941082	0.00010328	0.008913003	TraesCS4A03G0195900	Chr4A	103455462	103458379	+	2167	-	TraesCS4A01G095200 && O22056.2 RecName: Full=RNA polymerase sigma factor sigB; Short=Sigma factor B; Short=Sigma-B; AltName: Full=Protein ABERRANT CHLOROPLAST 1; AltName: Full=RNA polymerase sigma factor sig1; Short=Atsig1; Short=Sigma factor 1; AltName: Full=RNA polymerase sigma factor sig2; Short=Atsig2; Short=Sigma factor 2; AltName: Full=RNA polymerase sigma factor sigA; Short=Sigma factor A;…	Sigma70_r4
TraesCS7A03G0156000LC	45.60540735	21.62181215	8.192757251	93.99604603	121.3730346	151.4615621	25.13999225	122.2768809	-2.277518776	0.000105056	0.009032906	TraesCS7A03G0156000LC	Chr7A	37644795	37645109	-	315	-	TraesCS7A01G086300LC && - && - && -	-
TraesCS7D03G0757900LC	15.20180245	7.207270715	11.8339827	70.2139139	33.18111736	65.8528531	11.41435195	56.41596145	-2.297182153	0.000105312	0.009043814	TraesCS7D03G0757900LC	Chr7D	408887878	408889858	+	459	-	TraesCS7D01G437200LC && - && - && -	-
TraesCS2B03G0196500	95.4335376	135.1363259	111.0573761	263.8684184	240.1265072	363.5077491	113.8757465	289.1675582	-1.343072061	0.000106527	0.009115633	TraesCS2B03G0196500	Chr2B	56089549	56092973	+	977	-	TraesCS2B01G086900 && Q9LVV5.2 RecName: Full=Thylakoid lumenal 15.0 kDa protein 2, chloroplastic; Flags: Precursor && - && -	-
TraesCS3D03G0548000	8136.342489	17174.92611	29577.67429	76545.62346	35858.30962	107498.1974	18296.3143	73300.71016	-2.00227309	0.000106657	0.009115633	TraesCS3D03G0548000	Chr3D	320466027	320473348	+	1403	-	TraesCS3D01G223300 && P40880.1 RecName: Full=Carbonic anhydrase, chloroplastic; AltName: Full=Carbonate dehydratase; Flags: Precursor && PF00484:Carbonic anhydrase && PF00484:Carbonic anhydrase	-
TraesCS5B03G1208400	4.222722903	5.405453036	16.3855145	45.29929929	42.78617765	67.16991016	8.671230147	51.7517957	-2.579763877	0.000106799	0.009115633	TraesCS5B03G1208400	Chr5B	665785622	665786741	-	1004	-	TraesCS5B01G498100 && - && - && -	-
TraesCS3A03G0978900	157.085292	316.2190026	115.6089079	724.7887887	418.2567162	894.2817451	196.3044008	679.1090833	-1.789933589	0.000108079	0.009207003	TraesCS3A03G0978900	Chr3A	663126493	663128498	+	1509	-	TraesCS3A01G421400 && Q9LK48.1 RecName: Full=Transcription factor bHLH77; AltName: Full=Basic helix-loop-helix protein 77; Short=AtbHLH77; Short=bHLH 77; AltName: Full=Protein ACTIVATOR FOR CELL ELONGATION 3; AltName: Full=Transcription factor EN 87; AltName: Full=bHLH transcription factor bHLH077 && PF00010:Helix-loop-helix DNA-binding domain && PF00010:Helix-loop-helix DNA-binding domain	HLH
TraesCS6B03G0208700LC	10.13453497	7.207270715	4.551531806	44.16681681	67.23542203	23.70702712	7.297779163	45.03642198	-2.62919092	0.000108166	0.009207003	TraesCS6B03G0208700LC	Chr6B	69154065	69158258	+	1525	-	TraesCS6B01G119000LC && O65090.1 RecName: Full=Ribosomal RNA small subunit methyltransferase, chloroplastic; AltName: Full=Dimethyladenosine transferase 1C; AltName: Full=Protein PALEFACE 1; Flags: Precursor && PF00398:Ribosomal RNA adenine dimethylase && PF00398:Ribosomal RNA adenine dimethylase	-
TraesCS2A03G0616400	0.844544581	0	0	4.529929929	6.112311093	69.80402429	0.28151486	26.81542177	-6.393408739	0.000108264	0.009207003	TraesCS2A03G0616400	Chr2A	395492649	395494294	-	843	-	TraesCS2A01G255600 && - && - && -	-
TraesCS5D03G0113800	304.8805936	345.0480855	435.1264407	861.819169	716.0135852	803.4048078	361.6850399	793.745854	-1.133898983	0.000109578	0.009307473	TraesCS5D03G0113800	Chr5D	44837653	44842101	-	2487	-	TraesCS5D01G045300 && Q9LV10.1 RecName: Full=Protein NRT1/ PTR FAMILY 2.11; Short=AtNPF2.11; AltName: Full=Nitrate transporter 1.10; AltName: Full=Protein GLUCOSINOLATE TRANSPORTER-2 && PF00854:POT family && PF00854:POT family	-
TraesCS2D03G0140800	31.24814948	82.88361323	51.88746259	174.4023023	153.6809646	223.8997005	55.33974176	183.9943225	-1.733120314	0.000109903	0.009323835	TraesCS2D03G0140800	Chr2D	32309948	32313253	-	881	-	TraesCS2D01G071400 && Q9LVV5.2 RecName: Full=Thylakoid lumenal 15.0 kDa protein 2, chloroplastic; Flags: Precursor && - && -	-
TraesCS1B03G0559500	139.3498558	160.3617734	121.070746	334.0823323	281.1663103	355.6054067	140.2607917	323.6180164	-1.204999799	0.000110505	0.009363514	TraesCS1B03G0559500	Chr1B	345574576	345575013	-	438	-	TRIAE_CS42_1BL_TGACv1_030691_AA0098000%2Cnon-specific lipid transfer protein && P82900.2 RecName: Full=Non-specific lipid-transfer protein 2G; Short=LTP2G; AltName: Full=7 kDa lipid transfer protein 1; AltName: Full=Lipid transfer protein 2 isoform 1; Short=LTP2-1; Flags: Precursor && PF14368:Probable lipid transfer && PF14368:Probable lipid transfer	-
TraesCS6B03G1095300	3498.103653	2039.657612	3055.898455	6276.217917	6092.227785	7437.421229	2864.55324	6601.955644	-1.204510168	0.00011094	0.009388999	TraesCS6B03G1095300	Chr6B	670585541	670596903	-	6097	-	- && F4JKH6.1 RecName: Full=Protein TSS; AltName: Full=TPR-domain suppressor of STIMPY && PF12807:Translation initiation factor eIF3 subunit 135|PF13424:Tetratricopeptide repeat|PF15044:Mitochondrial function, CLU-N-term && PF12807:Translation initiation factor eIF3 subunit 135|PF13424:Tetratricopeptide repeat|PF15044:Mitochondrial function, CLU-N-term	-
TraesCS1D03G0428400	141.8834895	148.6499585	128.3531969	422.4159659	240.1265072	413.5559175	139.6288817	358.6994635	-1.359372272	0.000116473	0.009833574	TraesCS1D03G0428400	Chr1D	239976539	239979866	+	1247	-	TraesCS1D01G166400 && - && - && -	-
TraesCS5D03G0226900	93.74444844	199.1008535	73.73481526	612.6730229	234.8873834	543.9445666	122.1933724	463.834991	-1.923712164	0.000116787	0.009848187	TraesCS5D03G0226900	Chr5D	105151661	105152920	+	1043	-	TraesCS5D01G095600 && Q4JL76.1 RecName: Full=Myb-related protein MYBAS2 && PF00249:Myb-like DNA-binding domain && PF00249:Myb-like DNA-binding domain	Myb_DNA-binding
TraesCS7B03G1168000	38.84905071	48.64907733	81.01726615	567.3737236	316.9669896	63.21873898	56.17179806	315.8531507	-2.492697232	0.000117923	0.009920121	TraesCS7B03G1168000	Chr7B	708820693	708823743	-	1035	-	TraesCS7B01G430600 && Q0WPT7.1 RecName: Full=Uncharacterized methyltransferase At2g41040, chloroplastic; Flags: Precursor && PF08241:Methyltransferase domain && PF08241:Methyltransferase domain	Methyltransf_11
TraesCS4B03G0446500	238.1615717	200.0017623	188.4334168	469.9802301	486.3653256	406.9706322	208.8655836	454.4387293	-1.121840768	0.000118478	0.009954815	TraesCS4B03G0446500	Chr4B	329263817	329267756	-	2275	-	TraesCS4B01G162900 && Q2R1U4.1 RecName: Full=CDK5RAP1-like protein && PF01938:TRAM domain|PF00919:Uncharacterized protein family UPF0004|PF04055:Radical SAM superfamily && PF01938:TRAM domain|PF00919:Uncharacterized protein family UPF0004|PF04055:Radical SAM superfamily	Radical_SAM
TraesCS2B03G0811700	0.844544581	1.801817679	9.103063612	46.43178177	9.60506029	107.9986791	3.91647529	54.67850705	-3.806260794	0.00011993	0.01006477	TraesCS2B03G0811700	Chr2B	453667282	453669809	+	737	-	TraesCS2B01G311100 && P27788.1 RecName: Full=Ferredoxin-3, chloroplastic; AltName: Full=Ferredoxin III; Short=Fd III; Flags: Precursor && PF00111:2Fe-2S iron-sulfur cluster binding domain && PF00111:2Fe-2S iron-sulfur cluster binding domain	Fer2
TraesCS2D03G0522900	841.1664022	1537.851389	1328.136981	4023.71026	2031.906845	5006.133893	1235.718257	3687.250332	-1.577059663	0.0001223	0.010202618	TraesCS2D03G0522900	Chr2D	251229430	251236357	+	1034	-	TraesCS2D01G238700 && Q8LCA1.2 RecName: Full=Protein CURVATURE THYLAKOID 1B, chloroplastic; AltName: Full=Photosystem I protein P; AltName: Full=Thylakoid membrane phosphoprotein 14 kDa; Flags: Precursor && PF14159:CAAD domains of cyanobacterial aminoacyl-tRNA synthetase && PF14159:CAAD domains of cyanobacterial aminoacyl-tRNA synthetase	-
TraesCS6A03G0317300	818.3636986	760.3670605	836.5715459	2219.665665	1249.531025	2777.673344	805.1007683	2082.290011	-1.370509059	0.000123107	0.010257724	TraesCS6A03G0317300	Chr6A	108431688	108433465	+	1484	-	TraesCS6A01G133100 && K4BW79.1 RecName: Full=2-methylene-furan-3-one reductase; AltName: Full=Enone oxidoreductase; Short=SlEO; Flags: Precursor && PF13602:Zinc-binding dehydrogenase|PF08240:Alcohol dehydrogenase GroES-like domain && PF13602:Zinc-binding dehydrogenase|PF08240:Alcohol dehydrogenase GroES-like domain	ADH_N
TraesCS3B03G0222400	121.6144196	63.9645276	101.0440061	295.5779279	313.4742404	198.8756164	95.54098443	269.3092615	-1.495915463	0.000126197	0.010490232	TraesCS3B03G0222400	Chr3B	75799665	75800887	+	1223	-	TraesCS3B01G096600 && P30366.1 RecName: Full=Serine/threonine-protein phosphatase PP1 isozyme 1 && PF16891:Serine-threonine protein phosphatase N-terminal domain|PF00149:Calcineurin-like phosphoesterase && PF16891:Serine-threonine protein phosphatase N-terminal domain|PF00149:Calcineurin-like phosphoesterase	Metallophos
TraesCS1B03G0275800LC	8.445445806	3.603635358	10.01336997	23.78213213	32.30793006	115.9010215	7.354150379	57.33036122	-2.955252994	0.000126387	0.010493576	TraesCS1B03G0275800LC	Chr1B	118980211	118981090	-	880	-	TraesCS1B01G169800LC && - && PF04434:SWIM zinc finger|PF10551:MULE transposase domain && PF04434:SWIM zinc finger|PF10551:MULE transposase domain	SWIM
TraesCS6D03G0670700	407.0704878	481.9862291	294.939261	1247.995695	636.553541	1627.882529	394.665326	1170.810588	-1.568113759	0.000128489	0.010649147	TraesCS6D03G0670700	Chr6D	410986261	410987793	-	1022	-	TraesCS6D01G282000 && Q9SCY3.1 RecName: Full=Photosynthetic NDH subunit of lumenal location 4, chloroplastic; AltName: Full=FK506-binding protein 16-2; Short=AtFKBP16-2; AltName: Full=Immunophilin FKBP16-2; AltName: Full=Peptidyl-prolyl cis-trans isomerase FKBP16-2; Short=PPIase FKBP16-2; AltName: Full=Rotamase; Flags: Precursor && PF00254:FKBP-type peptidyl-prolyl cis-trans isomerase && PF00254:…	FKBP_C
TraesCS6D03G0782100	3248.118457	2214.433927	3113.247755	5947.797997	5614.594333	6844.745551	2858.600046	6135.712627	-1.101846231	0.000128565	0.010649147	TraesCS6D03G0782100	Chr6D	459032409	459042739	-	6258	-	TraesCS6D01G336800 && F4JKH6.1 RecName: Full=Protein TSS; AltName: Full=TPR-domain suppressor of STIMPY && PF13424:Tetratricopeptide repeat|PF15044:Mitochondrial function, CLU-N-term|PF12807:Translation initiation factor eIF3 subunit 135 && PF13424:Tetratricopeptide repeat|PF15044:Mitochondrial function, CLU-N-term|PF12807:Translation initiation factor eIF3 subunit 135	-
TraesCS3D03G0627400	200.1570656	194.5963093	20.93704631	754.2333332	846.9916801	579.5051073	138.5634737	726.9100402	-2.391016559	0.000129003	0.010672843	TraesCS3D03G0627400	Chr3D	378179767	378181932	-	989	-	TraesCS3D01G271800 && Q9SYL9.1 RecName: Full=50S ribosomal protein L13, chloroplastic; AltName: Full=CL13; AltName: Full=Protein EMBRYO DEFECTIVE 1473; Flags: Precursor && PF00572:Ribosomal protein L13 && PF00572:Ribosomal protein L13	-
TraesCS5B03G1143000	6610.250432	9956.844493	6312.064309	22017.72442	12530.23774	29777.34311	7626.386411	21441.76843	-1.491319722	0.000130236	0.01072897	TraesCS5B03G1143000	Chr5B	640824085	640825104	+	1020	-	TraesCS5B01G466700 && P36213.1 RecName: Full=Photosystem I reaction center subunit II, chloroplastic; AltName: Full=Photosystem I 20 kDa subunit; Short=PSI-D; Flags: Precursor && PF02531:PsaD && PF02531:PsaD	-
TraesCS7A03G0929200	16.04634703	2.702726518	0	95.12852851	117.8802854	23.70702712	6.249691183	78.90528033	-3.650514422	0.000130294	0.01072897	TraesCS7A03G0929200	Chr7A	562690125	562694957	-	4588	-	TraesCS7A01G383700 && Q9SD39.1 RecName: Full=Probable methyltransferase PMT27 && PF03141:Putative S-adenosyl-L-methionine-dependent methyltransferase|PF01207:Dihydrouridine synthase (Dus) && PF03141:Putative S-adenosyl-L-methionine-dependent methyltransferase|PF01207:Dihydrouridine synthase (Dus)	Dus
TraesCS7A03G0793100	27.02542658	59.4599834	25.48857811	142.6927928	148.4418408	101.4133938	37.3246627	130.8493425	-1.812480971	0.000131592	0.010810428	TraesCS7A03G0793100	Chr7A	467983515	467992857	+	4309	-	TraesCS7A01G321100 && Q9LK40.1 RecName: Full=DNA-directed RNA polymerases IV and V subunit 2; AltName: Full=DNA-directed RNA polymerase D subunit 2a; Short=AtNRPD2a; Short=Nuclear RNA polymerase D 2a; AltName: Full=Nuclear RNA polymerase E 2; AltName: Full=Protein DEFECTIVE IN MERISTEM SILENCING 2; AltName: Full=Protein DEFECTIVE IN RNA-DIRECTED DNA METHYLATION 2; AltName: Full=RNA polymerase IV …	RNA_pol_Rpb2_6
TraesCS7B03G0270500	0.844544581	9.909997234	80.10695979	1635.304704	467.155205	2655.187037	30.2871672	1585.882315	-5.711057282	0.000132448	0.010863048	TraesCS7B03G0270500	Chr7B	121700857	121702008	+	1152	-	TraesCS7B01G103300 && P04784.1 RecName: Full=Chlorophyll a-b binding protein, chloroplastic; AltName: Full=LHCII type I CAB; Short=LHCP; Flags: Precursor && PF00504:Chlorophyll A-B binding protein && PF00504:Chlorophyll A-B binding protein	-
TraesCS6B03G0593900	810.7627973	936.945193	740.0790717	1747.42047	1563.005265	1679.247754	829.262354	1663.224496	-1.003983773	0.000132542	0.010863048	TraesCS6B03G0593900	Chr6B	315777179	315781147	+	726	-	TraesCS6B01G219700 && P51412.1 RecName: Full=50S ribosomal protein L21, chloroplastic; AltName: Full=CL21; Flags: Precursor && PF00829:Ribosomal prokaryotic L21 protein && PF00829:Ribosomal prokaryotic L21 protein	-
TraesCS7D03G0010000	182.4216294	96.39724582	152.9314687	400.8987987	404.2857195	313.4595808	143.9167813	372.8813663	-1.373690678	0.000133073	0.010881108	TraesCS7D03G0010000	Chr7D	2635314	2645413	+	3973	-	TraesCS7D01G004500 && Q8L785.1 RecName: Full=Glycine--tRNA ligase, chloroplastic/mitochondrial 2; AltName: Full=Glycyl-tRNA synthetase 2; Short=GlyRS-2; AltName: Full=Protein EMBRYO-DEFECTIVE-DEVELOPMENT 1; Flags: Precursor && PF02092:Glycyl-tRNA synthetase beta subunit|PF02091:Glycyl-tRNA synthetase alpha subunit && PF02092:Glycyl-tRNA synthetase beta subunit|PF02091:Glycyl-tRNA synthetase alpha…	-
TraesCS1D03G0127000	1582.676544	2163.082123	4450.4878	9516.250299	5672.224695	11916.7323	2732.082156	9035.069097	-1.725514731	0.000133344	0.010890537	TraesCS1D03G0127000	Chr1D	41457802	41461684	+	3621	-	TraesCS1D01G058300 && Q42843.1 RecName: Full=Glutamyl-tRNA reductase 1, chloroplastic; Short=GluTR; Flags: Precursor && PF00745:Glutamyl-tRNAGlu reductase, dimerisation domain|PF01488:Shikimate / quinate 5-dehydrogenase|PF05201:Glutamyl-tRNAGlu reductase, N-terminal domain && PF00745:Glutamyl-tRNAGlu reductase, dimerisation domain|PF01488:Shikimate / quinate 5-dehydrogenase|PF05201:Glutamyl-tRNAG…	-
TraesCS6B03G0801800	17.73543619	46.84725965	48.24623714	150.6201701	111.7679743	134.3398203	37.60964433	132.2426549	-1.815439341	0.000135952	0.011077733	TraesCS6B03G0801800	Chr6B	508470126	508474397	-	1920	-	TraesCS6B01G276300 && Q75WV3.1 RecName: Full=Probable trehalose-phosphate phosphatase 1; Short=OsTPP1; AltName: Full=Trehalose 6-phosphate phosphatase && PF02358:Trehalose-phosphatase && PF02358:Trehalose-phosphatase	-
TraesCS1D03G0402800	91.2108147	115.3163314	111.0573761	246.8811811	212.1845137	321.3619231	105.8615074	260.1425393	-1.29548423	0.000137954	0.011173508	TraesCS1D03G0402800	Chr1D	221084470	221085624	-	1155	-	TraesCS1D01G155400 && - && PF04520:Senescence regulator && PF04520:Senescence regulator	-
TraesCS7D03G0500900	373.2887046	238.7408424	168.4066768	703.2716215	1094.976873	546.5786807	260.145408	781.6090584	-1.587511773	0.000138567	0.011186701	TraesCS7D03G0500900	Chr7D	186825850	186831166	+	1921	-	TraesCS7D01G224400 && Q8S9L5.1 RecName: Full=Trigger factor-like protein TIG, Chloroplastic; AltName: Full=Immunophilin TIG; AltName: Full=Peptidyl-prolyl cis-trans isomerase TIG; Short=PPIase TIG; AltName: Full=Rotamase; Flags: Precursor && PF05698:Bacterial trigger factor protein (TF) C-terminus|PF05697:Bacterial trigger factor protein (TF) && PF05698:Bacterial trigger factor protein (TF) C-ter…	-
TraesCS1B03G0810500	604.6939197	414.4180661	741.8996844	1482.419569	1095.85006	2370.702712	587.0038901	1649.657447	-1.490286457	0.000141445	0.011364487	TraesCS1B03G0810500	Chr1B	511697219	511700002	-	1007	-	TraesCS1B01G290000 && - && - && -	-
TraesCS6D03G0854200	62.49629896	91.89270162	61.90083256	197.0519519	151.93459	239.7043853	72.09661105	196.2303091	-1.44249252	0.000141742	0.011364487	TraesCS6D03G0854200	Chr6D	477992358	477994365	+	1548	-	TraesCS6D01G370900 && Q08937.1 RecName: Full=29 kDa ribonucleoprotein B, chloroplastic; AltName: Full=CP29B; Flags: Precursor && PF00076:RNA recognition motif. (a.k.a. RRM, RBD, or RNP domain) && PF00076:RNA recognition motif. (a.k.a. RRM, RBD, or RNP domain)	RRM_1
TraesCS1B03G1053700	15428.98494	12928.04185	8487.696512	35208.88037	22102.11691	35717.27046	12281.57443	31009.42258	-1.336186287	0.000141946	0.011367874	TraesCS1B03G1053700	Chr1B	629509338	629515231	-	4579	-	TraesCS1B01G388700 && Q944H0.2 RecName: Full=Phosphomethylethanolamine N-methyltransferase; Short=AtPMEAMT; AltName: Full=Phosphoethanolamine N-methyltransferase 2 && PF13489:Methyltransferase domain|PF08241:Methyltransferase domain && PF13489:Methyltransferase domain|PF08241:Methyltransferase domain	Methyltransf_11
TraesCS6D03G0119600	1507.512076	1300.912364	1537.507444	3049.775325	2510.413485	3207.033946	1448.643961	2922.407585	-1.012267181	0.000142438	0.011394254	TraesCS6D03G0119600	Chr6D	34450781	34457899	-	2983	-	TraesCS6D01G058200 && - && - && -	-
TraesCS2A03G0131700	3699.949807	7313.577958	19494.21072	51751.05199	20491.95953	75634.6359	10169.24616	49292.54914	-2.277157118	0.000143494	0.011439508	TraesCS2A03G0131700	Chr2A	34564476	34565698	-	762	-	TraesCS2A01G066800 && P26667.1 RecName: Full=Ribulose bisphosphate carboxylase small chain PW9, chloroplastic; Short=RuBisCO small subunit PW9; Flags: Precursor && PF12338:Ribulose-1,5-bisphosphate carboxylase small subunit|PF00101:Ribulose bisphosphate carboxylase, small chain && PF12338:Ribulose-1,5-bisphosphate carboxylase small subunit|PF00101:Ribulose bisphosphate carboxylase, small chain	-
TraesCS4A03G0332200	718.7074381	618.0234638	501.578805	1355.581531	1216.349908	1285.447693	612.7699023	1285.793044	-1.06899233	0.000144607	0.011515118	TraesCS4A03G0332200	Chr4A	244787372	244790920	+	1083	-	TraesCS4A01G144500 && O23049.1 RecName: Full=50S ribosomal protein L6, chloroplastic; AltName: Full=Protein EMBRYO DEFECTIVE 2394; Flags: Precursor && PF00347:Ribosomal protein L6 && PF00347:Ribosomal protein L6	-
TraesCS1A03G0873700	62.49629896	69.36998063	16.3855145	219.7016016	249.7315675	139.6080486	49.4172647	203.0137392	-2.038904126	0.000145205	0.011549687	TraesCS1A03G0873700	Chr1A	541654457	541657130	-	2369	-	TraesCS1A01G357200 && Q2R480.1 RecName: Full=6-phosphogluconate dehydrogenase, decarboxylating 2, chloroplastic; Short=OsG6PGH2; Flags: Precursor && PF00393:6-phosphogluconate dehydrogenase, C-terminal domain|PF03446:NAD binding domain of 6-phosphogluconate dehydrogenase && PF00393:6-phosphogluconate dehydrogenase, C-terminal domain|PF03446:NAD binding domain of 6-phosphogluconate dehydrogenase	NAD_binding_2
TraesCS5A03G1281300	441.6968156	371.1744418	385.9698971	862.9516515	1105.455121	705.9425852	399.6137182	891.4497858	-1.158252253	0.000145547	0.011563111	TraesCS5A03G1281300	Chr5A	705331442	705335088	+	2333	-	TraesCS5A01G548800 && Q0DVX2.2 RecName: Full=DEAD-box ATP-dependent RNA helicase 50 && PF00270:DEAD/DEAH box helicase|PF00271:Helicase conserved C-terminal domain && PF00270:DEAD/DEAH box helicase|PF00271:Helicase conserved C-terminal domain	DEAD
TraesCS4B03G0776000	43.07177361	48.64907733	22.75765903	110.9832833	113.5143489	135.6568774	38.15950332	120.0515032	-1.651390414	0.000145704	0.011563111	TraesCS4B03G0776000	Chr4B	579913469	579919870	+	3459	-	TraesCS4B01G295200 && Q8H016.2 RecName: Full=Probable lipoxygenase 6 && PF00305:Lipoxygenase|PF01477:PLAT/LH2 domain && PF00305:Lipoxygenase|PF01477:PLAT/LH2 domain	Lipoxygenase
TraesCS3A03G0368600	280.3888007	227.0290275	242.1414921	643.2500499	434.8472749	628.2362186	249.8531068	568.7778478	-1.185609135	0.000146236	0.011588775	TraesCS3A03G0368600	Chr3A	167211477	167212981	+	963	-	TraesCS3A01G158100 && - && - && -	-
TraesCS4D03G0716300	61.65175438	27.02726518	71.91420253	149.4876877	198.2135169	172.5344751	53.53107403	173.4118932	-1.696196522	0.000146358	0.011588775	TraesCS4D03G0716300	Chr4D	472485992	472489420	-	2280	-	TraesCS4D01G304000 && Q0WUA3.2 RecName: Full=2-carboxy-1,4-naphthoquinone phytyltransferase, chloroplastic; AltName: Full=1,4-dihydroxy-2-naphthoate phytyltransferase; AltName: Full=1,4-dihydroxy-2-naphthoate polyprenyltransferase; AltName: Full=Protein ABERRANT CHLOROPLAST DEVELOPMENT 4; AltName: Full=menA-like protein; Short=AtMENA; Flags: Precursor && PF01040:UbiA prenyltransferase family && P…	UbiA
TraesCS7B03G0899400	2.533633742	0	0	23.78213213	11.35143489	32.92642655	0.844544581	22.68666452	-4.697700123	0.000147998	0.011705394	TraesCS7B03G0899400	Chr7B	594670074	594674077	+	4004	-	TraesCS7B01G334900 && Q9C7S5.1 RecName: Full=Tyrosine-sulfated glycopeptide receptor 1; AltName: Full=PSY1 receptor && PF00069:Protein kinase domain|PF08263:Leucine rich repeat N-terminal domain|PF13855:Leucine rich repeat && PF00069:Protein kinase domain|PF08263:Leucine rich repeat N-terminal domain|PF13855:Leucine rich repeat	Pkinase
TraesCS2D03G1115800	6050.317375	6988.349867	7458.140017	18936.23959	10324.56662	27713.5147	6832.269087	18991.4403	-1.474870902	0.00014973	0.011828983	TraesCS2D03G1115800	Chr2D	598123420	598127858	+	1873	-	TraesCS2D01G500600 && P13564.2 RecName: Full=Glutamine synthetase leaf isozyme, chloroplastic; AltName: Full=GS2; AltName: Full=Glutamate--ammonia ligase; Flags: Precursor && PF00120:Glutamine synthetase, catalytic domain|PF03951:Glutamine synthetase, beta-Grasp domain && PF00120:Glutamine synthetase, catalytic domain|PF03951:Glutamine synthetase, beta-Grasp domain	-
TraesCS1A03G0282000	31.24814948	46.84725965	41.87409261	126.838038	127.4853457	92.19399434	39.98983392	115.5057927	-1.533876586	0.000150623	0.011886187	TraesCS1A03G0282000	Chr1A	121896841	121897933	+	967	-	TraesCS1A01G115400 && - && PF06232:Embryo-specific protein 3, (ATS3) && PF06232:Embryo-specific protein 3, (ATS3)	-
TraesCS2A03G0600700	130.0598654	83.78452207	37.32256081	365.7918418	516.926881	163.3150757	83.72231609	348.6779328	-2.058715262	0.00015322	0.012036901	TraesCS2A03G0600700	Chr2A	380309338	380312920	+	1437	-	TraesCS2A01G249600 && Q39061.1 RecName: Full=RNA-binding protein CP33, chloroplastic; AltName: Full=Protein PIGMENT DEFECTIVE 322; Flags: Precursor && PF00076:RNA recognition motif. (a.k.a. RRM, RBD, or RNP domain) && PF00076:RNA recognition motif. (a.k.a. RRM, RBD, or RNP domain)	RRM_1
TraesCS6B03G0633800LC	43.91631819	32.43271822	37.32256081	121.1756256	75.96729502	200.1926734	37.89053241	132.445198	-1.800004854	0.000155654	0.012214377	TraesCS6B03G0633800LC	Chr6B	358109414	358109626	-	213	-	TraesCS6B01G403400LC && - && - && -	-
TraesCS7D03G0551400	0	0	0	12.4573073	3.492749196	25.02408418	0	13.65804689	-6.379671914	0.000156522	0.012268799	TraesCS7D03G0551400	Chr7D	217862387	217864212	+	932	-	TraesCS7D01G246600 && Q8S857.1 RecName: Full=Probable histone H2A variant 2 && PF16211:C-terminus of histone H2A|PF00125:Core histone H2A/H2B/H3/H4 && PF16211:C-terminus of histone H2A|PF00125:Core histone H2A/H2B/H3/H4	Histone
novel.5845	6185.444508	9071.251104	6551.474882	21995.07477	11030.10196	29336.129	7269.390165	20787.10191	-1.515747976	0.000156721	0.012270665	-	Chr6D	59471982	59473935	-	715	-	- && P31336.1 RecName: Full=Photosystem II 5 kDa protein, chloroplastic; Short=PSII-T; AltName: Full=Light-regulated unknown 11 kDa protein; Flags: Precursor && -	-
TraesCS1D03G0729600	2.533633742	61.26180108	297.6701801	11325.95731	609.4847347	16153.70487	120.4885383	9363.048968	-6.280130062	0.000167896	0.013043564	TraesCS1D03G0729600	Chr1D	405462809	405464107	-	1299	-	TraesCS1D01G306200 && P07369.1 RecName: Full=Chlorophyll a-b binding protein 3C, chloroplastic; AltName: Full=LHCII type I CAB-3C; Short=LHCP; Flags: Precursor && PF00504:Chlorophyll A-B binding protein && PF00504:Chlorophyll A-B binding protein	-
TraesCS6D03G0306800	65.87447728	80.18088671	101.0440061	319.36006	130.9780949	358.2395209	82.36645669	269.5258919	-1.708418744	0.000168435	0.013070965	TraesCS6D03G0306800	Chr6D	127246078	127251340	-	1943	-	TraesCS6D01G137200 && Q6ETK3.1 RecName: Full=Probable protein phosphatase 2C 11; Short=OsPP2C11 && PF00481:Protein phosphatase 2C && PF00481:Protein phosphatase 2C	PP2C
TraesCS1A03G0765300	441.6968156	387.3908009	265.8094575	1132.482482	583.2891158	1504.079165	364.9656913	1073.283588	-1.555341289	0.000168895	0.013092181	TraesCS1A03G0765300	Chr1A	501230399	501231597	-	1040	-	TraesCS1A01G308500 && - && - && -	-
TraesCS7B03G0641200	10928.40687	11694.69764	11516.28578	31939.40345	16607.14924	44556.04041	11379.79676	31034.1977	-1.447356593	0.000169502	0.013117875	TraesCS7B03G0641200	Chr7B	431475762	431476766	+	1005	-	TraesCS7B01G226100 && P00228.2 RecName: Full=Ferredoxin, chloroplastic; Flags: Precursor && PF00111:2Fe-2S iron-sulfur cluster binding domain && PF00111:2Fe-2S iron-sulfur cluster binding domain	Fer2
TraesCS4B03G0588900	298.1242369	256.7590192	72.8245089	911.6483982	791.9808802	572.919822	209.2359217	758.8497001	-1.858499518	0.000169601	0.013117875	TraesCS4B03G0588900	Chr4B	451887437	451892424	-	1630	-	TraesCS4B01G213600 && O50061.2 RecName: Full=50S ribosomal protein L4, chloroplastic; AltName: Full=CL4; AltName: Full=R-protein L4; Flags: Precursor && PF00573:Ribosomal protein L4/L1 family && PF00573:Ribosomal protein L4/L1 family	-
TraesCS2B03G0893300	404.5368541	344.1471767	246.6930239	851.6268267	757.9265756	669.0649875	331.7923515	759.5394632	-1.194739968	0.00016979	0.013117989	TraesCS2B03G0893300	Chr2B	497988409	497990032	+	846	-	TraesCS2B01G343900 && O48609.1 RecName: Full=30S ribosomal protein 3, chloroplastic; AltName: Full=Plastid-specific 30S ribosomal protein 3; Short=PSRP-3; Flags: Precursor && PF04839:Plastid and cyanobacterial ribosomal protein (PSRP-3 / Ycf65) && PF04839:Plastid and cyanobacterial ribosomal protein (PSRP-3 / Ycf65)	-
TraesCS7B03G0886100	26.180882	56.75725688	69.18328345	143.8252752	147.5686535	206.7779587	50.70714078	166.0572958	-1.711818633	0.00017218	0.013258828	TraesCS7B03G0886100	Chr7B	590114947	590116615	+	1577	-	TraesCS7B01G329900 && Q3MKY2.1 RecName: Full=Acetylajmalan esterase; Flags: Precursor && PF00657:GDSL-like Lipase/Acylhydrolase && PF00657:GDSL-like Lipase/Acylhydrolase	Lipase_GDSL
TraesCS5A03G0887500	1814.926304	2041.45943	809.2623551	4722.451951	3428.133336	5024.572691	1555.21603	4391.719326	-1.497554008	0.00017249	0.013268087	TraesCS5A03G0887500	Chr5A	571018650	571021002	-	1312	-	TraesCS5A01G368400 && P19683.1 RecName: Full=31 kDa ribonucleoprotein, chloroplastic; Flags: Precursor && PF00076:RNA recognition motif. (a.k.a. RRM, RBD, or RNP domain) && PF00076:RNA recognition motif. (a.k.a. RRM, RBD, or RNP domain)	RRM_1
TraesCS5D03G1056600	458.5877072	386.4898921	649.9587419	1142.674825	1002.419019	1299.93532	498.3454471	1148.343055	-1.204105437	0.00017362	0.013340392	TraesCS5D03G1056600	Chr5D	520695526	520702860	+	2851	-	- && Q6ATS0.1 RecName: Full=Magnesium-chelatase subunit ChlD, chloroplastic; Short=Mg-chelatase subunit D; AltName: Full=Mg-protoporphyrin IX chelatase subunit ChlD; AltName: Full=Protein CHLORINA 1; Flags: Precursor >B8AMB8.1 RecName: Full=Magnesium-chelatase subunit ChlD, chloroplastic; Short=Mg-chelatase subunit D; AltName: Full=Mg-protoporphyrin IX chelatase subunit ChlD; AltName: Full=Protei…	-
TraesCS5A03G0501200	42.22722903	34.2345359	18.20612722	70.2139139	177.2570217	117.2180785	31.55596405	121.5630047	-1.946697841	0.000174	0.013354934	TraesCS5A03G0501200	Chr5A	394253807	394256045	-	1359	-	- && P10847.1 RecName: Full=Alcohol dehydrogenase 2 && PF08240:Alcohol dehydrogenase GroES-like domain|PF00107:Zinc-binding dehydrogenase && PF08240:Alcohol dehydrogenase GroES-like domain|PF00107:Zinc-binding dehydrogenase	ADH_zinc_N
TraesCS3B03G1124000	2.533633742	0.900908839	0	28.31206206	6.985498392	38.1946548	1.144847527	24.49740508	-4.386306421	0.000177266	0.013573016	TraesCS3B03G1124000	Chr3B	712799803	712801004	-	1202	-	TraesCS3B01G456400 && - && PF04720:PDDEXK-like family of unknown function && PF04720:PDDEXK-like family of unknown function	-
TraesCS4D03G0584200	287.1451574	178.3799502	87.38941067	621.7328828	736.9700804	447.7994011	184.3048394	602.1674547	-1.708010567	0.000177423	0.013573016	TraesCS4D03G0584200	Chr4D	404956667	404960588	-	893	-	TraesCS4D01G242400 && P31165.1 RecName: Full=50S ribosomal protein L15, chloroplastic; AltName: Full=CL15; Flags: Precursor && PF00828:Ribosomal protein L18e/L15 && PF00828:Ribosomal protein L18e/L15	-
TraesCS7A03G0794200	0	5.405453036	0	30.57702702	34.92749196	22.38997005	1.801817679	29.29816301	-4.03794437	0.000178856	0.013667721	TraesCS7A03G0794200	Chr7A	469776057	469777340	-	348	-	TraesCS7A01G321800 && - && - && -	-
TraesCS4B03G0902500	184.9552631	141.4426878	35.50194809	476.775125	492.4776367	429.3606022	120.6332997	466.2044546	-1.949751731	0.000179712	0.01371823	TraesCS4B03G0902500	Chr4B	639541256	639543632	+	1054	-	TraesCS4B01G347000 && Q9MAP3.1 RecName: Full=50S ribosomal protein L11, chloroplastic; AltName: Full=CL11; Flags: Precursor && PF03946:Ribosomal protein L11, N-terminal domain|PF00298:Ribosomal protein L11, RNA binding domain && PF03946:Ribosomal protein L11, N-terminal domain|PF00298:Ribosomal protein L11, RNA binding domain	-
TraesCS2A03G0460400	41.38268445	25.2254475	41.87409261	140.4278278	91.6846664	101.4133938	36.16074152	111.175296	-1.618689198	0.000183011	0.013939634	TraesCS2A03G0460400	Chr2A	206579280	206592388	+	3049	-	- && P93594.1 RecName: Full=Beta-amylase; AltName: Full=1,4-alpha-D-glucan maltohydrolase && PF01373:Glycosyl hydrolase family 14|PF10536:Plant mobile domain && PF01373:Glycosyl hydrolase family 14|PF10536:Plant mobile domain	-
TraesCS5D03G0194400	24.49179284	57.65816572	17.29582086	168.7398899	77.71366962	179.1197604	33.14859314	141.8577733	-2.095453551	0.000183314	0.013947622	TraesCS5D03G0194400	Chr5D	81260927	81263384	-	1516	-	TraesCS5D01G081000 && Q9ZQ85.2 RecName: Full=Myb family transcription factor EFM; AltName: Full=Protein EARLY FLOWERING MYB && PF00249:Myb-like DNA-binding domain && PF00249:Myb-like DNA-binding domain	Myb_DNA-binding
TraesCS2A03G0423600	239.8506609	181.9835856	284.9258911	623.9978477	414.763967	757.3078106	235.5867125	598.6898751	-1.34444879	0.00018369	0.013961014	TraesCS2A03G0423600	Chr2A	181166780	181172805	-	1640	-	TraesCS2A01G202300 && P82869.3 RecName: Full=Peptidyl-prolyl cis-trans isomerase CYP37, chloroplastic; Short=PPIase CYP37; AltName: Full=Rotamase CYP37; AltName: Full=Thylakoid lumen PPIase of 38 kDa; Short=TLP38; Short=p38; Flags: Precursor && PF00160:Cyclophilin type peptidyl-prolyl cis-trans isomerase/CLD && PF00160:Cyclophilin type peptidyl-prolyl cis-trans isomerase/CLD	Pro_isomerase
TraesCS6D03G0506800	141.038945	122.5236022	80.10695979	334.0823323	278.5467484	254.192013	114.5565023	288.9403645	-1.334235253	0.000184355	0.013996376	TraesCS6D03G0506800	Chr6D	308732276	308735469	-	1417	-	TraesCS6D01G203300 && Q8DJB3.1 RecName: Full=Protein GrpE; AltName: Full=HSP-70 cofactor && PF01025:GrpE && PF01025:GrpE	-
TraesCS4A03G0527800	354.7087238	287.3899198	243.9621048	645.5150149	648.7781632	600.5780203	295.3535828	631.6237328	-1.096485036	0.000185846	0.014081359	TraesCS4A03G0527800	Chr4A	480515292	480519465	-	1970	-	TraesCS4A01G197700 && P37107.1 RecName: Full=Signal recognition particle 54 kDa protein, chloroplastic; Short=54 chloroplast protein; Short=54CP; Short=SRP54; Short=cpSRP54; AltName: Full=FFC; Flags: Precursor && PF00448:SRP54-type protein, GTPase domain|PF02978:Signal peptide binding domain|PF02881:SRP54-type protein, helical bundle domain && PF00448:SRP54-type protein, GTPase domain|PF02978:Sig…	-
TraesCS4A03G0171400	65.87447728	94.59542814	49.1565435	202.7143643	166.7787741	198.8756164	69.87548298	189.4562516	-1.438041113	0.000185925	0.014081359	TraesCS4A03G0171400	Chr4A	88820206	88829171	-	1981	-	TraesCS4A01G084400 && Q9SZ30.1 RecName: Full=Imidazole glycerol phosphate synthase hisHF, chloroplastic; Short=IGP synthase; Short=IGPS; Short=ImGP synthase; AltName: Full=Protein HISTIDINE BIOSYNTHESIS 4; Includes: RecName: Full=Glutamine amidotransferase; Includes: RecName: Full=Cyclase; Flags: Precursor && PF00977:Histidine biosynthesis protein|PF00117:Glutamine amidotransferase class-I && PF0…	GATase
TraesCS5B03G0560300	320.9269406	266.6690165	205.7292376	783.6778777	435.7204622	895.5988022	264.4417316	704.9990474	-1.413428878	0.000186278	0.014081359	TraesCS5B03G0560300	Chr5B	385704622	385705610	+	989	-	TraesCS5B01G212000 && - && - && -	-
TraesCS3D03G0041300	850.4563926	536.0407594	1021.363737	2766.654704	2072.946648	1493.542708	802.6202964	2111.04802	-1.395277511	0.000186646	0.014093999	TraesCS3D03G0041300	Chr3D	7522839	7527760	+	3093	-	- && Q9SZJ2.1 RecName: Full=Glycine-rich domain-containing protein 2; Short=AtGRDP2 && PF07173:Protein of unknown function (DUF1399) && PF07173:Protein of unknown function (DUF1399)	-
TraesCS1A03G0761900	0	35.13544474	108.326457	8410.947396	615.5970458	12566.04143	47.82063391	7197.528623	-7.233951696	0.000188023	0.014174419	TraesCS1A03G0761900	Chr1A	500099369	500100462	-	1094	-	TraesCS1A01G306600 && P07369.1 RecName: Full=Chlorophyll a-b binding protein 3C, chloroplastic; AltName: Full=LHCII type I CAB-3C; Short=LHCP; Flags: Precursor && PF00504:Chlorophyll A-B binding protein && PF00504:Chlorophyll A-B binding protein	-
TraesCS4B03G0409300	164.6861932	147.7490497	109.2367633	331.8173673	381.5828497	281.8502113	140.5573354	331.7501428	-1.239680792	0.000188308	0.014174419	TraesCS4B03G0409300	Chr4B	286421623	286426684	+	1343	-	TraesCS4B01G156400 && Q9ZUU4.1 RecName: Full=RNA-binding protein CP29B, chloroplastic; AltName: Full=Ribonucleoprotein At2g37220; Flags: Precursor && PF00076:RNA recognition motif. (a.k.a. RRM, RBD, or RNP domain) && PF00076:RNA recognition motif. (a.k.a. RRM, RBD, or RNP domain)	RRM_1
TraesCS2B03G1534100LC	14.35725787	17.11726795	14.56490178	57.7566066	52.39123794	53.99933954	15.34647587	54.71572803	-1.834061236	0.000188422	0.014174419	TraesCS2B03G1534100LC	Chr2B	801527631	801530529	-	858	-	TraesCS2B01G910000LC && Q7XXI9.2 RecName: Full=Caffeate O-methyltransferase-like protein 2; Short=OsCOMTL2 && PF00891:O-methyltransferase && PF00891:O-methyltransferase	-
TraesCS2A03G0800200	5234.48731	13627.1471	12747.01998	39239.38553	17643.62256	54069.14357	10536.21813	36984.05055	-1.811538505	0.000189824	0.014257148	TraesCS2A03G0800200	Chr2A	559081538	559082871	-	1212	-	TraesCS2A01G342600 && P27525.1 RecName: Full=Chlorophyll a-b binding protein CP24 10B, chloroplastic; Short=CAB-10B; Short=LHCP; Flags: Precursor && PF00504:Chlorophyll A-B binding protein && PF00504:Chlorophyll A-B binding protein	-
TraesCS3B03G0461100	203.5352439	277.4799225	232.1281221	1110.965315	272.4344373	1326.276461	237.7144295	903.2254046	-1.925195283	0.000198404	0.014832732	TraesCS3B03G0461100	Chr3B	215434115	215436220	+	1587	-	TraesCS3B01G191100 && Q8L493.1 RecName: Full=D-amino-acid transaminase, chloroplastic; AltName: Full=Aminodeoxychorismate lyase; Short=AtADCL; AltName: Full=Branched-chain-amino-acid aminotransferase-like protein 3; Flags: Precursor && PF01063:Amino-transferase class IV && PF01063:Amino-transferase class IV	-
TraesCS1A03G0089900LC	35.47087238	25.2254475	40.96378625	116.6456957	76.84048232	119.8521926	33.88670205	104.4461235	-1.620448047	0.000199289	0.014856576	TraesCS1A03G0089900LC	Chr1A	22861002	22861701	+	420	-	TraesCS1A01G050000LC && Q0DLA3.2 RecName: Full=Actin-depolymerizing factor 7; Short=ADF-7; Short=OsADF7 && PF00241:Cofilin/tropomyosin-type actin-binding protein && PF00241:Cofilin/tropomyosin-type actin-binding protein	Cofilin_ADF
TraesCS7D03G0414700	183.266174	210.8126684	159.3036132	542.459109	300.3764309	570.2857078	184.4608185	471.0404159	-1.351064364	0.000201464	0.014962116	TraesCS7D03G0414700	Chr7D	140235682	140249256	+	2283	-	TraesCS7D01G184700 && - && PF01699:Sodium/calcium exchanger protein && PF01699:Sodium/calcium exchanger protein	Na_Ca_ex
TraesCS3A03G0717500	226.3379476	106.3072431	94.67186156	405.4287287	363.2459164	479.4087706	142.4390174	416.0278052	-1.544788553	0.000201559	0.014962116	TraesCS3A03G0717500	Chr3A	527152159	527153070	-	912	-	TraesCS3A01G287400 && Q8W0E4.1 RecName: Full=Probable serine acetyltransferase 1; AltName: Full=OsSERAT1;1 && PF00132:Bacterial transferase hexapeptide (six repeats)|PF06426:Serine acetyltransferase, N-terminal && PF00132:Bacterial transferase hexapeptide (six repeats)|PF06426:Serine acetyltransferase, N-terminal	Hexapep
TraesCS6D03G0465200	135.1271329	236.0381159	222.1147521	845.9644143	263.7025643	1036.523908	197.7600003	715.3969621	-1.854316989	0.000202197	0.014993585	TraesCS6D03G0465200	Chr6D	276046947	276047963	+	915	-	TraesCS6D01G187800 && Q9XI73.1 RecName: Full=Photosynthetic NDH subunit of lumenal location 2, chloroplastic; AltName: Full=PsbQ-like protein 1; Flags: Precursor && PF05757:Oxygen evolving enhancer protein 3 (PsbQ) && PF05757:Oxygen evolving enhancer protein 3 (PsbQ)	-
TraesCS5B03G0934300	1896.002583	1618.032276	817.4551124	4232.087036	2972.329566	4427.945842	1443.82999	3877.454148	-1.425039636	0.000203185	0.015050958	TraesCS5B03G0934300	Chr5B	552975334	552977588	-	1298	-	TraesCS5B01G370700 && P19683.1 RecName: Full=31 kDa ribonucleoprotein, chloroplastic; Flags: Precursor && PF00076:RNA recognition motif. (a.k.a. RRM, RBD, or RNP domain) && PF00076:RNA recognition motif. (a.k.a. RRM, RBD, or RNP domain)	RRM_1
TraesCS1D03G0433300	2218.618613	2554.07656	2674.480089	5798.310309	4176.454851	5120.717857	2482.391754	5031.827673	-1.019292666	0.000208526	0.015384945	TraesCS1D03G0433300	Chr1D	243588925	243590938	+	1676	-	TraesCS1D01G168700 && Q42850.1 RecName: Full=Protochlorophyllide reductase B, chloroplastic; Short=PCR B; AltName: Full=NADPH-protochlorophyllide oxidoreductase B; Short=POR B; Flags: Precursor && PF00106:short chain dehydrogenase && PF00106:short chain dehydrogenase	adh_short
TraesCS3A03G1237300	6.756356645	7.207270715	12.74428906	134.7654154	67.23542203	10.5364565	8.902638805	70.84576464	-2.996492907	0.000209885	0.015435628	TraesCS3A03G1237300	Chr3A	741033360	741034517	-	318	-	TraesCS3A01G524100 && - && - && -	-
TraesCS5A03G1142900	87.83263638	45.04544197	51.88746259	183.4621621	193.8475804	146.1933339	61.58851365	174.5010255	-1.502284903	0.00020992	0.015435628	TraesCS5A03G1142900	Chr5A	659119173	659122539	+	1663	-	TraesCS5A01G487100 && P35872.1 RecName: Full=Transcription termination/antitermination protein NusG && PF02357:Transcription termination factor nusG && PF02357:Transcription termination factor nusG	-
TraesCS3A03G0788000	189.177986	213.5153949	222.1147521	449.5955455	400.7929703	435.9458875	208.2693777	428.7781344	-1.041610295	0.000211607	0.015543333	TraesCS3A03G0788000	Chr3A	574389374	574398884	+	1445	-	TraesCS3A01G328300 && Q5VQK9.1 RecName: Full=Protein CHLOROPLAST ENHANCING STRESS TOLERANCE, chloroplastic; Short=OsCEST; Flags: Precursor && - && -	-
TraesCS6A03G0851500	3.378178322	4.504544197	3.641225445	24.91461461	23.57605707	30.29231243	3.841315988	26.2609947	-2.771612603	0.000212535	0.015580204	TraesCS6A03G0851500	Chr6A	565078921	565079809	+	889	-	TraesCS6A01G328700 && Q9ZUZ3.1 RecName: Full=Auxin-responsive protein SAUR32; AltName: Full=Protein ABOLISHED APICAL HOOK MAINTENANCE 1; AltName: Full=Protein SMALL AUXIN UP RNA 32 && PF02519:Auxin responsive protein && PF02519:Auxin responsive protein	Auxin_inducible
TraesCS2D03G0889900	69.25265561	68.4690718	52.79776895	138.1628628	145.8222789	281.8502113	63.50649878	188.6117843	-1.567006305	0.000215316	0.015749775	TraesCS2D03G0889900	Chr2D	500951507	500952395	+	791	-	TraesCS2D01G391700 && - && - && -	-
TraesCS5A03G0357300	219.5815909	163.0644999	148.3799369	451.8605104	419.1299035	343.7518932	177.0086759	404.9141024	-1.193849389	0.000216795	0.015824928	TraesCS5A03G0357300	Chr5A	285311171	285312489	+	1183	-	TraesCS5A01G127800 && - && PF11250:Fantastic Four meristem regulator && PF11250:Fantastic Four meristem regulator	-
TraesCS2A03G0961800	21.11361451	14.41454143	17.29582086	67.94894894	55.01079984	59.26756779	17.60799227	60.74243886	-1.783694177	0.000218314	0.015902681	TraesCS2A03G0961800	Chr2A	657013270	657016764	-	1656	-	- && Q9LEX0.1 RecName: Full=F-box protein PP2-A13; AltName: Full=Protein PHLOEM PROTEIN 2-LIKE A13; Short=AtPP2-A13; AltName: Full=SKP1-interacting partner 9 && PF14299:Phloem protein 2 && PF14299:Phloem protein 2	-
TraesCS1A03G0171300	348.7969118	209.0108507	214.8323012	814.2549048	421.7494654	982.5245682	257.5466879	739.5096461	-1.520482818	0.000219938	0.015987697	TraesCS1A03G0171300	Chr1A	55039206	55040356	-	1054	-	TraesCS1A01G069900 && - && - && -	-
TraesCS6B03G1217200LC	104.723528	88.28906626	50.97715623	308.0352352	240.9996945	167.2662469	81.32991683	238.7670589	-1.553779714	0.000221312	0.01605431	TraesCS6B03G1217200LC	Chr6B	712471336	712471925	-	590	-	TraesCS6B01G776900LC && - && - && -	-
TraesCS4B03G0102100LC	59.11812064	35.13544474	12.74428906	167.6074074	88.1919172	219.9485294	35.66595148	158.582618	-2.147908137	0.000224165	0.016210931	TraesCS4B03G0102100LC	Chr4B	37748382	37750139	+	1368	-	TraesCS4B01G052900LC && - && - && -	-
TraesCS7A03G0839800	194.2452535	228.8308452	73.73481526	514.147047	626.9484807	417.5070887	165.603638	519.5342054	-1.649770263	0.000224753	0.016236659	TraesCS7A03G0839800	Chr7A	504747103	504752153	+	652	-	TraesCS7A01G341000 && - && - && -	-
TraesCS3D03G0660100	353.0196347	154.0554115	84.65849159	674.9595594	621.7093569	769.1613242	197.2445126	688.6100802	-1.802811249	0.00022616	0.016298185	TraesCS3D03G0660100	Chr3D	396891761	396892672	-	912	-	TraesCS3D01G286900 && Q8W0E4.1 RecName: Full=Probable serine acetyltransferase 1; AltName: Full=OsSERAT1;1 && PF00132:Bacterial transferase hexapeptide (six repeats)|PF06426:Serine acetyltransferase, N-terminal && PF00132:Bacterial transferase hexapeptide (six repeats)|PF06426:Serine acetyltransferase, N-terminal	Hexapep
TraesCS1D03G0376300	82.7653689	62.16270992	30.95041628	211.7742242	204.325828	140.9251056	58.62616503	185.6750526	-1.662944398	0.000226369	0.016298185	TraesCS1D03G0376300	Chr1D	207189944	207191934	+	1991	-	TraesCS1D01G148500 && Q9M876.1 RecName: Full=Tyrosine--tRNA ligase, chloroplastic/mitochondrial; AltName: Full=Protein EMBRYO DEFECTIVE 2768; AltName: Full=Protein EMBRYONIC FACTOR 31; AltName: Full=Tyrosyl-tRNA synthetase; Short=TyrRS; Flags: Precursor && PF01479:S4 domain|PF00579:tRNA synthetases class I (W and Y) && PF01479:S4 domain|PF00579:tRNA synthetases class I (W and Y)	S4
TraesCS2A03G1154700	0	0	3.641225445	39.63688688	3.492749196	57.95051073	1.213741815	33.69338227	-4.808233645	0.000226566	0.016298185	TraesCS2A03G1154700	Chr2A	730562629	730563042	+	414	-	TraesCS2A01G494900 && O22150.1 RecName: Full=Auxin-responsive protein SAUR36; AltName: Full=Protein RESPONSE TO AUXINS AND GIBBERELLINS 1; AltName: Full=Protein SENESCENCE-ASSOCIATED GENE 201; AltName: Full=Protein SMALL AUXIN UP RNA 36 && PF02519:Auxin responsive protein && PF02519:Auxin responsive protein	Auxin_inducible
TraesCS1D03G0388800LC	20.26906993	16.21635911	12.74428906	56.62412411	47.15211415	81.65753784	16.40990603	61.8112587	-1.905751864	0.000226602	0.016298185	TraesCS1D03G0388800LC	Chr1D	212664724	212665074	-	351	-	TraesCS1D01G235700LC && - && - && -	-
TraesCS7A03G0444600	129.2153208	196.398127	190.2540295	406.5612111	329.1916117	513.6522542	171.9558258	416.468359	-1.275324063	0.000226854	0.016298185	TraesCS7A03G0444600	Chr7A	152257460	152271442	-	1066	-	- && Q8LE52.1 RecName: Full=Glutathione S-transferase DHAR3, chloroplastic; AltName: Full=Chloride intracellular channel homolog 3; Short=CLIC homolog 3; AltName: Full=Glutathione-dependent dehydroascorbate reductase 3; Short=AtDHAR3; Short=ChlDHAR; Short=GSH-dependent dehydroascorbate reductase 3; Flags: Precursor && PF13410:Glutathione S-transferase, C-terminal domain|PF13417:Glutathione S-tran…	-
TraesCS3A03G1239000	13.51271329	20.72090331	3.641225445	171.0048548	105.6556632	17.12174181	12.62494735	97.92741994	-2.956556884	0.000227	0.016298185	TraesCS3A03G1239000	Chr3A	741377562	741379629	-	956	-	TraesCS3A01G525100 && Q5JME8.1 RecName: Full=Protein DEHYDRATION-INDUCED 19 homolog 5; AltName: Full=OsDi19-5 && PF14571:Stress-induced protein Di19, C-terminal|PF05605:Drought induced 19 protein (Di19), zinc-binding && PF14571:Stress-induced protein Di19, C-terminal|PF05605:Drought induced 19 protein (Di19), zinc-binding	-
TraesCS5B03G1034200	181.5770848	135.1363259	262.168232	603.613163	330.9379863	763.893096	192.9605476	566.1480818	-1.55184538	0.00022967	0.016420322	TraesCS5B03G1034200	Chr5B	598687287	598689730	-	1305	-	TraesCS5B01G419300 && Q9FI13.1 RecName: Full=Probable ribose-5-phosphate isomerase 4, chloroplastic; AltName: Full=Phosphoriboisomerase 4; Flags: Precursor && PF06026:Ribose 5-phosphate isomerase A (phosphoriboisomerase A) && PF06026:Ribose 5-phosphate isomerase A (phosphoriboisomerase A)	Rib_5-P_isom_A
TraesCS3B03G1067600	94.58899302	154.0554115	147.4696305	353.3345345	287.2786214	305.5572384	132.0380117	315.3901314	-1.256588208	0.000229911	0.016420322	TraesCS3B03G1067600	Chr3B	686635024	686637386	+	1188	-	TraesCS3B01G432600 && - && PF05697:Bacterial trigger factor protein (TF) && PF05697:Bacterial trigger factor protein (TF)	-
TraesCS3B03G0616600	412.9822999	470.2744142	478.821146	1212.888739	700.2962138	1332.861747	454.0259534	1082.015566	-1.252224375	0.000230107	0.016420322	TraesCS3B03G0616600	Chr3B	383642675	383647269	-	1385	-	TraesCS3B01G237200 && F4I907.1 RecName: Full=Glyoxylate/succinic semialdehyde reductase 2, chloroplastic; Short=AtGLYR2; Short=AtGR2; Short=SSA reductase 2; Flags: Precursor && PF03446:NAD binding domain of 6-phosphogluconate dehydrogenase|PF14833:NAD-binding of NADP-dependent 3-hydroxyisobutyrate dehydrogenase && PF03446:NAD binding domain of 6-phosphogluconate dehydrogenase|PF14833:NAD-binding …	NAD_binding_2
TraesCS1B03G1188000	1643.483754	1487.400494	818.3654187	3241.164864	3425.513774	2834.306797	1316.416555	3166.995145	-1.266496309	0.000231547	0.016489519	TraesCS1B03G1188000	Chr1B	671456564	671459727	-	1788	-	TraesCS1B01G442300 && Q65XK0.1 RecName: Full=Ketol-acid reductoisomerase, chloroplastic; AltName: Full=Acetohydroxy-acid reductoisomerase; AltName: Full=Alpha-keto-beta-hydroxylacyl reductoisomerase; AltName: Full=Protein KARI; Flags: Precursor && PF01450:Acetohydroxy acid isomeroreductase, catalytic domain|PF07991:Acetohydroxy acid isomeroreductase, NADPH-binding domain && PF01450:Acetohydroxy a…	-
TraesCS2B03G0552400	148.6398462	136.0372348	160.2139196	408.8261761	240.1265072	504.4328547	148.2970002	384.461846	-1.372399543	0.000231956	0.016501875	TraesCS2B03G0552400	Chr2B	232625810	232632371	-	2857	-	- && P82869.3 RecName: Full=Peptidyl-prolyl cis-trans isomerase CYP37, chloroplastic; Short=PPIase CYP37; AltName: Full=Rotamase CYP37; AltName: Full=Thylakoid lumen PPIase of 38 kDa; Short=TLP38; Short=p38; Flags: Precursor && PF12146:Serine aminopeptidase, S33|PF00160:Cyclophilin type peptidyl-prolyl cis-trans isomerase/CLD && PF12146:Serine aminopeptidase, S33|PF00160:Cyclophilin type peptidyl…	Pro_isomerase
TraesCS3D03G1092900	196.7788873	125.2263287	268.5403766	553.7839338	382.456037	723.064327	196.8485308	553.1014326	-1.489509498	0.000232565	0.016504367	TraesCS3D03G1092900	Chr3D	589644055	589646697	+	2643	-	TraesCS3D01G494400 && - && PF05834:Lycopene cyclase protein && PF05834:Lycopene cyclase protein	-
TraesCS2D03G0129100	516.8612833	1222.533295	2447.813805	6626.155004	2371.576704	9916.12262	1395.736128	6304.618109	-2.175360908	0.000232698	0.016504367	TraesCS2D03G0129100	Chr2D	29861040	29862508	-	858	-	TraesCS2D01G065400 && P26667.1 RecName: Full=Ribulose bisphosphate carboxylase small chain PW9, chloroplastic; Short=RuBisCO small subunit PW9; Flags: Precursor && PF00101:Ribulose bisphosphate carboxylase, small chain|PF12338:Ribulose-1,5-bisphosphate carboxylase small subunit && PF00101:Ribulose bisphosphate carboxylase, small chain|PF12338:Ribulose-1,5-bisphosphate carboxylase small subunit	-
TraesCS5A03G0207600	996.5626051	909.9179278	546.1838167	2503.918768	1297.556326	3334.788481	817.5547832	2378.754525	-1.54043966	0.000233932	0.016572435	TraesCS5A03G0207600	Chr5A	107804353	107805444	-	976	-	TraesCS5A01G081900 && - && PF06549:Protein of unknown function (DUF1118) && PF06549:Protein of unknown function (DUF1118)	-
novel.56	77.69810141	42.34271545	81.01726615	233.2913913	122.2462219	296.3378389	67.019361	217.2918174	-1.693970078	0.000237409	0.016713857	-	Chr1A	256426517	256437108	+	3367	-	- && - && -	-
TraesCS6A03G0152600	397.7804974	222.5244833	263.9888447	613.8055054	745.7019534	716.4790417	294.7646085	691.9955002	-1.230904645	0.000238638	0.016772909	TraesCS6A03G0152600	Chr6A	39504452	39507374	+	1115	-	TraesCS6A01G068300 && Q84MC1.1 RecName: Full=Gamma-glutamylcyclotransferase 2-2; Short=AtGGCT2;2; AltName: Full=Gamma-glutamyl cyclotransferase 2;2 && PF04752:ChaC-like protein && PF04752:ChaC-like protein	ChaC
TraesCS6A03G1016700	212.8252343	181.9835856	32.771029	648.9124623	656.6368489	484.6769988	142.5266163	596.7421033	-2.0655798	0.000241278	0.016915808	TraesCS6A03G1016700	Chr6A	614820141	614823133	+	974	-	TraesCS6A01G406500 && Q8L803.1 RecName: Full=50S ribosomal protein L9, chloroplastic; AltName: Full=CL9; Flags: Precursor && PF01281:Ribosomal protein L9, N-terminal domain|PF03948:Ribosomal protein L9, C-terminal domain && PF01281:Ribosomal protein L9, N-terminal domain|PF03948:Ribosomal protein L9, C-terminal domain	-
TraesCS1A03G0896800	7355.138752	5689.239321	2569.794858	17939.655	11752.22786	15168.54618	5204.72431	14953.47635	-1.522552084	0.00024203	0.016926372	TraesCS1A03G0896800	Chr1A	549059559	549065244	-	2763	-	TraesCS1A01G369600 && Q944H0.2 RecName: Full=Phosphomethylethanolamine N-methyltransferase; Short=AtPMEAMT; AltName: Full=Phosphoethanolamine N-methyltransferase 2 && PF13489:Methyltransferase domain|PF08241:Methyltransferase domain && PF13489:Methyltransferase domain|PF08241:Methyltransferase domain	Methyltransf_11
TraesCS5D03G1027900	210.2916006	1236.046928	2622.592627	8628.384032	3093.702601	12533.115	1356.310385	8085.067212	-2.575586119	0.000242403	0.016931388	TraesCS5D03G1027900	Chr5D	511060287	511061443	-	1157	-	TraesCS5D01G464800 && P04784.1 RecName: Full=Chlorophyll a-b binding protein, chloroplastic; AltName: Full=LHCII type I CAB; Short=LHCP; Flags: Precursor && PF00504:Chlorophyll A-B binding protein && PF00504:Chlorophyll A-B binding protein	-
TraesCS5D03G0518800	190.0225306	182.8844944	164.7654514	541.3266265	264.5757516	771.7954383	179.2241588	525.8992722	-1.551388492	0.000242794	0.016931388	TraesCS5D03G0518800	Chr5D	332557308	332558276	+	969	-	TraesCS5D01G222000 && - && - && -	-
TraesCS7B03G0015200	1206.009661	1179.289671	1038.659558	2986.356306	1714.066668	3527.078812	1141.31963	2742.500595	-1.264461356	0.00024294	0.016931388	TraesCS7B03G0015200	Chr7B	4028025	4030069	-	1493	-	TraesCS7B01G006600 && Q9LU21.1 RecName: Full=Photosynthetic NDH subunit of subcomplex B 3, chloroplastic; Short=Protein PnsB3; AltName: Full=NDH-DEPENDENT CYCLIC ELECTRON FLOW 4; Flags: Precursor && PF00111:2Fe-2S iron-sulfur cluster binding domain && PF00111:2Fe-2S iron-sulfur cluster binding domain	Fer2
TraesCS2B03G0695000	8703.876447	11482.98407	10014.28028	27864.73148	14757.73854	35672.49052	10067.04693	26098.32018	-1.374287846	0.000243484	0.016943548	TraesCS2B03G0695000	Chr2B	373977524	373978842	-	1138	-	TraesCS2B01G267500 && Q00434.1 RecName: Full=Oxygen-evolving enhancer protein 2, chloroplastic; Short=OEE2; AltName: Full=23 kDa subunit of oxygen evolving system of photosystem II; AltName: Full=23 kDa thylakoid membrane protein; AltName: Full=OEC 23 kDa subunit; Flags: Precursor && - && PF01789:PsbP	-
TraesCS3D03G0982300	56.5844869	72.07270715	53.70807531	171.0048548	117.8802854	201.5097305	60.78842312	163.4649569	-1.424054394	0.000244208	0.016977053	TraesCS3D03G0982300	Chr3D	556586405	556593580	+	1512	-	- && Q9DAM5.1 RecName: Full=Mitochondrial thiamine pyrophosphate carrier; AltName: Full=Solute carrier family 25 member 19 && PF00153:Mitochondrial carrier protein && PF00153:Mitochondrial carrier protein	Mito_carr
TraesCS4D03G0675500	71.78628935	61.26180108	34.59164173	181.1971972	140.5831551	154.0956763	55.87991072	158.6253429	-1.50323606	0.000245615	0.017002613	TraesCS4D03G0675500	Chr4D	455963382	455965089	-	1098	-	TraesCS4D01G285000 && Q8SAY0.1 RecName: Full=50S ribosomal protein L18, chloroplastic; AltName: Full=CL18; Flags: Precursor && PF00861:Ribosomal L18p/L5e family && PF00861:Ribosomal L18p/L5e family	-
novel.5828	52.36176399	36.03635358	33.68133536	122.3081081	90.8114791	140.9251056	40.69315098	118.0148976	-1.531239773	0.000247691	0.017083576	-	Chr6D	47142855	47144058	-	1088	-	- && - && -	-
TraesCS2D03G0479700	152.0180245	139.6408701	71.91420253	347.6721221	313.4742404	295.0207819	121.1910324	318.7223814	-1.394477086	0.000248176	0.01709802	TraesCS2D03G0479700	Chr2D	196961579	196962186	-	531	-	TraesCS2D01G226700 && A2YLX7.1 RecName: Full=Protein LHCP TRANSLOCATION DEFECT; Flags: Precursor >A3BKF2.1 RecName: Full=Protein LHCP TRANSLOCATION DEFECT; Flags: Precursor && PF13857:Ankyrin repeats (many copies) && PF13857:Ankyrin repeats (many copies)	-
TraesCS5D03G0816300	189.177986	172.0735883	187.5231104	437.1382382	308.2351166	528.1398819	182.9248949	424.5044122	-1.212779747	0.000249444	0.017153887	TraesCS5D03G0816300	Chr5D	443863550	443866955	-	1549	-	TraesCS5D01G362600 && Q0IZS0.1 RecName: Full=Nicotinate-nucleotide pyrophosphorylase [carboxylating], chloroplastic; AltName: Full=Quinolinate phosphoribosyltransferase [decarboxylating]; Flags: Precursor && PF02749:Quinolinate phosphoribosyl transferase, N-terminal domain|PF01729:Quinolinate phosphoribosyl transferase, C-terminal domain && PF02749:Quinolinate phosphoribosyl transferase, N-termin…	-
TraesCS6B03G0168400	180.7325402	194.5963093	69.18328345	602.4806806	262.829377	728.3325553	148.170711	531.2142043	-1.840722765	0.000249981	0.017157113	TraesCS6B03G0168400	Chr6B	52804276	52804950	-	675	-	TraesCS6B01G071600 && - && - && -	-
TraesCS5D03G0218100	548.1094328	508.1125854	295.8495674	1258.188038	791.1076929	1550.176162	450.6905285	1199.823964	-1.411926234	0.000250226	0.017157122	TraesCS5D03G0218100	Chr5D	97642838	97644652	+	1234	-	TraesCS5D01G090700 && - && PF06549:Protein of unknown function (DUF1118) && PF06549:Protein of unknown function (DUF1118)	-
novel.4575	0	0.900908839	11.8339827	476.775125	31.43474277	701.991414	4.244963845	403.4004273	-6.573519486	0.00025543	0.01747975	-	Chr5B	302954904	302962215	-	7150	-	- && P0C2F6.1 RecName: Full=Putative ribonuclease H protein At1g65750 && PF13456:Reverse transcriptase-like	-
TraesCS1A03G0205200	328.5278418	333.3362706	141.097486	865.2166165	504.7022589	1091.840304	267.6538661	820.5863932	-1.615392855	0.000255891	0.0174942	TraesCS1A03G0205200	Chr1A	72424359	72425682	-	1324	-	TraesCS1A01G084300 && - && PF02536:mTERF && PF02536:mTERF	-
TraesCS1A03G0447000	128.3707762	74.77543367	67.36267073	194.786987	297.756869	247.6067277	90.16962688	246.7168612	-1.45187558	0.000258243	0.017620647	TraesCS1A03G0447000	Chr1A	299126457	299130593	+	1433	-	TraesCS1A01G164600 && - && PF05623:Protein of unknown function (DUF789) && PF05623:Protein of unknown function (DUF789)	-
TraesCS5A03G0501300	177.3543619	130.6317817	105.5955379	373.7192191	281.1663103	337.1666079	137.8605605	330.6840458	-1.260774729	0.000260293	0.017708743	TraesCS5A03G0501300	Chr5A	394352246	394356064	-	2190	-	TraesCS5A01G193800 && Q9M9V6.2 RecName: Full=Isochorismate synthase 2, chloroplastic; Short=AtIcs2; AltName: Full=Isochorismate mutase 2; AltName: Full=menF-like protein 2; Flags: Precursor && PF00425:chorismate binding enzyme && PF00425:chorismate binding enzyme	-
TraesCS6B03G0216500	574.2903148	409.0126131	317.6969201	842.5669668	1017.263203	1251.204209	433.666616	1037.01146	-1.257270978	0.000260872	0.017713491	TraesCS6B03G0216500	Chr6B	72891561	72894488	+	1083	-	TraesCS6B01G092200 && Q84MC1.1 RecName: Full=Gamma-glutamylcyclotransferase 2-2; Short=AtGGCT2;2; AltName: Full=Gamma-glutamyl cyclotransferase 2;2 && PF04752:ChaC-like protein && PF04752:ChaC-like protein	ChaC
TraesCS1B03G0734300	1860.531711	1570.284107	943.0773902	4840.230129	2272.033352	5596.175456	1457.964403	4236.146313	-1.538589519	0.000261121	0.017713491	TraesCS1B03G0734300	Chr1B	466025929	466027376	-	1239	-	TraesCS1B01G261800 && Q6ATY4.1 RecName: Full=UPF0603 protein Os05g0401100, chloroplastic; Flags: Precursor >A2Y4G9.2 RecName: Full=UPF0603 protein OsI_019212, chloroplastic; Flags: Precursor && PF04536:TLP18.3, Psb32 and MOLO-1 founding proteins of phosphatase && PF04536:TLP18.3, Psb32 and MOLO-1 founding proteins of phosphatase	-
TraesCS5A03G1176200LC	30.4036049	49.54998617	55.52868803	207.2442943	62.86948553	301.6060672	45.1607597	190.5732823	-2.074966435	0.000261579	0.017727449	TraesCS5A03G1176200LC	Chr5A	668684207	668685142	-	222	-	TraesCS5A01G671300LC && - && - && -	-
TraesCS5B03G0035300	6.756356645	31.53180938	10.92367633	140.4278278	31.43474277	127.754535	16.40394745	99.87236853	-2.605110554	0.000264301	0.017877291	TraesCS5B03G0035300	Chr5B	15107932	15108639	+	708	-	TraesCS5B01G015700 && P81370.2 RecName: Full=Thaumatin-like protein; AltName: Allergen=Act d 2; Flags: Precursor && PF00314:Thaumatin family && PF00314:Thaumatin family	Thaumatin
TraesCS3A03G1239300LC	23.64724826	45.04544197	70.09358981	322.7575074	232.2678215	69.80402429	46.26209335	208.2764511	-2.173290201	0.000265574	0.017918769	TraesCS3A03G1239300LC	Chr3A	741399213	741401277	+	799	-	TraesCS3A01G716000LC && O82796.2 RecName: Full=Phosphoserine phosphatase, chloroplastic; Short=PSP; Short=PSPase; AltName: Full=O-phosphoserine phosphohydrolase; Flags: Precursor && - && -	-
TraesCS7B03G1080900	46.44995193	27.02726518	29.12980356	99.65845844	107.4020378	93.5110514	34.20234022	100.1905159	-1.54958174	0.000265913	0.017918769	TraesCS7B03G1080900	Chr7B	674937737	674940683	+	2876	-	TraesCS7B01G401800 && - && PF13041:PPR repeat family && PF13041:PPR repeat family	-
TraesCS4B03G0400100LC	9.289990386	2.702726518	1.820612722	32.84199199	34.05430466	31.60936949	4.604443209	32.83522205	-2.821991947	0.000265937	0.017918769	TraesCS4B03G0400100LC	Chr4B	270361716	270364199	-	1294	-	TraesCS4B01G246300LC && - && - && -	-
TraesCS5D03G1096600	102.1898942	68.4690718	42.78439898	206.1118118	281.1663103	160.6809616	71.14778834	215.9863612	-1.602768211	0.000267006	0.01797356	TraesCS5D03G1096600	Chr5D	532782810	532784826	+	993	-	TraesCS5D01G501300 && P35872.1 RecName: Full=Transcription termination/antitermination protein NusG && PF02357:Transcription termination factor nusG && PF02357:Transcription termination factor nusG	-
TraesCS5A03G0448500	18368.84463	26314.64629	47237.6177	110977.6209	47754.61339	158198.309	30640.36954	105643.5144	-1.785696316	0.000268531	0.01804155	TraesCS5A03G0448500	Chr5A	354679448	354680439	-	871	-	TraesCS5A01G165700 && Q40004.1 RecName: Full=Ribulose bisphosphate carboxylase small chain, chloroplastic; Short=RuBisCO small subunit; Flags: Precursor && PF12338:Ribulose-1,5-bisphosphate carboxylase small subunit|PF00101:Ribulose bisphosphate carboxylase, small chain && PF12338:Ribulose-1,5-bisphosphate carboxylase small subunit|PF00101:Ribulose bisphosphate carboxylase, small chain	-
TraesCS6B03G0152400	266.0315429	163.9654088	267.6300702	577.566066	456.6769574	590.0415638	232.5423406	541.4281957	-1.21846814	0.000269091	0.01806184	TraesCS6B03G0152400	Chr6B	47599878	47603315	+	1298	-	TraesCS6B01G065300 && O82258.1 RecName: Full=Protein CHLORORESPIRATORY REDUCTION 6, chloroplastic; Flags: Precursor && PF08847:Domain of unknown function (DUF1817) && PF08847:Domain of unknown function (DUF1817)	-
TraesCS4D03G0432400	73.47537851	68.4690718	48.24623714	274.0607607	82.95279341	392.4830045	63.39689582	249.8321862	-1.975488329	0.000271	0.01813865	TraesCS4D03G0432400	Chr4D	302218821	302223464	+	2027	-	- && Q0DS59.2 RecName: Full=Cytochrome P450 714B2; AltName: Full=GA 13-oxidase 2; AltName: Full=Gibberellin 13 oxidase 2 && PF00067:Cytochrome P450 && PF00067:Cytochrome P450	p450
TraesCS1A03G0244400	234.7833934	180.1817679	187.5231104	447.3305805	610.357922	358.2395209	200.8294239	471.9760078	-1.233954651	0.000271012	0.01813865	TraesCS1A03G0244400	Chr1A	98718145	98727014	-	2283	-	- && O82261.2 RecName: Full=Protease Do-like 2, chloroplastic; Flags: Precursor && PF13365:Trypsin-like peptidase domain|PF13180:PDZ domain && PF13365:Trypsin-like peptidase domain|PF13180:PDZ domain	-
TraesCS5B03G0486200	808.2291636	1424.336875	1527.494074	4292.108608	1886.084566	4983.743923	1253.353371	3720.645699	-1.569639516	0.000273133	0.018245758	TraesCS5B03G0486200	Chr5B	335555398	335558539	-	1412	-	- && P39173.2 RecName: Full=Putative glucose-6-phosphate 1-epimerase; AltName: Full=Putative D-hexose-6-phosphate mutarotase; AltName: Full=Unknown protein from 2D-page spots T26/PR37 && PF01263:Aldose 1-epimerase && PF01263:Aldose 1-epimerase	Aldose_epim
TraesCS1B03G1018600	42.22722903	29.7299917	10.01336997	121.1756256	128.358533	80.34048078	27.32353023	109.9582131	-2.00788932	0.000274591	0.018325666	TraesCS1B03G1018600	Chr1B	611473086	611477680	+	1913	-	TraesCS1B01G374000 && Q4ULF1.1 RecName: Full=30S ribosomal protein S1 && PF00575:S1 RNA binding domain && PF00575:S1 RNA binding domain	S1
TraesCS5D03G1139000LC	30.4036049	11.71181491	7.28245089	92.86356355	44.53255225	110.6327932	16.4659569	82.676303	-2.319148662	0.000275175	0.018347158	TraesCS5D03G1139000LC	Chr5D	545993917	546005849	+	2214	-	TraesCS5D01G614400LC && - && - && -	-
TraesCS7D03G1113200	0.844544581	0	0	35.10695695	40.16661576	0	0.28151486	25.0911909	-6.312043833	0.000275751	0.018368132	TraesCS7D03G1113200	Chr7D	584624910	584625413	+	504	-	TraesCS7D01G469200 && Q9LM15.1 RecName: Full=Ethylene-responsive transcription factor RAP2-13; AltName: Full=Ethylene-responsive transcription factor ERF058; AltName: Full=Protein RELATED TO APETALA2 13 && PF00847:AP2 domain && PF00847:AP2 domain	AP2
novel.271	20.26906993	11.71181491	32.771029	107.5858358	42.78617765	142.2421627	21.58397128	97.53805872	-2.171969712	0.00027686	0.018424456	-	Chr1A	518114504	518119251	-	1158	-	- && - && -	-
TraesCS3A03G0129500LC	5.911812064	0.900908839	2.730919084	41.90185184	18.33693328	25.02408418	3.181213329	28.42095643	-3.144993322	0.000277767	0.018449803	TraesCS3A03G0129500LC	Chr3A	37207954	37208409	-	456	-	TraesCS3A01G072300LC && - && - && -	-
TraesCS4B03G0546900LC	59.96266522	51.35180385	43.69470534	156.2825826	109.1484124	139.6080486	51.6697248	135.0130145	-1.382784743	0.000278846	0.018503893	TraesCS4B03G0546900LC	Chr4B	419262602	419264271	-	1521	-	TraesCS4B01G352400LC && Q9SZL8.1 RecName: Full=Protein FAR1-RELATED SEQUENCE 5 && PF03101:FAR1 DNA-binding domain && PF03101:FAR1 DNA-binding domain	FAR1
TraesCS2B03G0178600	1527.781146	3233.361825	8829.061397	24796.83643	8210.580173	31198.44768	4530.068123	21401.95476	-2.240137261	0.000279439	0.018525754	TraesCS2B03G0178600	Chr2B	50425223	50426726	-	1049	-	TraesCS2B01G078900 && P00871.2 RecName: Full=Ribulose bisphosphate carboxylase small chain PWS4.3, chloroplastic; Short=RuBisCO small subunit PWS4.3; Flags: Precursor && PF12338:Ribulose-1,5-bisphosphate carboxylase small subunit|PF00101:Ribulose bisphosphate carboxylase, small chain && PF12338:Ribulose-1,5-bisphosphate carboxylase small subunit|PF00101:Ribulose bisphosphate carboxylase, small ch…	-
novel.5665	85.29900264	106.3072431	148.3799369	347.6721221	192.9743931	441.2141158	113.3287275	327.286877	-1.528592125	0.000285983	0.018905881	-	Chr6D	58020112	58023569	+	1480	-	- && - && PF07819:PGAP1-like protein	-
TraesCS7B03G0105500LC	9.289990386	18.91908563	9.103063612	43.03433433	41.91299035	84.29165197	12.43737988	56.41299222	-2.177190529	0.000287388	0.018962998	TraesCS7B03G0105500LC	Chr7B	42403007	42406383	-	491	-	TraesCS7B01G063700LC && - && - && -	-
TraesCS4D03G0211900	14304.05156	14414.54143	22978.86348	50854.12587	26270.71308	63372.83465	17232.48549	46832.55787	-1.44236893	0.000290998	0.019149214	TraesCS4D03G0211900	Chr4D	85972580	85975645	+	1690	-	TraesCS4D01G107400 && Q40677.2 RecName: Full=Fructose-bisphosphate aldolase, chloroplastic; AltName: Full=Chloroplastic aldolase; Short=AldP; Flags: Precursor && PF00274:Fructose-bisphosphate aldolase class-I && PF00274:Fructose-bisphosphate aldolase class-I	-
TraesCS7D03G0513300LC	5.067267483	13.51363259	3.641225445	65.68398397	33.18111736	32.92642655	7.407375173	43.9305093	-2.569631842	0.00029134	0.019151641	TraesCS7D03G0513300LC	Chr7D	193924384	193925147	-	764	-	TraesCS7D01G281600LC && - && - && -	-
TraesCS5A03G0741800LC	253.3633742	246.849022	176.5994341	805.1950449	734.3505185	334.5324937	225.6039434	624.6926857	-1.470052253	0.000292041	0.019165736	TraesCS5A03G0741800LC	Chr5A	514268384	514272078	-	1578	-	TraesCS5A01G435600LC && - && PF05699:hAT family C-terminal dimerisation region && PF05699:hAT family C-terminal dimerisation region	hATC
TraesCS6A03G0745400	955.1799206	1187.39785	1091.457327	3193.6006	1582.215386	3043.71887	1078.011699	2606.511619	-1.273504631	0.000292101	0.019165736	TraesCS6A03G0745400	Chr6A	510562833	510564616	+	1628	-	TraesCS6A01G280000 && A3F5L3.1 RecName: Full=Fatty acid desaturase DES2; Short=SbDES2 && PF11960:Domain of unknown function (DUF3474)|PF00487:Fatty acid desaturase && PF11960:Domain of unknown function (DUF3474)|PF00487:Fatty acid desaturase	-
TraesCS4B03G0578600	12.66816871	42.34271545	17.29582086	109.8508008	87.31872991	84.29165197	24.10223501	93.82039422	-1.962901678	0.00029561	0.019359682	TraesCS4B03G0578600	Chr4B	445328234	445333712	+	1362	-	TraesCS4B01G209000 && - && - && -	-
TraesCS6D03G0480200	2391.750252	1810.826767	1741.416069	4520.870069	3273.579184	5166.814854	1981.331029	4320.421369	-1.124499307	0.000296331	0.019388822	TraesCS6D03G0480200	Chr6D	288962305	288964230	+	1926	-	TraesCS6D01G193000 && Q43467.1 RecName: Full=Elongation factor Tu, chloroplastic; Short=EF-Tu; Flags: Precursor && PF00009:Elongation factor Tu GTP binding domain|PF03144:Elongation factor Tu domain 2|PF03143:Elongation factor Tu C-terminal domain && PF00009:Elongation factor Tu GTP binding domain|PF03144:Elongation factor Tu domain 2|PF03143:Elongation factor Tu C-terminal domain	GTP_EFTU
TraesCS1D03G0712200	1424.746707	1436.04869	939.4361648	3599.029329	1970.783734	4020.97521	1266.743854	3196.929424	-1.335300246	0.000296674	0.019393095	TraesCS1D03G0712200	Chr1D	398567837	398569128	+	1118	-	TraesCS1D01G292500 && - && - && -	-
TraesCS2B03G0318200	9518.861968	15335.27026	8591.471437	33441.07522	17310.06502	42428.99325	11148.53456	31060.0445	-1.47818541	0.000298294	0.019480876	TraesCS2B03G0318200	Chr2B	105024612	105025657	+	1046	-	TraesCS2B01G130300 && - && PF06596:Photosystem II reaction centre X protein (PsbX) && PF06596:Photosystem II reaction centre X protein (PsbX)	-
TraesCS1D03G0016500LC	0	0	0	15.85475475	23.57605707	1.317057062	0	13.58262296	-6.392674195	0.000299517	0.019542479	TraesCS1D03G0016500LC	Chr1D	4264456	4266271	+	434	-	TraesCS1D01G008200LC && - && PF09741:Uncharacterized conserved protein (DUF2045) && PF09741:Uncharacterized conserved protein (DUF2045)	-
TraesCS5A03G0533400	781.203737	1423.435966	1230.7342	3545.802652	1805.751334	3861.611306	1145.124635	3071.055097	-1.423083527	0.000303323	0.019735731	TraesCS5A03G0533400	Chr5A	415496398	415498519	+	1604	-	TraesCS5A01G205600 && Q6ERW7.2 RecName: Full=Probable cinnamyl alcohol dehydrogenase 8C; Short=OsCAD8C && PF00107:Zinc-binding dehydrogenase|PF08240:Alcohol dehydrogenase GroES-like domain && PF00107:Zinc-binding dehydrogenase|PF08240:Alcohol dehydrogenase GroES-like domain	ADH_N
TraesCS3B03G0987400	35.47087238	27.02726518	26.39888447	87.20115113	62.86948553	160.6809616	29.63234068	103.5838661	-1.798899106	0.00030654	0.01988959	TraesCS3B03G0987400	Chr3B	638588937	638591199	+	1283	-	TraesCS3B01G395700 && Q84TF0.1 RecName: Full=Aldo-keto reductase family 4 member C10 && PF00248:Aldo/keto reductase family && PF00248:Aldo/keto reductase family	Aldo_ket_red
TraesCS4A03G0211900	392.71323	464.8689611	300.4010992	1310.282232	539.6297508	1522.517964	385.9944301	1124.143315	-1.54149036	0.00030797	0.019945501	TraesCS4A03G0211900	Chr4A	116393353	116394169	-	817	-	TraesCS4A01G103300 && - && - && -	-
TraesCS5A03G1187100	12.66816871	68.4690718	17.29582086	129.103003	105.6556632	271.3137548	32.81102046	168.690807	-2.361521078	0.00030884	0.019968937	TraesCS5A03G1187100	Chr5A	672693060	672694659	+	1231	-	TraesCS5A01G505800 && - && PF13301:Protein of unknown function (DUF4079) && PF13301:Protein of unknown function (DUF4079)	-
TraesCS2A03G0945200	165.5307378	100.90179	77.3760407	311.4326826	380.7096624	244.9726135	114.6028562	312.3716528	-1.446926269	0.00030957	0.019993664	TraesCS2A03G0945200	Chr2A	645654926	645658394	-	2127	-	TraesCS2A01G391600 && Q8LPS6.2 RecName: Full=Pentatricopeptide repeat-containing protein At1g02150 && - && -	-
TraesCS3B03G0304400	1532.848414	1733.348607	2630.785384	5108.628478	3653.415659	4612.333831	1965.660802	4458.125989	-1.181398398	0.000310433	0.02003095	TraesCS3B03G0304400	Chr3B	118720537	118726129	+	2561	-	TraesCS3B01G128000 && P43279.2 RecName: Full=NADP-dependent malic enzyme, chloroplastic; Short=NADP-ME; Flags: Precursor && PF03949:Malic enzyme, NAD binding domain|PF00390:Malic enzyme, N-terminal domain && PF03949:Malic enzyme, NAD binding domain|PF00390:Malic enzyme, N-terminal domain	Malic_M
TraesCS5B03G1167700	117.3916967	161.2626823	91.94094248	445.0656155	179.8765836	588.7245067	123.5317738	404.5555686	-1.709766234	0.000312001	0.020113575	TraesCS5B03G1167700	Chr5B	650357668	650358956	-	1058	-	TraesCS5B01G478600 && - && - && -	-
TraesCS7A03G0440700	25.33633742	48.64907733	52.79776895	134.7654154	99.54335209	147.5103909	42.26106123	127.2730528	-1.590040116	0.000312359	0.020118152	TraesCS7A03G0440700	Chr7A	149265695	149271341	+	2614	-	TraesCS7A01G189100 && Q67X45.1 RecName: Full=Probable mannan synthase 3; AltName: Full=Cellulose synthase-like protein A3; AltName: Full=OsCslA3 && PF13641:Glycosyltransferase like family 2 && PF13641:Glycosyltransferase like family 2	-
TraesCS2B03G1062700	103.0344388	59.4599834	149.2902432	329.5524023	211.3113264	396.4341757	103.9282218	312.4326348	-1.586605079	0.000313902	0.020144749	TraesCS2B03G1062700	Chr2B	604682187	604682816	-	630	-	TraesCS2B01G417300 && - && - && -	-
novel.6893	22.80270368	20.72090331	17.29582086	96.26101099	33.18111736	135.6568774	20.27314261	88.36633525	-2.117036908	0.000314104	0.020144749	-	Chr7D	522157241	522158253	+	1013	-	- && - && -	-
TraesCS6A03G0973100	134.2825883	157.6590469	71.91420253	375.9841841	312.6010531	276.581983	121.2852792	321.7224067	-1.407316314	0.000314497	0.020144749	TraesCS6A03G0973100	Chr6A	606039273	606041147	+	1354	-	TraesCS6A01G386300 && Q08937.1 RecName: Full=29 kDa ribonucleoprotein B, chloroplastic; AltName: Full=CP29B; Flags: Precursor && PF00076:RNA recognition motif. (a.k.a. RRM, RBD, or RNP domain) && PF00076:RNA recognition motif. (a.k.a. RRM, RBD, or RNP domain)	RRM_1
TraesCS3B03G0416500	74.31992309	78.37906903	34.59164173	200.4493994	128.358533	268.6796406	62.43021128	199.1625243	-1.670389759	0.000315459	0.02017046	TraesCS3B03G0416500	Chr3B	187457354	187461500	-	1400	-	TraesCS3B01G174400 && Q5NAY7.2 RecName: Full=GDT1-like protein 1, chloroplastic; Flags: Precursor && PF01169:Uncharacterized protein family UPF0016 && PF01169:Uncharacterized protein family UPF0016	-
TraesCS7B03G0657800	2.533633742	6.306361876	3.641225445	40.76936936	8.731872991	61.90168191	4.160407021	37.13430809	-3.152616053	0.000317835	0.020302931	TraesCS7B03G0657800	Chr7B	443105592	443108358	+	1309	-	TraesCS7B01G234300 && Q9FV52.2 RecName: Full=Methionine aminopeptidase 1B, chloroplastic; Short=MAP 1B; Short=MetAP 1B; AltName: Full=Peptidase M 1B; Flags: Precursor && PF00557:Metallopeptidase family M24 && PF00557:Metallopeptidase family M24	Peptidase_M24
TraesCS5D03G0365800	76.85355683	118.9199668	91.03063612	266.1333833	165.9055868	375.3612627	95.60138658	269.1334109	-1.49109075	0.000318347	0.020317117	TraesCS5D03G0365800	Chr5D	235929999	235932541	+	1777	-	TraesCS5D01G146200 && - && PF00561:alpha/beta hydrolase fold && PF00561:alpha/beta hydrolase fold	Abhydrolase_1
TraesCS7A03G0804400	12025.47028	13410.02807	10179.95604	30792.19869	17431.43805	42136.60658	11871.81813	30120.08111	-1.343155585	0.000319392	0.020365224	TraesCS7A03G0804400	Chr7A	477972105	477973012	+	908	-	TraesCS7A01G325400 && P00228.2 RecName: Full=Ferredoxin, chloroplastic; Flags: Precursor && PF00111:2Fe-2S iron-sulfur cluster binding domain && PF00111:2Fe-2S iron-sulfur cluster binding domain	Fer2
TraesCS7A03G1318500	0	0	0	5.662412411	25.32243167	5.268228248	0	12.08435744	-6.227107003	0.000320256	0.020384585	TraesCS7A03G1318500	Chr7A	724496423	724497935	-	467	-	TraesCS7A01G542000 && - && - && -	-
TraesCS7B03G0466400LC	505.0376592	1001.810629	1512.929172	3341.955805	1889.577315	4304.142479	1006.592487	3178.558533	-1.658827052	0.000320277	0.020384585	TraesCS7B03G0466400LC	Chr7B	259232732	259233530	+	799	-	TraesCS7B01G273600LC && P07369.1 RecName: Full=Chlorophyll a-b binding protein 3C, chloroplastic; AltName: Full=LHCII type I CAB-3C; Short=LHCP; Flags: Precursor && PF00504:Chlorophyll A-B binding protein && PF00504:Chlorophyll A-B binding protein	-
TraesCS5B03G1291400	366.532348	306.3090054	101.0440061	865.2166165	825.1619976	732.2837265	257.9617865	807.5541135	-1.646131707	0.000322248	0.02047282	TraesCS5B03G1291400	Chr5B	691204693	691206909	+	990	-	TraesCS5B01G531900 && P82403.2 RecName: Full=30S ribosomal protein S6 alpha, chloroplastic; Contains: RecName: Full=30S ribosomal protein S6 beta, chloroplastic; Contains: RecName: Full=30S ribosomal protein S6 gamma, chloroplastic; Contains: RecName: Full=30S ribosomal protein S6 delta, chloroplastic; Contains: RecName: Full=30S ribosomal protein S6 epsilon, chloroplastic; Flags: Precursor && PF…	-
TraesCS2A03G1148300	179.0434511	137.8390524	104.6852315	374.8517016	252.3511294	468.8723141	140.5225783	365.3583817	-1.376260432	0.000325392	0.020635146	TraesCS2A03G1148300	Chr2A	728220744	728225682	+	2261	-	TraesCS2A01G491400 && - && PF07534:TLD && PF07534:TLD	-
TraesCS1A03G0988100	102.1898942	277.4799225	1292.635033	9826.550499	2750.539992	11916.7323	557.4349499	8164.607596	-3.87255106	0.000326876	0.020693785	TraesCS1A03G0988100	Chr1A	569868591	569869593	+	1003	-	TraesCS1A01G403800 && P04784.1 RecName: Full=Chlorophyll a-b binding protein, chloroplastic; AltName: Full=LHCII type I CAB; Short=LHCP; Flags: Precursor && PF00504:Chlorophyll A-B binding protein && PF00504:Chlorophyll A-B binding protein	-
TraesCSU03G0295800	217.0479572	255.8581104	284.0155847	503.9547046	469.7747669	626.9191615	252.3072174	533.5495443	-1.079817184	0.000326907	0.020693785	TraesCSU03G0295800	ChrUnknown	220556626	220560615	-	1610	-	TraesCSU01G197500 && Q8RX79.1 RecName: Full=Peptide chain release factor APG3, chloroplastic; AltName: Full=Chloroplast ribosome release factor 1; Short=AtcpRF1; AltName: Full=Protein ALBINO AND PALE GREEN 3; Flags: Precursor && PF00472:RF-1 domain|PF03462:PCRF domain && PF00472:RF-1 domain|PF03462:PCRF domain	-
TraesCS3D03G0718900	101.3453497	106.3072431	142.0077923	301.2403403	206.9453899	354.2883497	116.5534617	287.4913599	-1.300836443	0.000328313	0.020764023	TraesCS3D03G0718900	Chr3D	431091449	431100016	-	2976	-	TraesCS3D01G317300 && O81905.1 RecName: Full=Receptor-like serine/threonine-protein kinase SD1-8; AltName: Full=Arabidopsis thaliana receptor kinase 3; AltName: Full=S-domain-1 (SD1) receptor kinase 8; Short=SD1-8; Flags: Precursor && PF01453:D-mannose binding lectin|PF07714:Protein tyrosine kinase|PF08276:PAN-like domain|PF00954:S-locus glycoprotein domain|PF11883:Domain of unknown function (DUF…	Pkinase_Tyr
TraesCS4A03G0272200	331.0614756	336.0389971	495.2066605	1013.571822	642.6658521	1144.522587	387.4357111	933.5867535	-1.268268775	0.000329574	0.020806183	TraesCS4A03G0272200	Chr4A	165444527	165450682	+	2162	-	TraesCS4A01G128800 && - && - && -	-
TraesCS5B03G0581000	173.131639	131.5326906	165.6757577	351.0695695	284.6590595	429.3606022	156.7800291	355.0297437	-1.177386534	0.00033047	0.020844027	TraesCS5B03G0581000	Chr5B	398640740	398644041	-	3302	-	TraesCS5B01G220900 && O65567.2 RecName: Full=Pentatricopeptide repeat-containing protein At4g30825, chloroplastic; Flags: Precursor && - && PF13041:PPR repeat family	-
TraesCS2D03G0434000	44.76086277	27.02726518	41.87409261	90.59859858	151.93459	97.46222259	37.88740686	113.3318037	-1.583600135	0.000333826	0.020978925	TraesCS2D03G0434000	Chr2D	164003483	164006981	+	1469	-	TraesCS2D01G207600 && Q8GZ79.1 RecName: Full=Protein TIC 20-I, chloroplastic; AltName: Full=Translocon at the inner envelope membrane of chloroplasts 20-I; Short=AtTIC20-I; Flags: Precursor && PF16166:Chloroplast import apparatus Tic20-like && PF16166:Chloroplast import apparatus Tic20-like	-
TraesCS1D03G0745400	2103.76055	2566.689283	5332.574664	12290.83238	5041.783465	17709.14926	3334.341499	11680.58837	-1.808606443	0.000334106	0.020978925	TraesCS1D03G0745400	Chr1D	411341411	411344711	-	2349	-	TraesCS1D01G313800 && P12782.1 RecName: Full=Phosphoglycerate kinase, chloroplastic; Flags: Precursor && PF00162:Phosphoglycerate kinase && PF00162:Phosphoglycerate kinase	-
TraesCS4B03G0339100LC	29.55906032	8.108179555	50.06684987	114.3807307	91.6846664	200.1926734	29.24469658	135.4193568	-2.209205156	0.000335849	0.021069502	TraesCS4B03G0339100LC	Chr4B	196707397	196709979	+	2239	-	TraesCS4B01G192900LC && - && PF14223:gag-polypeptide of LTR copia-type|PF13976:GAG-pre-integrase domain && PF14223:gag-polypeptide of LTR copia-type|PF13976:GAG-pre-integrase domain	-
TraesCS4D03G0573600	500.8149363	399.1026159	505.2200305	1018.101752	784.9953818	1189.302527	468.3791942	997.4665535	-1.08988191	0.000337123	0.021084954	TraesCS4D03G0573600	Chr4D	399561315	399562078	+	637	-	TraesCS4D01G237400 && Q9AR88.1 RecName: Full=Phytosulfokines 4; Contains: RecName: Full=Phytosulfokine-alpha; Short=PSK-alpha; Short=Phytosulfokine-a; Contains: RecName: Full=Phytosulfokine-beta; Short=PSK-beta; Short=Phytosulfokine-b; Flags: Precursor && PF06404:Phytosulfokine precursor protein (PSK) && PF06404:Phytosulfokine precursor protein (PSK)	-
TraesCS4A03G0733900	355.5532684	344.1471767	249.423943	828.977177	526.5319413	824.4777208	316.374796	726.6622797	-1.198683963	0.000337328	0.021084954	TraesCS4A03G0733900	Chr4A	590757377	590759633	+	998	-	TraesCS4A01G286700 && P08451.2 RecName: Full=Ferredoxin-2; AltName: Full=Ferredoxin II && PF00111:2Fe-2S iron-sulfur cluster binding domain && PF00111:2Fe-2S iron-sulfur cluster binding domain	Fer2
TraesCS6D03G0810900	511.7940158	298.2008258	399.6244926	956.9476975	807.6982516	898.2329163	403.2064447	887.6262885	-1.137992597	0.000338294	0.021084954	TraesCS6D03G0810900	Chr6D	469248586	469253302	+	1736	-	TraesCS6D01G350100 && Q99MB4.2 RecName: Full=COBW domain-containing protein 1; AltName: Full=Cobalamin synthase W domain-containing protein 1 && PF07683:Cobalamin synthesis protein cobW C-terminal domain|PF02492:CobW/HypB/UreG, nucleotide-binding domain && PF07683:Cobalamin synthesis protein cobW C-terminal domain|PF02492:CobW/HypB/UreG, nucleotide-binding domain	-
TraesCS3B03G0952500	85.29900264	4.504544197	7.28245089	638.72012	612.9774839	549.2127949	32.36199924	600.3034663	-4.211869226	0.000338501	0.021084954	TraesCS3B03G0952500	Chr3B	612509198	612515528	-	2913	-	TraesCS3B01G379700 && Q8RWG3.1 RecName: Full=Protein RETICULATA-RELATED 6, chloroplastic; Flags: Precursor && PF04187:Haem-binding uptake, Tiki superfamily, ChaN|PF11891:Domain of unknown function (DUF3411) && PF04187:Haem-binding uptake, Tiki superfamily, ChaN|PF11891:Domain of unknown function (DUF3411)	-
TraesCS7B03G0726300	4.222722903	1.801817679	0.910306361	24.91461461	14.84418408	28.97525536	2.311615648	22.91135135	-3.288373442	0.000345008	0.02147111	TraesCS7B03G0726300	Chr7B	489795599	489798247	+	1159	-	TraesCS7B01G264600 && - && - && -	-
TraesCS5B03G1122000	154.5516582	83.78452207	126.5325842	426.9458958	199.9598915	421.4582598	121.6229215	349.4546824	-1.520639601	0.000346923	0.021570731	TraesCS5B03G1122000	Chr5B	632156231	632162803	-	2511	-	TraesCS5B01G457100 && P60300.2 RecName: Full=Putative chloride channel-like protein CLC-g; AltName: Full=CBS domain-containing protein CBSCLC6 && PF00654:Voltage gated chloride channel && PF00654:Voltage gated chloride channel	Voltage_CLC
TraesCS1B03G0325000	32.09269406	15.31545027	11.8339827	74.74384383	55.01079984	106.681622	19.74737568	78.81208856	-1.988523382	0.00034784	0.021589822	TraesCS1B03G0325000	Chr1B	148048402	148050339	+	1304	-	TraesCS1B01G119400 && Q84J88.1 RecName: Full=Heavy metal-associated isoprenylated plant protein 36; Short=AtHIP36; Flags: Precursor && PF00403:Heavy-metal-associated domain && PF00403:Heavy-metal-associated domain	HMA
TraesCS5B03G1234200LC	4.222722903	5.405453036	6.372144528	22.64964965	20.95649518	60.58462485	5.333440156	34.73025656	-2.695871422	0.000349151	0.021651988	TraesCS5B03G1234200LC	Chr5B	674467629	674468081	-	453	-	TraesCS5B01G724900LC && - && - && -	-
TraesCS7D03G1182200	299.8133261	309.9126408	74.64512162	894.661161	812.0641881	640.0897321	228.1236962	782.2716937	-1.777722332	0.000350224	0.021699329	TraesCS7D03G1182200	Chr7D	608483125	608484807	-	847	-	TraesCS7D01G499800 && Q8VZ55.1 RecName: Full=50S ribosomal protein L35, chloroplastic; Flags: Precursor && PF01632:Ribosomal protein L35 && PF01632:Ribosomal protein L35	-
TraesCS4D03G0435400	67.56356645	56.75725688	19.11643359	192.522022	372.8509767	84.29165197	47.81241897	216.5548835	-2.18075902	0.000350576	0.021701972	TraesCS4D03G0435400	Chr4D	305311868	305313853	+	1514	-	TraesCS4D01G175900 && - && PF14200:Ricin-type beta-trefoil lectin domain-like && PF14200:Ricin-type beta-trefoil lectin domain-like	-
TraesCS1A03G0778700	3780.181543	4230.66791	7338.889884	15877.4044	7687.540981	23219.716	5116.579779	15594.88713	-1.607787589	0.000351318	0.021728696	TraesCS1A03G0778700	Chr1A	506787436	506790467	-	1766	-	TraesCS1A01G313300 && P12782.1 RecName: Full=Phosphoglycerate kinase, chloroplastic; Flags: Precursor && PF00162:Phosphoglycerate kinase && PF00162:Phosphoglycerate kinase	-
TraesCS2D03G0193800	124.1480533	63.06361876	214.8323012	320.4925425	405.1589068	584.7733355	134.0146578	436.8082616	-1.704269785	0.000352867	0.021765605	TraesCS2D03G0193800	Chr2D	46895006	46896750	-	1570	-	TraesCS2D01G093100 && Q9FXB2.1 RecName: Full=Galactinol synthase 2; Short=AtGolS2; Short=GolS-2 && PF01501:Glycosyl transferase family 8 && PF01501:Glycosyl transferase family 8	Glyco_transf_8
novel.6320	0	6.306361876	5.461838167	28.31206206	29.68836817	40.82876892	3.922733348	32.94306638	-3.07961031	0.000353116	0.021765605	-	Chr7B	14120648	14122452	+	587	-	- && - && -	-
TraesCS3B03G1075400	119.0807859	63.9645276	71.91420253	217.4366366	216.5504502	212.046187	84.98650533	215.3444246	-1.340127305	0.000353713	0.021765605	TraesCS3B03G1075400	Chr3B	688733143	688737377	+	1928	-	TraesCS3B01G435600 && Q56XR7.1 RecName: Full=Rhodanese-like domain-containing protein 4A, chloroplastic; AltName: Full=Sulfurtransferase 4A; Short=AtStr4a; Flags: Precursor && - && -	-
TraesCS6B03G0093000LC	0	1.801817679	0	28.31206206	13.09780949	13.17057062	0.600605893	18.19348072	-4.938772119	0.000353937	0.021765605	TraesCS6B03G0093000LC	Chr6B	27554215	27554660	+	327	-	TraesCS6B01G052800LC && - && - && -	-
TraesCS1A03G0874000	36.31541696	29.7299917	17.29582086	106.4533533	94.3042283	68.48696722	27.78040984	89.74818295	-1.691689789	0.000353979	0.021765605	TraesCS1A03G0874000	Chr1A	541728265	541732395	+	1628	-	TraesCS1A01G357400 && Q4ULF1.1 RecName: Full=30S ribosomal protein S1 && PF00575:S1 RNA binding domain && PF00575:S1 RNA binding domain	S1
TraesCS3A03G0590800	7.600901225	27.02726518	9.103063612	84.93618617	38.42024116	93.5110514	14.57707667	72.28915958	-2.308256552	0.000354089	0.021765605	TraesCS3A03G0590800	Chr3A	440214116	440215747	+	1396	-	TraesCS3A01G226600 && P51106.1 RecName: Full=Dihydroflavonol 4-reductase; Short=DFR; AltName: Full=Dihydrokaempferol 4-reductase; AltName: Full=Flavanone 4-reductase; Short=FNR && PF01370:NAD dependent epimerase/dehydratase family && PF01370:NAD dependent epimerase/dehydratase family	Epimerase
TraesCS5D03G0077800	7258.86067	5697.3475	3257.07616	14740.39199	12110.23465	12342.14173	5404.42811	13064.25612	-1.273385823	0.00035471	0.021765605	TraesCS5D03G0077800	Chr5D	28984972	28989613	-	2675	-	- && Q2QLY5.1 RecName: Full=5-methyltetrahydropteroyltriglutamate--homocysteine methyltransferase 1; AltName: Full=Cobalamin-independent methionine synthase 1 && PF01717:Cobalamin-independent synthase, Catalytic domain|PF08267:Cobalamin-independent synthase, N-terminal domain && PF01717:Cobalamin-independent synthase, Catalytic domain|PF08267:Cobalamin-independent synthase, N-terminal domain	-
TraesCS6A03G0029900	162.997104	76.57725135	111.0573761	297.8428928	343.1626085	263.4114124	116.8772438	301.4723046	-1.367072644	0.000356694	0.021864728	TraesCS6A03G0029900	Chr6A	8006338	8010273	+	1998	-	TraesCS6A01G013600 && Q6YPG5.1 RecName: Full=Putative nitric oxide synthase && PF01926:50S ribosome-binding GTPase && PF01926:50S ribosome-binding GTPase	-
TraesCS6D03G0910500	484.7685892	1122.532414	1601.228889	3992.00075	1839.805639	5274.813533	1069.509964	3702.206641	-1.791374401	0.000357262	0.021864728	TraesCS6D03G0910500	Chr6D	490704930	490708840	+	1675	-	TraesCS6D01G397200 && Q69SV0.2 RecName: Full=Probable L-ascorbate peroxidase 8, chloroplastic; AltName: Full=OsAPx08; Flags: Precursor && PF00141:Peroxidase && PF00141:Peroxidase	-
novel.3074	0.844544581	0	0	24.91461461	30.56155547	1.317057062	0.28151486	18.93107571	-5.90846492	0.00036065	0.022033621	-	Chr4A	38039371	38040145	+	663	-	- && - && -	-
TraesCS7A03G0262100	124.9925979	72.07270715	84.65849159	246.8811811	182.4961455	310.8254666	93.90793222	246.7342644	-1.390635921	0.000361931	0.022073391	TraesCS7A03G0262100	Chr7A	70990291	70993190	-	2900	-	TraesCS7A01G110500 && Q5VMP0.2 RecName: Full=F-box/LRR-repeat MAX2 homolog; AltName: Full=F-box and leucine-rich repeat MAX2 homolog; AltName: Full=Protein DWARF 3 && - && -	-
novel.2007	20.26906993	18.91908563	10.92367633	64.55150149	42.78617765	81.65753784	16.70394397	62.99840566	-1.907531676	0.000362728	0.022102733	-	Chr3A	65157583	65159044	+	1262	-	- && - && -	-
TraesCS2A03G0661500	426.4950132	397.3007982	553.4662676	1211.756256	695.9302773	1650.272499	459.0873597	1185.986344	-1.368616719	0.000363772	0.022147108	TraesCS2A03G0661500	Chr2A	436652958	436656254	-	2066	-	TraesCS2A01G268700 && Q8S4F6.1 RecName: Full=Sulfoquinovosyl transferase SQD2; AltName: Full=Protein SULFOQUINOVOSYLDIACYLGLYCEROL 2; AltName: Full=Sulfolipid synthase SQD2; AltName: Full=UDP-sulfoquinovose: diacylglycerol alpha-sulfoquinovosyltransferase SQD2; Flags: Precursor && PF13579:Glycosyl transferase 4-like domain|PF00534:Glycosyl transferases group 1 && PF13579:Glycosyl transferase 4-li…	Glycos_transf_1
TraesCS2D03G0718300	62.49629896	9.009088394	11.8339827	159.68003	199.9598915	94.82810846	27.77979002	151.4893433	-2.444853746	0.000365583	0.02222154	TraesCS2D03G0718300	Chr2D	403531027	403535341	-	1859	-	TraesCS2D01G312000 && P23902.1 RecName: Full=3-oxoacyl-[acyl-carrier-protein] synthase I, chloroplastic; AltName: Full=Beta-ketoacyl-ACP synthase I; Short=KAS I; Flags: Precursor && PF00109:Beta-ketoacyl synthase, N-terminal domain|PF02801:Beta-ketoacyl synthase, C-terminal domain && PF00109:Beta-ketoacyl synthase, N-terminal domain|PF02801:Beta-ketoacyl synthase, C-terminal domain	ketoacyl-synt
TraesCS2B03G0095800	672.2574861	544.148939	559.8384121	1608.125125	853.9771785	2098.0719	592.0816124	1520.058068	-1.35963928	0.000365629	0.02222154	TraesCS2B03G0095800	Chr2B	25629028	25633398	+	1862	-	TraesCS2B01G046500 && Q43870.1 RecName: Full=ATP sulfurylase 2; Flags: Precursor && PF01747:ATP-sulfurylase|PF14306:PUA-like domain && PF01747:ATP-sulfurylase|PF14306:PUA-like domain	-
TraesCS3A03G0287100	796.4055395	413.5171573	838.3921587	1371.436286	1787.414401	1816.221688	682.7716185	1658.357459	-1.280234184	0.000368812	0.02237621	TraesCS3A03G0287100	Chr3A	106803032	106809458	-	5393	-	TraesCS3A01G129000 && Q9LK64.1 RecName: Full=ABC transporter C family member 3; Short=ABC transporter ABCC.3; Short=AtABCC3; AltName: Full=ATP-energized glutathione S-conjugate pump 3; AltName: Full=Glutathione S-conjugate-transporting ATPase 3; AltName: Full=Multidrug resistance-associated protein 3 && PF00005:ABC transporter|PF00664:ABC transporter transmembrane region && PF00005:ABC transporte…	ABC_membrane
TraesCS1A03G0525200	71.78628935	126.1272375	123.8016651	291.0479979	220.0431994	288.4354966	107.2383973	266.508898	-1.313123836	0.000370531	0.02246104	TraesCS1A03G0525200	Chr1A	354779379	354782590	-	1503	-	TraesCS1A01G195500 && O82290.2 RecName: Full=Probable inactive shikimate kinase like 2, chloroplastic; Short=AtSKL2; Flags: Precursor && PF01202:Shikimate kinase && PF01202:Shikimate kinase	SKI
TraesCS5A03G1004700	569.2230473	548.6534832	393.252348	1396.350901	792.8540675	1382.909915	503.7096262	1190.704961	-1.240509828	0.000372368	0.022552869	TraesCS5A03G1004700	Chr5A	611027538	611028802	-	1181	-	TraesCS5A01G423600 && Q84X53.2 RecName: Full=Transcription termination factor MTEF1, chloroplastic; AltName: Full=Mitochondrial transcription termination factor 1; AltName: Full=Protein EMBRYO DEFECTIVE 93; AltName: Full=Protein SINGLET OXYGEN-LINKED DEATH ACTIVATOR 10; Flags: Precursor && PF02536:mTERF && PF02536:mTERF	-
TraesCS1D03G0732300	382.578695	353.156265	364.1225445	1065.666016	511.6877572	1301.252377	366.6191682	959.5353834	-1.387163392	0.000372917	0.022566634	TraesCS1D03G0732300	Chr1D	406192368	406193799	-	1260	-	TraesCS1D01G307900 && - && - && -	-
TraesCS5A03G0678800LC	92.89990386	70.27088947	51.88746259	172.1373373	162.4128376	215.9973582	71.68608531	183.5158444	-1.35332183	0.000379844	0.022958705	TraesCS5A03G0678800LC	Chr5A	486522007	486522399	+	393	-	TraesCS5A01G400400LC && - && - && -	-
TraesCS4D03G0304400	153.7071137	169.3708618	142.9180987	303.5053052	298.6300563	399.0682898	155.3320247	333.7345504	-1.101998514	0.000380051	0.022958705	TraesCS4D03G0304400	Chr4D	138644177	138648287	-	1708	-	- && Q8RX79.1 RecName: Full=Peptide chain release factor APG3, chloroplastic; AltName: Full=Chloroplast ribosome release factor 1; Short=AtcpRF1; AltName: Full=Protein ALBINO AND PALE GREEN 3; Flags: Precursor && PF03462:PCRF domain|PF00472:RF-1 domain && PF03462:PCRF domain|PF00472:RF-1 domain	-
TraesCS5A03G0294600LC	47.29449651	55.85634804	44.6050117	137.0303804	94.3042283	169.900361	49.25195208	133.7449899	-1.437299096	0.000381599	0.02303236	TraesCS5A03G0294600LC	Chr5A	206460560	206464166	-	1137	-	- && - && - && -	-
TraesCS7B03G0298500	4290.286469	6236.090986	5351.691097	14986.14069	7456.146347	19832.24524	5292.689518	14091.51076	-1.412703651	0.000384	0.023137421	TraesCS7B03G0298500	Chr7B	135054696	135056061	-	971	-	TraesCS7B01G114100 && O04616.1 RecName: Full=Protein CURVATURE THYLAKOID 1A, chloroplastic; Flags: Precursor && PF14159:CAAD domains of cyanobacterial aminoacyl-tRNA synthetase && PF14159:CAAD domains of cyanobacterial aminoacyl-tRNA synthetase	-
TraesCS7A03G0078100	1311.577734	919.827925	590.7888284	2527.7009	3466.553577	1680.564811	940.7314957	2558.273096	-1.443451434	0.000386127	0.023205708	TraesCS7A03G0078100	Chr7A	17058996	17064283	-	2757	-	TraesCS7A01G036200 && P21240.3 RecName: Full=Chaperonin 60 subunit beta 1, chloroplastic; Short=CPN-60 beta 1; AltName: Full=60 kDa chaperonin subunit beta 1; AltName: Full=RuBisCO large subunit-binding protein subunit beta, chloroplastic; Flags: Precursor && PF00118:TCP-1/cpn60 chaperonin family && PF00118:TCP-1/cpn60 chaperonin family	-
TraesCS6B03G0935300	483.0795001	353.156265	118.339827	1130.217517	1288.824453	758.6248677	318.191864	1059.222279	-1.735018198	0.000388227	0.023291932	TraesCS6B03G0935300	Chr6B	587991485	587994093	+	1533	-	TraesCS6B01G330100 && Q9LX07.1 RecName: Full=Annexin D7; AltName: Full=AnnAt7 && PF00191:Annexin && PF00191:Annexin	-
TraesCS4A03G0684900	732.2201513	424.3280634	204.8189313	1353.316566	1365.664936	1328.910576	453.7890487	1349.297359	-1.571833825	0.000389572	0.02333269	TraesCS4A03G0684900	Chr4A	574664705	574668087	-	2188	-	TraesCS4A01G263200 && Q55EQ3.2 RecName: Full=Uncharacterized abhydrolase domain-containing protein DDB_G0269086 && PF12146:Serine aminopeptidase, S33 && PF12146:Serine aminopeptidase, S33	-
TraesCS7A03G0622400	105.5680726	145.0463231	28.2194972	344.2746746	415.6371543	271.3137548	92.94463097	343.7418612	-1.887176422	0.000390482	0.023367208	TraesCS7A03G0622400	Chr7A	275907817	275908315	-	499	-	TraesCS7A01G267900 && P82411.1 RecName: Full=50S ribosomal protein 6, chloroplastic; AltName: Full=CL25; AltName: Full=Plastid-specific 50S ribosomal protein 6; Short=PSRP-6; Flags: Precursor && - && -	-
TraesCS5B03G0283200	339.5069214	259.4617458	211.1910758	636.455155	536.1370016	582.1392214	270.0532476	584.9104594	-1.11431897	0.000392703	0.023449027	TraesCS5B03G0283200	Chr5B	159984040	160005701	+	2149	-	- && - && PF11891:Domain of unknown function (DUF3411) && PF11891:Domain of unknown function (DUF3411)	-
TraesCS3A03G0618600LC	799.7837178	731.5379776	297.6701801	1919.557807	1743.755036	1360.519945	609.6639585	1674.61093	-1.45770303	0.000397422	0.023681409	TraesCS3A03G0618600LC	Chr3A	463128013	463136608	+	1509	-	TraesCS3A01G363500LC && Q06036.1 RecName: Full=50S ribosomal protein L12-2, chloroplastic; AltName: Full=CL12-2; Flags: Precursor && PF00542:Ribosomal protein L7/L12 C-terminal domain|PF16320:Ribosomal protein L7/L12 dimerisation domain|PF00069:Protein kinase domain && PF00542:Ribosomal protein L7/L12 C-terminal domain|PF16320:Ribosomal protein L7/L12 dimerisation domain|PF00069:Protein kinase do…	Pkinase
TraesCS1A03G0145100LC	33.78178322	31.53180938	94.67186156	330.6848848	206.0722026	106.681622	53.32848472	214.4795698	-2.009735773	0.000398726	0.023718762	TraesCS1A03G0145100LC	Chr1A	43238591	43272129	-	1176	-	- && - && - && -	-
TraesCS4B03G0287600	42.22722903	42.34271545	32.771029	131.3679679	70.72817122	154.0956763	39.11365783	118.7306051	-1.596804323	0.000400539	0.023806427	TraesCS4B03G0287600	Chr4B	152794838	152797032	+	1088	-	TraesCS4B01G124300 && F4I111.1 RecName: Full=Calcium uniporter protein 6, mitochondrial; Flags: Precursor && PF04678:Mitochondrial calcium uniporter && PF04678:Mitochondrial calcium uniporter	-
TraesCS1A03G0146700	16.89089161	19.81999447	13.65459542	57.7566066	102.162914	38.1946548	16.78849383	66.03805846	-1.983229803	0.000401038	0.023815903	TraesCS1A03G0146700	Chr1A	43979320	43981303	+	1984	-	TraesCS1A01G060500 && - && PF13041:PPR repeat family|PF12854:PPR repeat && PF13041:PPR repeat family|PF12854:PPR repeat	-
TraesCS1D03G0606000LC	1694.156429	1601.815916	1289.904114	4294.373573	2149.78713	5164.18074	1528.625486	3869.447148	-1.33965676	0.000403332	0.023931824	TraesCS1D03G0606000LC	Chr1D	345096257	345097364	-	900	-	TraesCS1D01G353700LC && Q6ATY4.1 RecName: Full=UPF0603 protein Os05g0401100, chloroplastic; Flags: Precursor >A2Y4G9.2 RecName: Full=UPF0603 protein OsI_019212, chloroplastic; Flags: Precursor && PF04536:TLP18.3, Psb32 and MOLO-1 founding proteins of phosphatase && PF04536:TLP18.3, Psb32 and MOLO-1 founding proteins of phosphatase	-
TraesCS4A03G0090700	499.1258471	354.0571739	242.1414921	915.0458457	726.4918328	1007.548652	365.108171	883.028777	-1.273380135	0.000406082	0.024054289	TraesCS4A03G0090700	Chr4A	38295228	38296878	+	1550	-	TraesCS4A01G046700 && Q10QA5.1 RecName: Full=Strigolactone esterase D14; AltName: Full=Protein DWARF 14; AltName: Full=Protein DWARF 88; AltName: Full=Protein HIGH-TILLERING DWARF 2 && PF12697:Alpha/beta hydrolase family && PF12697:Alpha/beta hydrolase family	-
TraesCS4A03G0130700	125.8371425	83.78452207	25.48857811	329.5524023	425.2422146	176.4856463	78.37008089	310.4267544	-1.98601975	0.000409869	0.024237621	TraesCS4A03G0130700	Chr4A	62571866	62574471	-	1072	-	TraesCS4A01G065400 && P31165.1 RecName: Full=50S ribosomal protein L15, chloroplastic; AltName: Full=CL15; Flags: Precursor && PF00828:Ribosomal protein L18e/L15 && PF00828:Ribosomal protein L18e/L15	-
TraesCS4A03G0228100	22.80270368	27.92817402	12.74428906	197.0519519	15.71737138	193.6073881	21.15838892	135.4589038	-2.675351437	0.000412174	0.024332868	TraesCS4A03G0228100	Chr4A	134354269	134356190	+	1922	-	TraesCS4A01G110300 && Q40541.1 RecName: Full=Mitogen-activated protein kinase kinase kinase NPK1; AltName: Full=Nicotiana protein kinase 1 && PF00069:Protein kinase domain && PF00069:Protein kinase domain	Pkinase
TraesCS6D03G0689300	2748.99261	3998.233429	3684.009844	9175.373071	5148.312315	11275.32551	3477.078628	8533.003631	-1.295101854	0.000413473	0.024368461	TraesCS6D03G0689300	Chr6D	423464243	423465786	-	1063	-	TraesCS6D01G291600 && A2Z9B8.1 RecName: Full=Glycine cleavage system H protein, mitochondrial; Flags: Precursor >A3C6G9.1 RecName: Full=Glycine cleavage system H protein, mitochondrial; Flags: Precursor && PF01597:Glycine cleavage H-protein && PF01597:Glycine cleavage H-protein	-
TraesCS6A03G0638700	137.6607666	146.8481408	100.1336997	346.5396396	338.796672	225.2167576	128.2142024	303.5176897	-1.244365279	0.000415298	0.024455475	TraesCS6A03G0638700	Chr6A	441043673	441047221	+	1341	-	TraesCS6A01G231900 && Q8DJB3.1 RecName: Full=Protein GrpE; AltName: Full=HSP-70 cofactor && PF01025:GrpE && PF01025:GrpE	-
TraesCS1B03G0806900	641.8538812	403.6071601	463.3459378	1225.346046	869.6945499	1269.643008	502.9356597	1121.561201	-1.156403069	0.00042259	0.024822303	TraesCS1B03G0806900	Chr1B	509408909	509411491	+	1184	-	TraesCS1B01G288600 && Q0J7V9.1 RecName: Full=Protein LSD1; AltName: Full=Protein LESION SIMULATING DISEASE 1; Short=OsLSD1; AltName: Full=Putative zinc finger LSD1 && PF06943:LSD1 zinc finger && PF06943:LSD1 zinc finger	zf-LSD1
TraesCS2D03G0247100	217.8925018	745.952519	611.7258747	1844.813964	1074.893565	2104.657185	525.1902985	1674.788238	-1.673012421	0.000424044	0.024865984	TraesCS2D03G0247100	Chr2D	69316954	69318147	+	567	-	TraesCS2D01G117400 && - && - && -	-
TraesCS3D03G0536600	445.074994	436.9407871	192.0746422	1049.811261	906.3684164	815.2583214	358.0301411	923.8126663	-1.367378331	0.000427738	0.025061672	TraesCS3D03G0536600	Chr3D	313144834	313150522	+	2850	-	TraesCS3D01G229000 && - && - && -	-
TraesCS5D03G0912500LC	8.445445806	11.71181491	0.910306361	56.62412411	21.82968248	71.12108135	7.02252236	49.85829598	-2.819852596	0.000430401	0.025175561	TraesCS5D03G0912500LC	Chr5D	478658235	478658648	-	414	-	TraesCS5D01G499800LC && - && - && -	-
TraesCS2D03G1125400	1472.041204	1266.677828	906.6651357	2849.325925	2067.707524	3163.571063	1215.128056	2693.534837	-1.14810338	0.000432778	0.025251411	TraesCS2D03G1125400	Chr2D	601950155	601951340	-	1101	-	TraesCS2D01G504900 && Q06398.2 RecName: Full=Probable glutathione S-transferase GSTU6; AltName: Full=28 kDa cold-induced protein && PF13417:Glutathione S-transferase, N-terminal domain|PF13410:Glutathione S-transferase, C-terminal domain && PF13417:Glutathione S-transferase, N-terminal domain|PF13410:Glutathione S-transferase, C-terminal domain	-
TraesCS4B03G0475800	231.4052151	245.9481132	276.7331338	541.3266265	418.2567162	732.2837265	251.362154	563.9556897	-1.164611113	0.000433762	0.025287738	TraesCS4B03G0475800	Chr4B	367449043	367453089	-	1650	-	TraesCS4B01G168300 && Q10LR9.1 RecName: Full=Uroporphyrinogen decarboxylase 2, chloroplastic; Short=UPD2; Short=URO-D2; Flags: Precursor && PF01208:Uroporphyrinogen decarboxylase (URO-D) && PF01208:Uroporphyrinogen decarboxylase (URO-D)	-
TraesCS6B03G0132000	349.6414564	254.0562927	297.6701801	588.8908908	642.6658521	582.1392214	300.4559764	604.5653214	-1.008810102	0.000437692	0.025413927	TraesCS6B03G0132000	Chr6B	40330740	40335959	+	2724	-	- && - && PF00575:S1 RNA binding domain && PF00575:S1 RNA binding domain	S1
TraesCS7D03G0604200	244.0733838	272.9753783	95.58216793	698.7416916	583.2891158	475.4575994	204.21031	585.8294689	-1.520354563	0.00043774	0.025413927	TraesCS7D03G0604200	Chr7D	251749957	251751128	+	916	-	TraesCS7D01G267000 && P82411.1 RecName: Full=50S ribosomal protein 6, chloroplastic; AltName: Full=CL25; AltName: Full=Plastid-specific 50S ribosomal protein 6; Short=PSRP-6; Flags: Precursor && - && -	-
TraesCS2D03G0710200	27.86997116	64.86543644	158.3933068	430.3433433	185.1157074	455.7017434	83.70957148	357.053598	-2.09275472	0.000438786	0.025433286	TraesCS2D03G0710200	Chr2D	397069005	397071734	-	1276	-	TraesCS2D01G308000 && Q2HWG4.1 RecName: Full=Two-component response regulator ORR1; AltName: Full=OsRR1; AltName: Full=OsRRA9 && PF00072:Response regulator receiver domain && PF00072:Response regulator receiver domain	Response_reg
TraesCS6A03G0217100	44.76086277	154.9563204	940.3464711	8087.057406	1956.812737	11537.41986	380.0212181	7193.763335	-4.24265218	0.000446659	0.025803463	TraesCS6A03G0217100	Chr6A	64267338	64268138	+	771	-	TraesCS6A01G094600 && P04784.1 RecName: Full=Chlorophyll a-b binding protein, chloroplastic; AltName: Full=LHCII type I CAB; Short=LHCP; Flags: Precursor && PF00504:Chlorophyll A-B binding protein && PF00504:Chlorophyll A-B binding protein	-
TraesCS3B03G0745800	1101.286133	1522.535939	2346.769799	5118.82082	2448.417187	7658.686815	1656.863957	5075.308274	-1.614942587	0.00044824	0.025873485	TraesCS3B03G0745800	Chr3B	477804116	477807789	+	1899	-	- && Q9STF2.1 RecName: Full=Protein plastid transcriptionally active 16, chloroplastic; Short=pTAC16; Flags: Precursor && PF05368:NmrA-like family && PF05368:NmrA-like family	NmrA
TraesCS5A03G1079500	5083.31383	7600.066969	5756.777428	16955.52772	8751.083111	22339.92189	6146.719409	16015.51091	-1.381537247	0.00045062	0.025968106	TraesCS5A03G1079500	Chr5A	638943691	638944652	+	962	-	TraesCS5A01G457500 && P36213.1 RecName: Full=Photosystem I reaction center subunit II, chloroplastic; AltName: Full=Photosystem I 20 kDa subunit; Short=PSI-D; Flags: Precursor && PF02531:PsaD && PF02531:PsaD	-
TraesCS2D03G0598600	260.9642754	260.3626546	76.46573434	588.8908908	508.195008	809.9900931	199.2642214	635.6919973	-1.672829082	0.000453733	0.026125971	TraesCS2D03G0598600	Chr2D	317667200	317669364	-	1397	-	TraesCS2D01G259200 && Q9ZQ85.2 RecName: Full=Myb family transcription factor EFM; AltName: Full=Protein EARLY FLOWERING MYB && PF00249:Myb-like DNA-binding domain && PF00249:Myb-like DNA-binding domain	Myb_DNA-binding
TraesCS7A03G0205400LC	4.222722903	0	4.551531806	37.37192191	16.59055868	28.97525536	2.92475157	27.64591199	-3.232115429	0.000459615	0.026442977	TraesCS7A03G0205400LC	Chr7A	53239718	53241430	+	1713	-	TraesCS7A01G118700LC && O60290.2 RecName: Full=Zinc finger protein 862 && PF14291:Domain of unknown function (DUF4371)|PF05699:hAT family C-terminal dimerisation region && PF14291:Domain of unknown function (DUF4371)|PF05699:hAT family C-terminal dimerisation region	hATC
TraesCS7D03G0358200	1210.232384	656.7625439	943.9876966	1927.485185	2224.881238	1988.756164	936.9942081	2047.040862	-1.127403756	0.000461268	0.026506159	TraesCS7D03G0358200	Chr7D	111251210	111256347	-	2859	-	TraesCS7D01G159800 && P31922.1 RecName: Full=Sucrose synthase 1; AltName: Full=Sucrose-UDP glucosyltransferase 1 && PF00862:Sucrose synthase|PF00534:Glycosyl transferases group 1 && PF00862:Sucrose synthase|PF00534:Glycosyl transferases group 1	Glycos_transf_1
TraesCS1A03G0447700	486.4576784	324.3271822	307.6835501	676.0920419	984.082086	841.5994626	372.8228036	833.9245302	-1.161453201	0.00046147	0.026506159	TraesCS1A03G0447700	Chr1A	299493877	299499949	-	1626	-	TraesCS1A01G164800 && Q9FXT4.1 RecName: Full=Alpha-galactosidase; AltName: Full=Alpha-D-galactoside galactohydrolase; AltName: Full=Melibiase; Flags: Precursor && PF16499:Alpha galactosidase A && PF16499:Alpha galactosidase A	-
TraesCS5B03G0936300LC	39.69359529	47.74816849	20.02673995	87.20115113	112.6411616	134.3398203	35.82283457	111.3940443	-1.634892007	0.000466555	0.026691147	TraesCS5B03G0936300LC	Chr5B	553450869	553451576	+	495	-	TraesCS5B01G563700LC && - && - && -	-
novel.6747	12.66816871	9.009088394	10.92367633	40.76936936	32.30793006	61.90168191	10.86697781	44.99299378	-2.041168817	0.000466595	0.026691147	-	Chr7B	720938340	720939182	-	754	-	- && - && -	-
TraesCS1A03G0711800	131.7489546	127.0281464	139.2768733	348.8046045	304.7423674	225.2167576	132.6846581	292.9212432	-1.143696807	0.000467058	0.026695851	TraesCS1A03G0711800	Chr1A	482032893	482036312	-	1228	-	TraesCS1A01G281700 && P93394.1 RecName: Full=Uracil phosphoribosyltransferase; Short=UPRTase; AltName: Full=UMP pyrophosphorylase && PF14681:Uracil phosphoribosyltransferase && PF14681:Uracil phosphoribosyltransferase	-
TraesCS2D03G0236100	9914.953376	14068.59244	6458.623633	29673.306	16431.63859	36694.5268	10147.38981	27599.8238	-1.44352691	0.000468309	0.026745543	TraesCS2D03G0236100	Chr2D	64544851	64545630	+	780	-	TraesCS2D01G112000 && - && PF06596:Photosystem II reaction centre X protein (PsbX) && PF06596:Photosystem II reaction centre X protein (PsbX)	-
TraesCS4D03G0127000	83.60991348	56.75725688	70.09358981	172.1373373	177.2570217	147.5103909	70.15358672	165.6349167	-1.239891578	0.000470056	0.02680163	TraesCS4D03G0127000	Chr4D	43103212	43106985	-	3674	-	TraesCS4D01G067300 && Q9SZ52.1 RecName: Full=Pentatricopeptide repeat-containing protein At4g31850, chloroplastic; AltName: Full=Protein PROTON GRADIENT REGULATION 3; Flags: Precursor && PF13041:PPR repeat family|PF12854:PPR repeat|PF01535:PPR repeat && PF13041:PPR repeat family|PF12854:PPR repeat|PF01535:PPR repeat	PPR
TraesCS7D03G1123900	68.40811103	64.86543644	78.28634706	210.6417417	119.62666	212.046187	70.51996484	180.7715296	-1.355177439	0.000471963	0.026888488	TraesCS7D03G1123900	Chr7D	589344800	589346319	-	744	-	TraesCS7D01G475100 && Q9FUD3.1 RecName: Full=Basic leucine zipper 9; Short=AtbZIP9; Short=bZIP protein 9; AltName: Full=Basic leucine zipper OPAQUE 2 homolog 2; Short=Basic leucine zipper O2 homolog 2 && PF00170:bZIP transcription factor && PF00170:bZIP transcription factor	bZIP_1
TraesCS6B03G1305700	83.60991348	81.98270439	42.78439898	408.8261761	498.5899478	61.90168191	69.45900561	323.1059353	-2.218926358	0.000477053	0.027134308	TraesCS6B03G1305700	Chr6B	730890135	730893987	-	1455	-	TraesCS6B01G470800 && - && PF05542:Protein of unknown function (DUF760) && PF05542:Protein of unknown function (DUF760)	-
novel.1204	0	1.801817679	0	16.98723723	11.35143489	22.38997005	0.600605893	16.90954739	-4.82790314	0.00048284	0.02737461	-	Chr2A	470603309	470606568	-	603	-	- && - && -	-
TraesCS1A03G0829500	2.533633742	1.801817679	0	66.81646645	0	57.95051073	1.445150474	41.58899239	-4.833110108	0.000484512	0.027447185	TraesCS1A03G0829500	Chr1A	524174228	524184861	-	1400	-	- && P47917.1 RecName: Full=O-methyltransferase ZRP4; Short=OMT && PF00891:O-methyltransferase|PF08100:Dimerisation domain && PF00891:O-methyltransferase|PF08100:Dimerisation domain	-
TraesCS7A03G0580100LC	18.57998077	24.32453866	31.86072264	105.3208709	42.78617765	134.3398203	24.92174736	94.14895628	-1.913440474	0.000485001	0.027452688	TraesCS7A03G0580100LC	Chr7A	242106703	242107810	+	1108	-	TraesCS7A01G324900LC && - && - && -	-
TraesCS5D03G0578300	177.3543619	235.1372071	114.6986015	431.4758257	385.0755989	441.2141158	175.7300568	419.2551801	-1.253973249	0.000486604	0.027521205	TraesCS5D03G0578300	Chr5D	360473726	360478111	+	2497	-	TraesCS5D01G251800 && - && PF14389:Leucine-zipper of ternary complex factor MIP1|PF04784:Protein of unknown function, DUF547 && PF14389:Leucine-zipper of ternary complex factor MIP1|PF04784:Protein of unknown function, DUF547	-
TraesCS2A03G0808300	575.9794039	618.0234638	324.9793709	1194.769019	1115.060181	1116.864389	506.3274129	1142.231196	-1.173572965	0.000488495	0.027596667	TraesCS2A03G0808300	Chr2A	563434780	563436433	+	932	-	TraesCS2A01G338100 && O48609.1 RecName: Full=30S ribosomal protein 3, chloroplastic; AltName: Full=Plastid-specific 30S ribosomal protein 3; Short=PSRP-3; Flags: Precursor && PF04839:Plastid and cyanobacterial ribosomal protein (PSRP-3 / Ycf65) && PF04839:Plastid and cyanobacterial ribosomal protein (PSRP-3 / Ycf65)	-
TraesCS6A03G0227300	143.5725787	176.5781325	239.410573	464.3178177	317.8401769	642.7238463	186.5204281	474.9606136	-1.347406435	0.000488726	0.027596667	TraesCS6A03G0227300	Chr6A	69336989	69341165	-	2325	-	TraesCS6A01G099200 && Q6Z836.1 RecName: Full=L-aspartate oxidase, chloroplastic; AltName: Full=Protein FLAGELLIN-INSENSITIVE 4; Flags: Precursor && PF00890:FAD binding domain|PF02910:Fumarate reductase flavoprotein C-term && PF00890:FAD binding domain|PF02910:Fumarate reductase flavoprotein C-term	-
TraesCS7D03G0467800	2956.750577	5208.154001	4454.129025	12908.03533	5840.749843	16749.01466	4206.344534	11832.59994	-1.492079922	0.000490211	0.027658259	TraesCS7D03G0467800	Chr7D	169552073	169553434	-	991	-	TraesCS7D01G209600 && O04616.1 RecName: Full=Protein CURVATURE THYLAKOID 1A, chloroplastic; Flags: Precursor && PF14159:CAAD domains of cyanobacterial aminoacyl-tRNA synthetase && PF14159:CAAD domains of cyanobacterial aminoacyl-tRNA synthetase	-
TraesCS3D03G0621500	513.483105	390.0935275	202.0880122	1046.413814	1102.835559	757.3078106	368.5548815	968.8523943	-1.394430078	0.000492225	0.027727224	TraesCS3D03G0621500	Chr3D	374604731	374606689	-	1104	-	TraesCS3D01G268700 && Q9ASV6.1 RecName: Full=30S ribosomal protein S20, chloroplastic; Flags: Precursor && PF01649:Ribosomal protein S20 && PF01649:Ribosomal protein S20	-
TraesCS6A03G0218300	190.8670752	126.1272375	211.1910758	462.0528528	299.5032436	554.4810231	176.0617962	438.6790398	-1.315590346	0.000493319	0.027745195	TraesCS6A03G0218300	Chr6A	64659972	64661723	-	1435	-	TraesCS6A01G095100 && Q9FNK0.1 RecName: Full=Putative F-box/FBD/LRR-repeat protein At5g22610 && PF08387:FBD && PF08387:FBD	-
TraesCS5B03G0259500	486.4576784	396.3998893	313.1453883	874.2764763	757.9265756	841.5994626	398.667652	824.6008382	-1.048020802	0.000493815	0.027745195	TraesCS5B03G0259500	Chr5B	137285431	137288542	+	1040	-	TraesCS5B01G102000 && P02902.2 RecName: Full=Acyl carrier protein 1, chloroplastic; Short=ACP I; Short=Acyl carrier protein I; Flags: Precursor && PF00550:Phosphopantetheine attachment site && PF00550:Phosphopantetheine attachment site	PP-binding
TraesCS6D03G0627300	1484.709373	1636.050452	1459.221097	4371.382382	2065.96115	4719.015453	1526.660307	3718.786328	-1.284238813	0.000494263	0.027745195	TraesCS6D03G0627300	Chr6D	389302485	389307082	+	1759	-	TraesCS6D01G260200 && A3F5L3.1 RecName: Full=Fatty acid desaturase DES2; Short=SbDES2 && PF00487:Fatty acid desaturase|PF11960:Domain of unknown function (DUF3474) && PF00487:Fatty acid desaturase|PF11960:Domain of unknown function (DUF3474)	-
novel.3175	0	0	0	5.662412411	21.82968248	5.268228248	0	10.92010771	-6.080662831	0.000494348	0.027745195	-	Chr4A	584497703	584498857	+	369	-	- && - && -	-
novel.1958	0	0	0.910306361	22.64964965	9.60506029	9.219399434	0.303435454	13.82470312	-5.445795432	0.000494701	0.027745195	-	Chr2D	609611595	609612627	-	1033	-	- && - && -	-
TraesCS5B03G1053100	93.74444844	127.9290552	76.46573434	301.2403403	170.2715233	306.8742954	99.37974599	259.462053	-1.382487766	0.000498953	0.027789505	TraesCS5B03G1053100	Chr5B	606682699	606684094	+	1396	-	TraesCS5B01G427000 && Q9FKA9.1 RecName: Full=Protein LATE FLOWERING && - && -	-
TraesCS6B03G0953300	7907.470908	8675.752124	6126.361811	18490.04149	11625.6157	19362.05587	7569.861614	16492.57102	-1.123432176	0.000499204	0.027789505	TraesCS6B03G0953300	Chr6B	599938785	599941226	-	1868	-	TraesCS6B01G336300 && Q6Z2T6.1 RecName: Full=Geranylgeranyl diphosphate reductase, chloroplastic; AltName: Full=Geranylgeranyl reductase; Flags: Precursor && - && -	-
TraesCS3A03G1216600	4.222722903	0.900908839	6.372144528	283.1206206	362.3727291	1.317057062	3.831925424	215.6034689	-5.81460209	0.000499762	0.027789505	TraesCS3A03G1216600	Chr3A	735330017	735340904	+	4721	-	- && Q94FB9.1 RecName: Full=ABC transporter D family member 1; Short=ABC transporter ABCD.1; Short=AtABCD1; AltName: Full=Peroxisomal ABC transporter 1; Short=AtPXA1; AltName: Full=Protein ACETATE NON-UTILIZING 2; AltName: Full=Protein COMATOSE; AltName: Full=Protein PEROXISOME DEFECTIVE 3; Short=Ped3p && PF00005:ABC transporter|PF06472:ABC transporter transmembrane region 2 && PF00005:ABC transp…	ABC_tran
TraesCS2A03G1194200	3.378178322	0	4.551531806	38.5044044	8.731872991	43.46288305	2.643236709	30.23305348	-3.5065275	0.000499776	0.027789505	TraesCS2A03G1194200	Chr2A	742257048	742257353	+	249	-	TraesCS2A01G513500 && - && - && -	-
TraesCS6D03G0485500	27.02542658	58.55907456	119.2501333	250.2786286	168.5251487	333.2154367	68.27821149	250.6730713	-1.876301242	0.000500072	0.027789505	TraesCS6D03G0485500	Chr6D	293834769	293837232	-	1416	-	TraesCS6D01G196100 && Q7XPL2.2 RecName: Full=Oxygen-dependent coproporphyrinogen-III oxidase, chloroplastic; Short=Coprogen oxidase; Short=Coproporphyrinogenase; Flags: Precursor && PF01218:Coproporphyrinogen III oxidase && PF01218:Coproporphyrinogen III oxidase	-
TraesCS3D03G1065100LC	0	0	3.641225445	58.88908908	16.59055868	6.58528531	1.213741815	27.35497769	-4.514533694	0.000500604	0.027797014	TraesCS3D03G1065100LC	Chr3D	581853513	581854779	-	1267	-	TraesCS3D01G588100LC && P34742.2 RecName: Full=Glucan endo-1,3-beta-glucosidase GI; AltName: Full=(1->3)-beta-glucan endohydrolase GI; AltName: Full=(1->3)-beta-glucanase isoenzyme GI; AltName: Full=Beta-1,3-endoglucanase GI && PF00332:Glycosyl hydrolases family 17 && PF00332:Glycosyl hydrolases family 17	Glyco_hydro_17
TraesCS6B03G0086300	1.689089161	9.009088394	7.28245089	82.67122121	4.365936495	96.14516553	5.993542815	61.06077441	-3.348901363	0.000503997	0.027941118	TraesCS6B03G0086300	Chr6B	25022908	25023648	+	741	-	TraesCS6B01G037300 && Q0JEF5.1 RecName: Full=Flowering-promoting factor 1-like protein 4; AltName: Full=FPF1-like protein 4 && - && -	-
TraesCS5D03G0338900	362.3096251	244.1462955	231.2178157	636.455155	552.7275603	605.8462485	279.2245788	598.342988	-1.098860692	0.000505327	0.027992733	TraesCS5D03G0338900	Chr5D	217026262	217032538	+	1790	-	TraesCS5D01G134000 && Q5ZJX5.1 RecName: Full=TLD domain-containing protein 1; AltName: Full=TBC/LysM-associated domain-containing protein 1 && PF07534:TLD && PF07534:TLD	-
TraesCS1B03G0472300	37.15996154	22.52272099	11.8339827	93.99604603	178.130209	46.09699717	23.83888841	106.0744174	-2.155973781	0.000511014	0.028285371	TraesCS1B03G0472300	Chr1B	286356280	286370953	+	3183	-	TraesCS1B01G162100 && - && PF02037:SAP domain && PF02037:SAP domain	SAP
novel.3979	407.0704878	455.8598727	488.834516	1251.393143	630.4412299	1432.958083	450.5882922	1104.930819	-1.293413979	0.000518569	0.028613191	-	Chr4D	512808033	512811579	-	1571	-	- && - && -	-
TraesCS4B03G0986200	436.6295482	424.3280634	542.5425913	1323.872022	647.0317886	1646.321327	467.8334009	1205.741713	-1.365228606	0.000520952	0.028721982	TraesCS4B03G0986200	Chr4B	664926148	664929804	-	1511	-	TraesCS4B01G386000 && - && - && -	-
TraesCS2D03G1059100	16.04634703	6.306361876	14.56490178	49.82922922	34.92749196	75.07225253	12.30587023	53.27632457	-2.10582293	0.000521361	0.028721982	TraesCS2D03G1059100	Chr2D	580100399	580105466	+	4928	-	TraesCS2D01G473500 && Q7XA42.2 RecName: Full=Putative disease resistance protein RGA1; AltName: Full=RGA3-blb && PF00931:NB-ARC domain && PF00931:NB-ARC domain	NB-ARC
TraesCS6A03G0427400	46.44995193	47.74816849	16.3855145	142.6927928	141.4563424	88.24282315	36.86121164	124.1306528	-1.752287948	0.000523598	0.028799947	TraesCS6A03G0427400	Chr6A	187432800	187434099	+	778	-	TraesCS6A01G173100 && - && PF01165:Ribosomal protein S21 && PF01165:Ribosomal protein S21	-
TraesCS1D03G0187600	76.85355683	79.27997787	56.43899439	215.1716716	110.894787	304.2401813	70.8575097	210.1022133	-1.564504788	0.000528151	0.028959474	TraesCS1D03G0187600	Chr1D	67357730	67361382	-	1398	-	TraesCS1D01G082200 && Q75L42.1 RecName: Full=CBL-interacting protein kinase 17; AltName: Full=OsCIPK17 && PF00069:Protein kinase domain|PF03822:NAF domain && PF00069:Protein kinase domain|PF03822:NAF domain	Pkinase
TraesCS6B03G1137600	427.3395578	305.4080966	361.3916254	782.5453952	626.9484807	848.1847479	364.7130932	752.5595413	-1.044192047	0.000534051	0.029191567	TraesCS6B03G1137600	Chr6B	687660250	687665517	+	1865	-	TraesCS6B01G402400 && Q99MB4.2 RecName: Full=COBW domain-containing protein 1; AltName: Full=Cobalamin synthase W domain-containing protein 1 && PF07683:Cobalamin synthesis protein cobW C-terminal domain|PF02492:CobW/HypB/UreG, nucleotide-binding domain && PF07683:Cobalamin synthesis protein cobW C-terminal domain|PF02492:CobW/HypB/UreG, nucleotide-binding domain	-
TraesCS4D03G0675700	55.73994232	39.63998893	22.75765903	140.4278278	85.57235531	144.8762768	39.37919676	123.6254866	-1.645697192	0.000534865	0.029213298	TraesCS4D03G0675700	Chr4D	456096552	456098459	-	1082	-	TraesCS4D01G285200 && - && - && -	-
TraesCS5A03G0549100	592.8702956	717.1234362	748.2718289	1947.86987	937.8031592	2292.996345	686.0885202	1726.223125	-1.330738486	0.000536176	0.029259487	TraesCS5A03G0549100	Chr5A	427203186	427204898	-	1407	-	TraesCS5A01G213000 && Q8LCQ4.1 RecName: Full=Photosystem I chlorophyll a/b-binding protein 6, chloroplastic; AltName: Full=LHCI type III LHCA6; Flags: Precursor && PF00504:Chlorophyll A-B binding protein && PF00504:Chlorophyll A-B binding protein	-
TraesCS3B03G0152000	282.0778899	211.7135773	293.1186483	553.7839338	481.9993891	571.6027649	262.3033718	535.7953626	-1.029809868	0.000539633	0.029382138	TraesCS3B03G0152000	Chr3B	49451897	49456625	+	2304	-	TraesCS3B01G067300 && B8AD72.1 RecName: Full=Probable zinc metalloprotease EGY2, chloroplastic; AltName: Full=Protein ETHYLENE-DEPENDENT GRAVITROPISM-DEFICIENT AND YELLOW-GREEN 2; Flags: Precursor && PF02163:Peptidase family M50 && PF02163:Peptidase family M50	Peptidase_M50
TraesCS2D03G0569700	20410.10888	25915.54367	32209.36998	69098.41866	38296.24856	85769.38999	26178.34084	64388.01907	-1.298409858	0.000543655	0.029555173	TraesCS2D03G0569700	Chr2D	294915116	294916582	-	1381	-	TraesCS2D01G248400 && P27665.1 RecName: Full=Oxygen-evolving enhancer protein 1, chloroplastic; Short=OEE1; AltName: Full=33 kDa subunit of oxygen evolving system of photosystem II; AltName: Full=33 kDa thylakoid membrane protein; AltName: Full=OEC 33 kDa subunit; Flags: Precursor && PF01716:Manganese-stabilising protein / photosystem II polypeptide && PF01716:Manganese-stabilising protein / phot…	-
TraesCS7A03G1368700	0.844544581	32.43271822	30.04010992	182.3296796	51.51805064	235.7532141	21.10579091	156.5336481	-2.891618315	0.000546419	0.029682386	TraesCS7A03G1368700	Chr7A	739778816	739780414	-	1467	-	TraesCS7A01G561400 && P80884.2 RecName: Full=Ananain; Flags: Precursor && PF00112:Papain family cysteine protease|PF08246:Cathepsin propeptide inhibitor domain (I29) && PF00112:Papain family cysteine protease|PF08246:Cathepsin propeptide inhibitor domain (I29)	Peptidase_C1
TraesCS5B03G0291100	1502.444809	1002.711538	1136.972645	2297.806957	2677.192259	2312.752201	1214.042997	2429.250472	-1.000716605	0.000548878	0.029792919	TraesCS5B03G0291100	Chr5B	166935066	166943850	+	2625	-	TraesCS5B01G111200 && Q02028.1 RecName: Full=Stromal 70 kDa heat shock-related protein, chloroplastic; Flags: Precursor && PF10712:NAD-specific glutamate dehydrogenase|PF00012:Hsp70 protein && PF10712:NAD-specific glutamate dehydrogenase|PF00012:Hsp70 protein	HSP70
TraesCS5D03G0413700	15527.79666	27620.96411	50804.19802	107485.0449	52675.02382	150061.5305	31317.65293	103407.1997	-1.723287539	0.000550119	0.029837116	TraesCS5D03G0413700	Chr5D	268866744	268867803	+	935	-	TraesCS5D01G169600 && Q40004.1 RecName: Full=Ribulose bisphosphate carboxylase small chain, chloroplastic; Short=RuBisCO small subunit; Flags: Precursor && PF00101:Ribulose bisphosphate carboxylase, small chain|PF12338:Ribulose-1,5-bisphosphate carboxylase small subunit && PF00101:Ribulose bisphosphate carboxylase, small chain|PF12338:Ribulose-1,5-bisphosphate carboxylase small subunit	-
TraesCS4A03G0083000	480.5458663	488.292591	202.0880122	1175.516817	869.6945499	993.0610247	390.3088232	1012.757464	-1.375274436	0.000552317	0.029863874	TraesCS4A03G0083000	Chr4A	35608977	35612143	+	791	-	TraesCS4A01G042500 && Q9LK61.1 RecName: Full=30S ribosomal protein S10, chloroplastic; Flags: Precursor && PF00338:Ribosomal protein S10p/S20e && PF00338:Ribosomal protein S10p/S20e	Ribosomal_S10
TraesCS1B03G0462300	162.1525595	137.8390524	50.06684987	381.6465965	345.7821704	306.8742954	116.6861539	344.7676875	-1.562440706	0.000555161	0.029994536	TraesCS1B03G0462300	Chr1B	278408436	278410263	+	1828	-	TraesCS1B01G159700 && Q7XDY9.1 RecName: Full=Rubisco accumulation factor 1, chloroplastic; Flags: Precursor && - && -	-
TraesCS7B03G1046700	155.3962028	181.0826767	81.92757251	381.6465965	282.0394976	417.5070887	139.4688174	360.3977276	-1.368312609	0.000558596	0.030141846	TraesCS7B03G1046700	Chr7B	661297303	661298589	+	1065	-	TraesCS7B01G388800 && Q9SCY2.2 RecName: Full=Peptidyl-prolyl cis-trans isomerase FKBP13, chloroplastic; Short=PPIase FKBP13; AltName: Full=FK506-binding protein 1; AltName: Full=FK506-binding protein 13; Short=AtFKBP13; AltName: Full=Immunophilin FKBP13; AltName: Full=Rotamase; Flags: Precursor && PF00254:FKBP-type peptidyl-prolyl cis-trans isomerase && PF00254:FKBP-type peptidyl-prolyl cis-trans…	FKBP_C
TraesCS4B03G0655900	630.0302571	590.9961987	281.2846656	1363.508909	1402.338802	994.3780818	500.7703738	1253.408598	-1.323718182	0.000558748	0.030141846	TraesCS4B03G0655900	Chr4B	499067339	499070411	+	1425	-	TraesCS4B01G240900 && P14654.1 RecName: Full=Glutamine synthetase cytosolic isozyme 1-2; AltName: Full=Glutamate--ammonia ligase GLN1;2; Short=OsGLN1;2; AltName: Full=Glutamine synthetase root isozyme; AltName: Full=OsGS1;2 && PF03951:Glutamine synthetase, beta-Grasp domain|PF00120:Glutamine synthetase, catalytic domain && PF03951:Glutamine synthetase, beta-Grasp domain|PF00120:Glutamine syntheta…	-
TraesCS6D03G0036500	131.7489546	81.08179555	116.5192142	305.7702702	241.8728818	221.2655864	109.7833214	256.3029128	-1.222899554	0.000561166	0.030249007	TraesCS6D03G0036500	Chr6D	7559925	7563861	+	2033	-	TraesCS6D01G017000 && Q6YPG5.1 RecName: Full=Putative nitric oxide synthase && PF01926:50S ribosome-binding GTPase && PF01926:50S ribosome-binding GTPase	-
novel.934	124.9925979	81.98270439	94.67186156	260.4709709	289.8981833	177.8027034	100.5490546	242.7239525	-1.272788741	0.000564755	0.030372371	-	Chr2A	81866496	81867421	+	846	-	- && - && -	-
TraesCS7A03G0008800	184.1107186	77.47816019	139.2768733	385.044044	331.8111736	310.8254666	133.6219173	342.5602281	-1.357650182	0.00056638	0.030436419	TraesCS7A03G0008800	Chr7A	2119023	2128730	+	3496	-	TraesCS7A01G004000 && Q8L785.1 RecName: Full=Glycine--tRNA ligase, chloroplastic/mitochondrial 2; AltName: Full=Glycyl-tRNA synthetase 2; Short=GlyRS-2; AltName: Full=Protein EMBRYO-DEFECTIVE-DEVELOPMENT 1; Flags: Precursor && PF02092:Glycyl-tRNA synthetase beta subunit|PF02091:Glycyl-tRNA synthetase alpha subunit && PF02092:Glycyl-tRNA synthetase beta subunit|PF02091:Glycyl-tRNA synthetase alpha…	-
TraesCS3A03G1209800	37.15996154	35.13544474	31.86072264	105.3208709	89.0651045	79.02342372	34.71870964	91.13646636	-1.3926388	0.00056719	0.030456575	TraesCS3A03G1209800	Chr3A	733783217	733787951	+	1716	-	TraesCS3A01G513000 && Q9FHX2.1 RecName: Full=Protein MITOFERRINLIKE 1, chloroplastic; Short=AtMFL1; Flags: Precursor && PF11523:Protein of unknown function (DUF3223)|PF00153:Mitochondrial carrier protein && PF11523:Protein of unknown function (DUF3223)|PF00153:Mitochondrial carrier protein	Mito_carr
novel.2140	65.87447728	45.04544197	44.6050117	199.3169169	176.3838344	84.29165197	51.84164365	153.3308011	-1.566101219	0.000578384	0.030930218	-	Chr3A	741395050	741397593	+	1002	-	- && - && -	-
TraesCS4B03G0558200	286.3006128	327.0299087	236.6796539	1092.845595	1460.842351	304.2401813	283.3367251	952.6427093	-1.750116958	0.000578417	0.030930218	TraesCS4B03G0558200	Chr4B	427435306	427437930	+	1540	-	TraesCS4B01G200000 && Q8H8U5.1 RecName: Full=Protein IN2-1 homolog B; AltName: Full=Glutathione S-transferase GSTZ5 >A1XBB7.1 RecName: Full=Protein IN2-1 homolog B; AltName: Full=Glutathione S-transferase GSTZ5 && PF13410:Glutathione S-transferase, C-terminal domain|PF13417:Glutathione S-transferase, N-terminal domain && PF13410:Glutathione S-transferase, C-terminal domain|PF13417:Glutathione S-t…	-
novel.5630	233.0943042	346.8499032	193.8952549	774.6180179	399.0465957	857.4041474	257.9464874	677.0229203	-1.3912358	0.000584095	0.031149521	-	Chr6D	29049573	29051328	+	1123	-	- && Q9LM71.2 RecName: Full=Peptidyl-prolyl cis-trans isomerase FKBP18, chloroplastic; Short=PPIase FKBP18; AltName: Full=FK506-binding protein 18; Short=AtFKBP18; AltName: Full=Immunophilin FKBP18; AltName: Full=Rotamase; Flags: Precursor && PF00254:FKBP-type peptidyl-prolyl cis-trans isomerase	FKBP_C
TraesCS5D03G0849500	1706.824597	1666.681353	791.0562279	3545.802652	2784.594297	3743.07617	1388.187393	3357.824373	-1.274170845	0.000587193	0.031254587	TraesCS5D03G0849500	Chr5D	452713609	452715755	-	1282	-	TraesCS5D01G378000 && P19683.1 RecName: Full=31 kDa ribonucleoprotein, chloroplastic; Flags: Precursor && PF00076:RNA recognition motif. (a.k.a. RRM, RBD, or RNP domain) && PF00076:RNA recognition motif. (a.k.a. RRM, RBD, or RNP domain)	RRM_1
TraesCS1D03G0125000LC	54.05085316	29.7299917	27.30919084	174.4023023	136.2172187	65.8528531	37.0300119	125.4907913	-1.761238096	0.000587403	0.031254587	TraesCS1D03G0125000LC	Chr1D	40334671	40334916	-	246	-	TraesCS1D01G067100LC && - && - && -	-
TraesCS2A03G1288600	441.6968156	317.1199115	285.8361974	825.5797296	764.912074	626.9191615	348.2176415	739.1369884	-1.085868931	0.000590216	0.031380436	TraesCS2A03G1288600	Chr2A	766319526	766323925	+	2218	-	TraesCS2A01G593000 && P22200.1 RecName: Full=Pyruvate kinase, cytosolic isozyme; Short=PK && PF00224:Pyruvate kinase, barrel domain|PF02887:Pyruvate kinase, alpha/beta domain && PF00224:Pyruvate kinase, barrel domain|PF02887:Pyruvate kinase, alpha/beta domain	PK
TraesCS1D03G0276900	6.756356645	25.2254475	12.74428906	101.9234234	29.68836817	88.24282315	14.90869773	73.28487158	-2.295901336	0.000590774	0.031386273	TraesCS1D03G0276900	Chr1D	115719790	115720825	+	909	-	TraesCS1D01G116800 && - && PF06232:Embryo-specific protein 3, (ATS3) && PF06232:Embryo-specific protein 3, (ATS3)	-
TraesCS5D03G0915300	153.7071137	137.8390524	141.097486	311.4326826	263.7025643	301.6060672	144.2145507	292.2471047	-1.017936402	0.000595946	0.031600991	TraesCS5D03G0915300	Chr5D	479777467	479779654	-	1117	-	- && Q9XJ27.1 RecName: Full=30S ribosomal protein S9, chloroplastic; Flags: Precursor && PF00380:Ribosomal protein S9/S16 && PF00380:Ribosomal protein S9/S16	-
TraesCS4A03G1133700	1515.957522	1267.578737	692.7431409	2849.325925	3979.114522	2099.388957	1158.7598	2975.943135	-1.360891253	0.000596619	0.031600991	TraesCS4A03G1133700	Chr4A	724922806	724928023	-	2158	-	TraesCS4A01G452700 && P21240.3 RecName: Full=Chaperonin 60 subunit beta 1, chloroplastic; Short=CPN-60 beta 1; AltName: Full=60 kDa chaperonin subunit beta 1; AltName: Full=RuBisCO large subunit-binding protein subunit beta, chloroplastic; Flags: Precursor && PF00118:TCP-1/cpn60 chaperonin family && PF00118:TCP-1/cpn60 chaperonin family	-
TraesCS2D03G0756500	219.5815909	250.4526574	169.3169832	505.0871871	420.8762781	414.8729745	213.1170772	446.9454799	-1.068304228	0.000597763	0.03161377	TraesCS2D03G0756500	Chr2D	424966845	424976107	-	1617	-	TraesCS2D01G329500 && P49572.2 RecName: Full=Indole-3-glycerol phosphate synthase, chloroplastic; Short=IGPS; Flags: Precursor && PF00218:Indole-3-glycerol phosphate synthase && PF00218:Indole-3-glycerol phosphate synthase	-
TraesCS3A03G0581700LC	340.351466	505.4098589	276.7331338	903.7210209	661.8759727	1074.718563	374.1648196	880.1051854	-1.233418011	0.000602609	0.031846041	TraesCS3A03G0581700LC	Chr3A	430095003	430095349	-	174	-	TraesCS3A01G342800LC && B3H4X8.1 RecName: Full=MYB-like transcription factor TCL2; AltName: Full=Protein CAPRICE-like MYB4; AltName: Full=Protein TRICHOMELESS 2 && PF00249:Myb-like DNA-binding domain && PF00249:Myb-like DNA-binding domain	Myb_DNA-binding
TraesCS4B03G0661300	205.2243331	183.7854032	66.45236437	491.4973973	509.0681953	339.800722	151.8207002	446.7887715	-1.557283525	0.00060395	0.03189282	TraesCS4B03G0661300	Chr4B	502124488	502127643	-	1043	-	TraesCS4B01G242800 && P25873.2 RecName: Full=50S ribosomal protein L15, chloroplastic; AltName: Full=CL15; Flags: Precursor && PF00828:Ribosomal protein L18e/L15 && PF00828:Ribosomal protein L18e/L15	-
TraesCS3B03G1040700	212.8252343	97.29815466	136.5459542	431.4758257	275.9271865	470.1893711	148.889781	392.5307945	-1.396715672	0.000611208	0.032227517	TraesCS3B03G1040700	Chr3B	674494863	674496992	+	2130	-	TraesCS3B01G422500 && Q9SNB7.1 RecName: Full=Pentatricopeptide repeat-containing protein At3g46610 && PF13041:PPR repeat family && PF13041:PPR repeat family	-
TraesCS6D03G0590800	43.91631819	37.83817126	77.3760407	150.6201701	106.5288505	222.5826435	53.04351005	159.9105547	-1.58962168	0.0006141	0.032355702	TraesCS6D03G0590800	Chr6D	365838687	365841594	-	2908	-	TraesCS6D01G242600 && Q9FWA6.2 RecName: Full=Pentatricopeptide repeat-containing protein At3g02330 && PF13041:PPR repeat family|PF01535:PPR repeat && PF13041:PPR repeat family|PF01535:PPR repeat	PPR
TraesCS6B03G0694200	2397.662064	1661.2759	1441.01497	4217.364764	3189.753203	4367.361218	1833.317645	3924.826395	-1.097989149	0.000616526	0.032457821	TraesCS6B03G0694200	Chr6B	424091384	424093433	+	1833	-	TraesCS6B01G238600 && Q43467.1 RecName: Full=Elongation factor Tu, chloroplastic; Short=EF-Tu; Flags: Precursor && PF00009:Elongation factor Tu GTP binding domain|PF03144:Elongation factor Tu domain 2|PF03143:Elongation factor Tu C-terminal domain && PF00009:Elongation factor Tu GTP binding domain|PF03144:Elongation factor Tu domain 2|PF03143:Elongation factor Tu C-terminal domain	GTP_EFTU
TraesCS1D03G0340200	0.844544581	0.900908839	1.820612722	11.32482482	10.47824759	31.60936949	1.188688714	17.8041473	-3.900129661	0.000616965	0.032457821	TraesCS1D03G0340200	Chr1D	183193230	183193541	+	312	-	TraesCS1D01G136100 && P26303.1 RecName: Full=NAD(P)H-quinone oxidoreductase subunit 3, chloroplastic; AltName: Full=NAD(P)H dehydrogenase subunit 3; AltName: Full=NADH-plastoquinone oxidoreductase subunit 3 >A1E9J6.1 RecName: Full=NAD(P)H-quinone oxidoreductase subunit 3, chloroplastic; AltName: Full=NAD(P)H dehydrogenase subunit 3; AltName: Full=NADH-plastoquinone oxidoreductase subunit 3 && PF0…	-
TraesCS2A03G0613800	1194.186037	1614.42864	1612.152566	3843.645545	2085.17127	4765.11245	1473.589081	3564.643088	-1.274231837	0.000617909	0.032483115	TraesCS2A03G0613800	Chr2A	391932339	391933292	+	780	-	TraesCS2A01G254600 && Q00434.1 RecName: Full=Oxygen-evolving enhancer protein 2, chloroplastic; Short=OEE2; AltName: Full=23 kDa subunit of oxygen evolving system of photosystem II; AltName: Full=23 kDa thylakoid membrane protein; AltName: Full=OEC 23 kDa subunit; Flags: Precursor && PF01789:PsbP && PF01789:PsbP	-
TraesCS1D03G0954100LC	25.33633742	57.65816572	152.9314687	254.8085585	286.4054341	372.7271485	78.64199061	304.647047	-1.954588014	0.000620232	0.032580792	TraesCS1D03G0954100LC	Chr1D	475216747	475219248	-	2371	-	TraesCS1D01G541600LC && - && PF13966:zinc-binding in reverse transcriptase && PF13966:zinc-binding in reverse transcriptase	-
TraesCS7D03G0799700	354.7087238	336.9399059	135.6356478	741.7760259	736.0968931	684.8696722	275.7614259	720.9141971	-1.386184492	0.000621327	0.032605483	TraesCS7D03G0799700	Chr7D	434443396	434446055	-	579	-	TraesCS7D01G338600 && - && - && -	-
TraesCS2A03G0229800	11553.36986	16855.10348	8673.399009	34869.13563	18655.64664	43598.53992	12360.62412	32374.44073	-1.389083106	0.000621633	0.032605483	TraesCS2A03G0229800	Chr2A	67154227	67155026	+	800	-	TraesCS2A01G111300 && - && PF06596:Photosystem II reaction centre X protein (PsbX) && PF06596:Photosystem II reaction centre X protein (PsbX)	-
TraesCS3D03G0827300	49.82813025	165.7672265	158.3933068	621.7328828	285.5322468	342.4348361	124.6628879	416.5666552	-1.740952793	0.000625114	0.032671245	TraesCS3D03G0827300	Chr3D	488789279	488790591	+	1313	-	TraesCS3D01G374600 && - && PF04043:Plant invertase/pectin methylesterase inhibitor && PF04043:Plant invertase/pectin methylesterase inhibitor	-
TraesCS1D03G0319000	0.844544581	0	0	15.85475475	4.365936495	22.38997005	0.28151486	14.20355377	-5.47458926	0.000625218	0.032671245	TraesCS1D03G0319000	Chr1D	158620567	158622323	-	1622	-	TraesCS1D01G131900 && - && PF04788:Protein of unknown function (DUF620) && PF04788:Protein of unknown function (DUF620)	-
TraesCS3D03G0867000	1586.054722	1713.528613	2630.785384	6117.670369	3615.868605	3949.854129	1976.789573	4561.131035	-1.20623727	0.000631586	0.032905844	TraesCS3D03G0867000	Chr3D	508696337	508701122	+	2469	-	TraesCS3D01G392600 && - && PF00581:Rhodanese-like domain && PF00581:Rhodanese-like domain	Rhodanese
TraesCS4B03G0227200	0	0.900908839	0	19.2522022	44.53255225	0	0.300302946	21.26158482	-6.075737016	0.0006345	0.033008627	TraesCS4B03G0227200	Chr4B	108438612	108447187	-	3504	-	TraesCS4B01G099800 && Q92547.3 RecName: Full=DNA topoisomerase 2-binding protein 1; AltName: Full=DNA topoisomerase II-beta-binding protein 1; Short=TopBP1; AltName: Full=DNA topoisomerase II-binding protein 1 && PF00533:BRCA1 C Terminus (BRCT) domain|PF12738:twin BRCT domain && PF00533:BRCA1 C Terminus (BRCT) domain|PF12738:twin BRCT domain	BRCT
TraesCS4D03G0339000LC	22.80270368	48.64907733	64.63175164	164.2099599	89.9382918	200.1926734	45.36117755	151.4469751	-1.738140338	0.000638361	0.033135641	TraesCS4D03G0339000LC	Chr4D	198791173	198795738	-	2837	-	TraesCS4D01G184700LC && - && - && -	-
TraesCS2A03G0908500LC	50.67267483	45.94635081	12.74428906	155.1501001	92.5578537	150.1445051	36.45443823	132.6174863	-1.859613938	0.000639009	0.033142267	TraesCS2A03G0908500LC	Chr2A	620830421	620830912	+	492	-	TraesCS2A01G529100LC && P80680.1 RecName: Full=Ferredoxin-thioredoxin reductase, variable chain; Short=FTR-V; AltName: Full=Ferredoxin-thioredoxin reductase subunit A; Short=FTR-A && PF02941:Ferredoxin thioredoxin reductase variable alpha chain && PF02941:Ferredoxin thioredoxin reductase variable alpha chain	-
TraesCS1D03G0058000	1162.093343	973.8824554	1451.938646	3420.097096	1572.610326	4920.525184	1195.971481	3304.410869	-1.465973473	0.000639434	0.033142267	TraesCS1D03G0058000	Chr1D	12277758	12278793	+	944	-	TraesCS1D01G030500 && - && - && -	-
TraesCS6B03G0084200	1603.790158	2141.460311	1867.038347	5818.694994	2310.453593	7289.910838	1870.762939	5139.686475	-1.45791328	0.000641497	0.033202832	TraesCS6B03G0084200	Chr6B	24434837	24436743	-	1481	-	TraesCS6B01G036400 && Q9LYA9.1 RecName: Full=Chloroplast stem-loop binding protein of 41 kDa a, chloroplastic; Short=CSP41-a; Flags: Precursor && PF01370:NAD dependent epimerase/dehydratase family && PF01370:NAD dependent epimerase/dehydratase family	Epimerase
TraesCS6B03G0252900	44.76086277	31.53180938	56.43899439	112.1157657	97.79697749	154.0956763	44.24388885	121.3361398	-1.452430614	0.000641586	0.033202832	TraesCS6B03G0252900	Chr6B	90194346	90195197	-	852	-	TraesCS6B01G105400 && C0HJG8.1 RecName: Full=Basic secretory protease; AltName: Full=Boswellia basic secretory protease; Short=BBSP, partial [Boswellia serrata] && PF04450:Peptidase of plants and bacteria && PF04450:Peptidase of plants and bacteria	-
TraesCS2A03G0995600	1.689089161	9.009088394	0	35.10695695	23.57605707	42.14582598	3.566059185	33.60961334	-3.236862846	0.000642024	0.033202832	TraesCS2A03G0995600	Chr2A	675974394	675974591	+	198	-	TraesCS2A01G415700 && - && - && -	-
TraesCS2D03G1179300	261.80882	189.1908563	347.73703	522.0744243	620.8361696	629.5532756	266.2455687	590.8212899	-1.150059942	0.000643404	0.033249676	TraesCS2D03G1179300	Chr2D	619441356	619449440	-	4043	-	TraesCS2D01G528800 && Q6Z4T5.1 RecName: Full=DNA polymerase I A, chloroplastic; AltName: Full=DNA polymerase PolI-like A; Short=OsPolI-like A; AltName: Full=DNA polymerase gamma 1; Flags: Precursor && PF01612:3'-5' exonuclease|PF00476:DNA polymerase family A && PF01612:3'-5' exonuclease|PF00476:DNA polymerase family A	3_5_exonuc
TraesCS2B03G0790800	312.4814948	273.8762872	347.73703	921.8407406	398.1734084	1346.032317	311.3649373	888.6821554	-1.512154626	0.000644314	0.033272172	TraesCS2B03G0790800	Chr2B	434377550	434380198	+	2271	-	TraesCS2B01G302400 && Q9SGA0.1 RecName: Full=ACT domain-containing protein ACR6; AltName: Full=Protein ACT DOMAIN REPEATS 6 && PF13740:ACT domain|PF01842:ACT domain && PF13740:ACT domain|PF01842:ACT domain	ACT
TraesCS5A03G0786200	1258.371425	1466.679591	1510.198253	3433.686886	1998.725728	4261.996653	1411.749756	3231.469755	-1.194466724	0.000651608	0.033599298	TraesCS5A03G0786200	Chr5A	536232559	536237128	-	1664	-	- && P46225.1 RecName: Full=Triosephosphate isomerase, chloroplastic; Short=TIM; Short=Triose-phosphate isomerase; Flags: Precursor && PF00121:Triosephosphate isomerase && PF00121:Triosephosphate isomerase	-
TraesCS3D03G0535100LC	75.16446767	180.1817679	76.46573434	326.1549549	237.5069453	393.8000615	110.60399	319.1539873	-1.528139617	0.000654111	0.033654075	TraesCS3D03G0535100LC	Chr3D	311524345	311524816	-	174	-	TraesCS3D01G317000LC && B3H4X8.1 RecName: Full=MYB-like transcription factor TCL2; AltName: Full=Protein CAPRICE-like MYB4; AltName: Full=Protein TRICHOMELESS 2 && PF00249:Myb-like DNA-binding domain && PF00249:Myb-like DNA-binding domain	Myb_DNA-binding
TraesCS5B03G1264400	58.27357606	72.07270715	37.32256081	208.3767767	100.4165394	176.4856463	55.88961467	161.7596541	-1.530431836	0.000655154	0.033683013	TraesCS5B03G1264400	Chr5B	683774055	683775446	-	1287	-	TraesCS5B01G520300 && Q9MAA2.1 RecName: Full=Phosphoglycerate mutase-like protein AT74; Short=At-74 && PF00300:Histidine phosphatase superfamily (branch 1) && PF00300:Histidine phosphatase superfamily (branch 1)	-
TraesCS4D03G0523000	17.73543619	16.21635911	8.192757251	75.87632631	56.75717444	34.24348361	14.04818418	55.62566145	-1.98585462	0.000658236	0.033816645	TraesCS4D03G0523000	Chr4D	367697550	367703168	-	1428	-	TraesCS4D01G214300 && O50061.2 RecName: Full=50S ribosomal protein L4, chloroplastic; AltName: Full=CL4; AltName: Full=R-protein L4; Flags: Precursor && PF00573:Ribosomal protein L4/L1 family && PF00573:Ribosomal protein L4/L1 family	-
TraesCS2B03G0711400LC	40.53813987	7.207270715	0	561.7113112	493.350824	549.2127949	15.91513686	534.75831	-5.068600977	0.000665473	0.034073096	TraesCS2B03G0711400LC	Chr2B	385739831	385742170	-	1667	-	TraesCS2B01G415100LC && - && - && -	-
TraesCS1A03G0390800	67.56356645	31.53180938	16.3855145	186.8596096	273.3076246	60.58462485	38.49363011	173.583953	-2.173564075	0.000666616	0.034073096	TraesCS1A03G0390800	Chr1A	252907111	252916952	+	3170	-	TraesCS1A01G144800 && - && PF02037:SAP domain && PF02037:SAP domain	SAP
TraesCS2B03G1033800	32.93723864	4.504544197	9.103063612	72.47887887	76.84048232	80.34048078	15.51494882	76.55328065	-2.296695562	0.000666631	0.034073096	TraesCS2B03G1033800	Chr2B	583836922	583838512	+	1075	-	TraesCS2B01G406600 && Q9LQZ7.1 RecName: Full=B-box zinc finger protein 21; Short=AtBBX21; AltName: Full=Protein LONG HYPOCOTYL UNDER SHADE; AltName: Full=Protein SALT TOLERANCE HOMOLOG 2 && PF00643:B-box zinc finger && PF00643:B-box zinc finger	zf-B_box
TraesCS4D03G0094300	731.3756068	679.2852649	219.383833	1590.005405	1420.675736	1639.736042	543.3482349	1550.139061	-1.512222866	0.000666632	0.034073096	TraesCS4D03G0094300	Chr4D	28211756	28214861	+	2059	-	TraesCS4D01G051900 && Q55EQ3.2 RecName: Full=Uncharacterized abhydrolase domain-containing protein DDB_G0269086 && PF12146:Serine aminopeptidase, S33 && PF12146:Serine aminopeptidase, S33	-
TraesCS6B03G0305800	20.26906993	43.24362429	478.821146	4529.929929	968.3647146	7308.349637	180.7779467	4268.881427	-4.561671389	0.000671921	0.034218671	TraesCS6B03G0305800	Chr6B	123589923	123594080	+	1550	-	TraesCS6B01G122800 && P04784.1 RecName: Full=Chlorophyll a-b binding protein, chloroplastic; AltName: Full=LHCII type I CAB; Short=LHCP; Flags: Precursor && PF00504:Chlorophyll A-B binding protein && PF00504:Chlorophyll A-B binding protein	-
TraesCS3A03G1249600LC	18.57998077	2.702726518	4.551531806	52.09419418	47.15211415	46.09699717	8.611413032	48.4477685	-2.483025242	0.000677185	0.034436694	TraesCS3A03G1249600LC	Chr3A	744506338	744508233	+	432	-	TraesCS3A01G723400LC && - && - && -	-
TraesCS7D03G0596600	473.7895097	326.1289999	328.6205964	807.4600099	650.5245378	946.9640276	376.179702	801.6495251	-1.090609631	0.000682497	0.03468165	TraesCS7D03G0596600	Chr7D	246743265	246750044	+	1694	-	TraesCS7D01G263900 && Q6Z1G7.1 RecName: Full=Pyruvate dehydrogenase E1 component subunit beta-1, mitochondrial; Short=PDHE1-B; Flags: Precursor && PF02779:Transketolase, pyrimidine binding domain|PF02780:Transketolase, C-terminal domain && PF02779:Transketolase, pyrimidine binding domain|PF02780:Transketolase, C-terminal domain	-
TraesCS5B03G0208300	739.8210526	723.429798	307.6835501	1669.279179	1095.85006	1975.585593	590.3114669	1580.238277	-1.420168868	0.000683649	0.034714978	TraesCS5B03G0208300	Chr5B	106946510	106947705	-	1073	-	TraesCS5B01G083300 && - && PF06549:Protein of unknown function (DUF1118) && PF06549:Protein of unknown function (DUF1118)	-
TraesCS6B03G0306000	78.54264599	115.3163314	727.3347826	4644.31066	1350.820752	7375.519547	307.0645867	4456.883653	-3.859478609	0.000690528	0.035029019	TraesCS6B03G0306000	Chr6B	123596702	123597812	+	1111	-	- && P04784.1 RecName: Full=Chlorophyll a-b binding protein, chloroplastic; AltName: Full=LHCII type I CAB; Short=LHCP; Flags: Precursor && PF00504:Chlorophyll A-B binding protein && PF00504:Chlorophyll A-B binding protein	-
TraesCS4B03G0593000	152.8625691	99.09997234	88.29971704	298.9753753	240.1265072	252.8749559	113.4207528	263.9922795	-1.217519515	0.000691333	0.035029019	TraesCS4B03G0593000	Chr4B	454189798	454192844	-	2001	-	TraesCS4B01G215600 && Q9FMU6.1 RecName: Full=Mitochondrial phosphate carrier protein 3, mitochondrial; AltName: Full=Mitochondrial phosphate transporter 3; Short=MPT3; AltName: Full=Phosphate transporter 3;1; Flags: Precursor && PF00153:Mitochondrial carrier protein && PF00153:Mitochondrial carrier protein	Mito_carr
TraesCS4D03G0659100	534.5967195	326.1289999	437.8573597	1113.23028	685.4520298	1186.668413	432.8610264	995.1169076	-1.2001752	0.000695807	0.035179406	TraesCS4D03G0659100	Chr4D	449919139	449923934	+	2207	-	TraesCS4D01G277400 && P42770.1 RecName: Full=Glutathione reductase, chloroplastic; Short=GR; Short=GRase; AltName: Full=Protein EMBRYO DEFECTIVE 2360; Flags: Precursor && PF07992:Pyridine nucleotide-disulphide oxidoreductase|PF02852:Pyridine nucleotide-disulphide oxidoreductase, dimerisation domain && PF07992:Pyridine nucleotide-disulphide oxidoreductase|PF02852:Pyridine nucleotide-disulphide oxi…	Pyr_redox_2
TraesCS4B03G0963900	0	20.72090331	10.92367633	107.5858358	23.57605707	152.7786192	10.54819321	94.64683736	-3.166821687	0.000702056	0.035469785	TraesCS4B03G0963900	Chr4B	659572381	659574503	+	1429	-	TraesCS4B01G375600 && Q9LD07.1 RecName: Full=Expansin-B7; AltName: Full=Beta-expansin-7; AltName: Full=OsEXPB7; AltName: Full=OsaEXPb1.12; Flags: Precursor && PF03330:Rare lipoprotein A (RlpA)-like double-psi beta-barrel|PF01357:Pollen allergen && PF03330:Rare lipoprotein A (RlpA)-like double-psi beta-barrel|PF01357:Pollen allergen	-
TraesCS4B03G0150900	0	0.900908839	0.910306361	33.97447447	25.32243167	1.317057062	0.6037384	20.2046544	-5.092289758	0.000703842	0.035534396	TraesCS4B03G0150900	Chr4B	64633827	64634177	+	351	-	TraesCS4B01G068800 && - && - && -	-
TraesCS4A03G0778600	750.8001321	739.6461572	532.5292213	1737.228128	960.506029	2311.435144	674.3251702	1669.7231	-1.307550189	0.000706029	0.035593512	TraesCS4A03G0778600	Chr4A	602285360	602288000	-	1085	-	TraesCS4A01G310600 && P82538.1 RecName: Full=PsbP-like protein 1, chloroplastic; AltName: Full=OEC23-like protein 4; AltName: Full=PsbP-related thylakoid lumenal protein 2; Flags: Precursor && PF01789:PsbP && PF01789:PsbP	-
TraesCS7A03G0065900	32.93723864	43.24362429	19.11643359	87.20115113	108.2752251	85.60870903	31.76576551	93.69502842	-1.561951501	0.000709838	0.035759823	TraesCS7A03G0065900	Chr7A	13588226	13592166	+	2432	-	TraesCS7A01G031100 && Q9SZX8.1 RecName: Full=Probable methyltransferase PMT17 && PF03141:Putative S-adenosyl-L-methionine-dependent methyltransferase && PF03141:Putative S-adenosyl-L-methionine-dependent methyltransferase	-
TraesCS2B03G0765600LC	43.07177361	40.54089777	50.97715623	172.1373373	90.8114791	104.0475079	44.86327587	122.3321081	-1.446208289	0.000710885	0.035786847	TraesCS2B03G0765600LC	Chr2B	417929982	417930658	-	474	-	TraesCS2B01G461700LC && - && - && -	-
TraesCS2D03G0349700LC	51.51721941	44.14453313	20.93704631	118.9106606	101.2897267	119.8521926	38.86626628	113.35086	-1.541264386	0.000712206	0.035827582	TraesCS2D03G0349700LC	Chr2D	113163408	113165330	+	1923	-	TraesCS2D01G182800LC && - && PF01593:Flavin containing amine oxidoreductase && PF01593:Flavin containing amine oxidoreductase	Amino_oxidase
novel.3712	18.57998077	22.52272099	16.3855145	75.87632631	40.16661576	76.3893096	19.16273875	64.14408389	-1.737340585	0.000718876	0.036085422	-	Chr4B	622249464	622250348	-	728	-	- && - && -	-
TraesCS6A03G0946200	40.53813987	45.04544197	19.11643359	113.2482482	97.79697749	96.14516553	34.90000514	102.3967971	-1.551692704	0.000725691	0.036401413	TraesCS6A03G0946200	Chr6A	599245544	599246396	+	672	-	TraesCS6A01G372600 && - && - && -	-
TraesCS1A03G0407200	80.23173515	65.76634528	52.79776895	171.0048548	162.4128376	134.3398203	66.26528313	155.9191709	-1.234658965	0.000728287	0.0365055	TraesCS1A03G0407200	Chr1A	262713249	262714787	+	1539	-	TraesCS1A01G151500 && Q9M876.1 RecName: Full=Tyrosine--tRNA ligase, chloroplastic/mitochondrial; AltName: Full=Protein EMBRYO DEFECTIVE 2768; AltName: Full=Protein EMBRYONIC FACTOR 31; AltName: Full=Tyrosyl-tRNA synthetase; Short=TyrRS; Flags: Precursor && PF01479:S4 domain|PF00579:tRNA synthetases class I (W and Y) && PF01479:S4 domain|PF00579:tRNA synthetases class I (W and Y)	S4
TraesCS1B03G0190500	1050.613458	2551.373833	4368.560227	9221.804853	5848.608529	9671.150006	2656.849173	8247.187796	-1.634192801	0.000729637	0.03654704	TraesCS1B03G0190500	Chr1B	63890129	63893876	+	2365	-	- && Q42843.1 RecName: Full=Glutamyl-tRNA reductase 1, chloroplastic; Short=GluTR; Flags: Precursor && PF05201:Glutamyl-tRNAGlu reductase, N-terminal domain|PF00745:Glutamyl-tRNAGlu reductase, dimerisation domain|PF01488:Shikimate / quinate 5-dehydrogenase && PF05201:Glutamyl-tRNAGlu reductase, N-terminal domain|PF00745:Glutamyl-tRNAGlu reductase, dimerisation domain|PF01488:Shikimate / quinate 5…	-
novel.95	23.64724826	18.01817679	24.57827175	67.94894894	54.13761254	75.07225253	22.08123227	65.71960467	-1.569427234	0.000731297	0.036604006	-	Chr1A	413264584	413267325	+	1873	-	- && - && -	-
TraesCS4B03G0250700	9421.739341	10164.05353	12070.66235	27475.1575	14456.48892	30837.57405	10552.15174	24256.40682	-1.200799334	0.000733245	0.036675323	TraesCS4B03G0250700	Chr4B	125590482	125593019	+	1167	-	TraesCS4B01G109900 && Q40677.2 RecName: Full=Fructose-bisphosphate aldolase, chloroplastic; AltName: Full=Chloroplastic aldolase; Short=AldP; Flags: Precursor && PF00274:Fructose-bisphosphate aldolase class-I && PF00274:Fructose-bisphosphate aldolase class-I	-
TraesCS2A03G0588700	22109.33257	29402.06088	35661.2517	75156.06745	41903.38529	93516.31963	29057.54839	70191.92413	-1.272384362	0.0007355	0.036709494	TraesCS2A03G0588700	Chr2A	365899211	365901025	+	1741	-	TraesCS2A01G247300 && P27665.1 RecName: Full=Oxygen-evolving enhancer protein 1, chloroplastic; Short=OEE1; AltName: Full=33 kDa subunit of oxygen evolving system of photosystem II; AltName: Full=33 kDa thylakoid membrane protein; AltName: Full=OEC 33 kDa subunit; Flags: Precursor && PF01716:Manganese-stabilising protein / photosystem II polypeptide && PF01716:Manganese-stabilising protein / phot…	-
TraesCS3D03G1047100	2.533633742	2.702726518	5.461838167	64.55150149	59.37673634	1.317057062	3.566066142	41.74843163	-3.557266311	0.000738342	0.036746687	TraesCS3D03G1047100	Chr3D	577861174	577862960	+	1521	-	TraesCS3D01G474200 && Q38834.2 RecName: Full=Disease resistance RPP13-like protein 4; AltName: Full=Disease resistance protein ZAR1; AltName: Full=Protein HOPZ-ACTIVATED RESISTANCE 1 && PF00931:NB-ARC domain && PF00931:NB-ARC domain	NB-ARC
TraesCS4A03G0136500	54.89539774	45.94635081	53.70807531	127.9705205	128.358533	106.681622	51.51660795	121.0035585	-1.233242196	0.000739158	0.036761152	TraesCS4A03G0136500	Chr4A	67252936	67261733	-	1335	-	- && Q10P67.1 RecName: Full=Probable 4-hydroxy-tetrahydrodipicolinate reductase 2, chloroplastic; Short=HTPA reductase 2; Flags: Precursor && PF01113:Dihydrodipicolinate reductase, N-terminus|PF05173:Dihydrodipicolinate reductase, C-terminus && PF01113:Dihydrodipicolinate reductase, N-terminus|PF05173:Dihydrodipicolinate reductase, C-terminus	DapB_N
TraesCS2B03G0677200	71.78628935	71.17179831	72.8245089	160.8125125	312.6010531	125.1204209	71.92753219	199.5113288	-1.475727191	0.000741554	0.036814981	TraesCS2B03G0677200	Chr2B	366995222	367017525	+	3415	-	- && F4KE63.1 RecName: Full=Valine--tRNA ligase, chloroplastic/mitochondrial 2; AltName: Full=Protein EMBRYO DEFECTIVE 2247; AltName: Full=Valyl-tRNA synthetase; Short=ValRS; Flags: Precursor && PF08264:Anticodon-binding domain of tRNA|PF10458:Valyl tRNA synthetase tRNA binding arm|PF00133:tRNA synthetases class I (I, L, M and V) && PF08264:Anticodon-binding domain of tRNA|PF10458:Valyl tRNA synt…	-
TraesCS5B03G0107500	0.844544581	0	0.910306361	20.38468468	19.21012058	6.58528531	0.584950314	15.39336352	-4.71754679	0.000741587	0.036814981	TraesCS5B03G0107500	Chr5B	46486701	46489751	+	2147	-	TraesCS5B01G041200 && Q6NKW9.2 RecName: Full=Glucan endo-1,3-beta-glucosidase 8; AltName: Full=(1->3)-beta-glucan endohydrolase 8; Short=(1->3)-beta-glucanase 8; AltName: Full=Beta-1,3-endoglucanase 8; Short=Beta-1,3-glucanase 8; Flags: Precursor && PF00332:Glycosyl hydrolases family 17|PF07983:X8 domain && PF00332:Glycosyl hydrolases family 17|PF07983:X8 domain	Glyco_hydro_17
TraesCS3B03G0422000LC	5.067267483	6.306361876	2.730919084	22.64964965	20.95649518	39.51171186	4.701516148	27.70595223	-2.549954654	0.000748586	0.037072219	TraesCS3B03G0422000LC	Chr3B	191173889	191174863	-	975	-	TraesCS3B01G239800LC && Q9SZL7.2 RecName: Full=Protein FAR1-RELATED SEQUENCE 9 && - && -	-
TraesCS6B03G1230000	72.63083393	31.53180938	133.8150351	476.775125	414.763967	109.3157361	79.3258928	333.6182761	-2.073581759	0.000750942	0.037146307	TraesCS6B03G1230000	Chr6B	714717992	714721889	+	3898	-	TraesCS6B01G440600 && - && PF13855:Leucine rich repeat|PF08263:Leucine rich repeat N-terminal domain && PF13855:Leucine rich repeat|PF08263:Leucine rich repeat N-terminal domain	LRRNT_2
TraesCS6B03G0515700	119.9253304	99.09997234	101.0440061	254.8085585	215.6772629	205.4609017	106.6897696	225.3155743	-1.078219083	0.000751143	0.037146307	TraesCS6B03G0515700	Chr6B	246406940	246408420	+	892	-	TraesCS6B01G200800 && - && PF01165:Ribosomal protein S21 && PF01165:Ribosomal protein S21	-
TraesCS3D03G0735200	336.1287431	245.0472043	436.9470534	990.922172	480.2530145	1298.618263	339.3743336	923.2644832	-1.443111264	0.000757385	0.037375888	TraesCS3D03G0735200	Chr3D	439379168	439380483	+	1094	-	TraesCS3D01G326100 && Q9LXX5.1 RecName: Full=PsbP domain-containing protein 6, chloroplastic; AltName: Full=OEC23-like protein 1; Flags: Precursor && PF01789:PsbP && PF01789:PsbP	-
TraesCS6B03G1217400	0	4.504544197	0	44.16681681	62.86948553	1.317057062	1.501514732	36.11778647	-4.602286321	0.000761262	0.037518582	TraesCS6B03G1217400	Chr6B	712504204	712506052	-	1017	-	TraesCS6B01G435000 && Q0IH40.1 RecName: Full=DNL-type zinc finger protein; AltName: Full=mtHsp70-escort protein; Flags: Precursor && PF05180:DNL zinc finger && PF05180:DNL zinc finger	-
TraesCS5A03G1099300	637.6311583	544.148939	777.4016325	1389.556006	1062.668943	1555.44439	653.0605766	1335.88978	-1.032101769	0.000767662	0.03777533	TraesCS5A03G1099300	Chr5A	646533067	646540190	+	2709	-	TraesCS5A01G466100 && Q6ATS0.1 RecName: Full=Magnesium-chelatase subunit ChlD, chloroplastic; Short=Mg-chelatase subunit D; AltName: Full=Mg-protoporphyrin IX chelatase subunit ChlD; AltName: Full=Protein CHLORINA 1; Flags: Precursor >B8AMB8.1 RecName: Full=Magnesium-chelatase subunit ChlD, chloroplastic; Short=Mg-chelatase subunit D; AltName: Full=Mg-protoporphyrin IX chelatase subunit ChlD; Alt…	-
TraesCS2A03G0417000	53.20630858	27.92817402	36.41225445	99.65845844	123.9925965	96.14516553	39.18224568	106.5987401	-1.444231256	0.000768175	0.03777533	TraesCS2A03G0417000	Chr2A	177033231	177036446	+	1173	-	TraesCS2A01G199800 && Q8GZ79.1 RecName: Full=Protein TIC 20-I, chloroplastic; AltName: Full=Translocon at the inner envelope membrane of chloroplasts 20-I; Short=AtTIC20-I; Flags: Precursor && PF16166:Chloroplast import apparatus Tic20-like && PF16166:Chloroplast import apparatus Tic20-like	-
TraesCS1B03G1239100	20.26906993	12.61272375	10.01336997	53.22667667	62.86948553	39.51171186	14.29838789	51.86929135	-1.85990597	0.000775273	0.038044298	TraesCS1B03G1239100	Chr1B	683355493	683358323	-	1536	-	TraesCS1B01G462500 && - && PF07460:NUMOD3 motif (2 copies) && PF07460:NUMOD3 motif (2 copies)	-
TraesCS2D03G0128900	4847.685892	8362.235847	12185.36095	29454.73688	10917.4608	42029.92496	8465.09423	27467.37421	-1.698106735	0.000778572	0.03812611	TraesCS2D03G0128900	Chr2D	29856431	29857631	-	918	-	TraesCS2D01G065300 && P00871.2 RecName: Full=Ribulose bisphosphate carboxylase small chain PWS4.3, chloroplastic; Short=RuBisCO small subunit PWS4.3; Flags: Precursor && PF12338:Ribulose-1,5-bisphosphate carboxylase small subunit|PF00101:Ribulose bisphosphate carboxylase, small chain && PF12338:Ribulose-1,5-bisphosphate carboxylase small subunit|PF00101:Ribulose bisphosphate carboxylase, small ch…	-
[truncated: 93 more rows]
